# Supplementary material for: Conversion of dietary inositol into propionate and acetate by commensal Anaerostipes associates with host health
Source: Nat Commun. 2021 Aug 10;12:4798. doi: 10.1038/s41467-021-25081-w (PMC8355322; doi:10.1038/s41467-021-25081-w)
Supplement: Supplementary file 4 — Supplementary data 1 [file 41467_2021_25081_MOESM4_ESM.xlsx]

## Sheet: Sheet 1
Bacteria	Assembly	Propionate production gene cluster						Inositol utilization gene cluster
		AR1Y2_1050	AR1Y2_1051	AR1Y2_1052	AR1Y2_1115	AR1Y2_1116	AR1Y2_1117	AR1Y2_0317	AR1Y2_0345	AR1Y2_1054	AR1Y2_1058	AR1Y2_1104	AR1Y2_1105	AR1Y2_1106
Anaerostipes rhamnosivorans DSM 26241	GCA_005280655.1	Yes	Yes	Yes	Yes	Yes	Yes	Yes	Yes	Yes	Yes	Yes	Yes	Yes
Anaerostipes caccae DSM 14662	GCA_000154305.1	Yes	Yes	Yes	Yes	Yes	Yes	Yes	Yes	Yes	Yes	Yes	Yes	Yes
Anaerostipes hadrus SSC/2	GCA_001998765.1	Yes	Yes	Yes	Yes	Yes	Yes	Yes	Yes	Yes	Yes	Yes	Yes	Yes
Anaerostipes sp. AF04-45	GCA_003461725.1	Yes	Yes	Yes	Yes	Yes	Yes	Yes	Yes	Yes	Yes	Yes	Yes	Yes
Clostridiales bacterium VE202-09 (99% similar to 16S rRNA of A.caccae)	GCA_000508985.1	Yes	Yes	Yes	Yes	Yes	Yes	Yes	Yes	Yes	Yes	Yes	Yes	Yes
Lachnospiraceae bacterium 5_1_63FAA	GCA_000185525.1	Yes	Yes	Yes	Yes	Yes	Yes	Yes	Yes	Yes	Yes	Yes	Yes	Yes
Anaerosacchriphilus polymeriproducens	GCA_003363435.1	Yes	Yes	Yes	Yes	Yes	yes	Yes	Yes	Yes	Yes	Yes	Yes	Yes
[Butyribacterium] methylotrophicum	GCA_001753695.1	Yes	Yes	Yes	Yes	Yes	Yes
[Clostridium] aminophilum DSM 10710	GCA_000711825.1	Yes	Yes	Yes	Yes	Yes	Yes
[Clostridium] sporosphaeroides DSM 1294	GCA_000383295.1	Yes	Yes	Yes	Yes	Yes	Yes
[Clostridium] symbiosum ATCC 14940	GCA_000466485.1	Yes	Yes	Yes	Yes	Yes	Yes			Yes		Yes
Anaerosphaera multitolerans	GCA_004006535.1	Yes	Yes	Yes	Yes	Yes	Yes
Anaerotignum propionicum DSM 1682	GCA_001561955.1	Yes	Yes	Yes	Yes	Yes
Caproiciproducens sp. NJN-50	GCA_004103755.1	Yes	Yes	Yes	Yes	Yes	Yes			Yes		Yes
Clostridium botulinum BKT015925	GCA_000204565.1	Yes	Yes	Yes	Yes	Yes	Yes	Yes	Yes	Yes		Yes	Yes
Clostridium estertheticum subsp. estertheticum	GCA_001877035.1	Yes	Yes	Yes	Yes	Yes	Yes	Yes	Yes	Yes		Yes	Yes
Clostridium haemolyticum NCTC 9693	GCA_000724225.2	Yes	Yes	Yes	Yes	Yes	Yes	Yes	Yes	Yes		Yes	Yes
Clostridium jeddahense	GCA_000577335.1	Yes	Yes	Yes	Yes	Yes	Yes					Yes
Clostridium minihomine	GCA_900240385.1	Yes	Yes	Yes	Yes	Yes	Yes	Yes					Yes
Clostridium novyi	GCA_003614235.1	Yes	Yes	Yes	Yes	Yes	Yes	Yes	Yes	Yes		Yes	Yes
Clostridium novyi B str. NCTC 9691	GCA_000724265.2	Yes	Yes	Yes	Yes	Yes	Yes	Yes	Yes	Yes		Yes	Yes
Clostridium perfringens ATCC 13124	GCA_000013285.1	Yes	Yes	Yes	Yes	Yes	Yes	Yes	Yes	Yes		Yes	Yes
Clostridium sp. 7_3_54FAA	GCA_000233515.1	Yes	Yes	Yes	Yes	Yes	Yes			Yes		Yes
Clostridium sp. HMb25	GCA_002814175.1	Yes	Yes	Yes	Yes	Yes	Yes			Yes
Clostridium sp. MSTE9	GCA_000277625.1	Yes	Yes	Yes	Yes	Yes	Yes					Yes
Clostridium sp. SS2/1	GCA_000154545.1	Yes	Yes	Yes	Yes	Yes	Yes	Yes	Yes	Yes	Yes	Yes	Yes	Yes
Clostridium transplantifaecale	GCA_900626075.1	Yes	Yes	Yes	Yes	Yes	Yes			Yes		Yes
Eubacterium callanderi	GCA_000152245.2	Yes	Yes	Yes	Yes	Yes	Yes
Eubacterium limosum	GCA_000807675.2	Yes	Yes	Yes	Yes	Yes	Yes
Eubacterium sp. An11	GCA_002161065.1	Yes	Yes	Yes	Yes	Yes	Yes
Intestinimonas massiliensis	GCA_001244995.1	Yes			Yes	Yes	Yes
Oscillibacter sp. PC13	GCA_900115635.1	Yes	Yes	Yes	Yes	Yes	Yes
Pseudoflavonifractor sp. Marseille-P3106	GCA_900169975.1	Yes	Yes	Yes	Yes	Yes	Yes
Sarcina sp. DSM 11001	GCA_900101015.1	Yes			Yes	Yes		Yes	Yes	Yes		Yes	Yes	Yes
