# Supplementary material for: Conversion of dietary inositol into propionate and acetate by commensal Anaerostipes associates with host health
Source: Nat Commun. 2021 Aug 10;12:4798. doi: 10.1038/s41467-021-25081-w (PMC8355322; doi:10.1038/s41467-021-25081-w)
Supplement: Supplementary file 5 — Supplementary data 2 [file 41467_2021_25081_MOESM5_ESM.xlsx]

## Sheet: whole proteome
		LogiBAQ (intensity)
Locus tag	Function	Myo-inositol	Rhamnose	Fold induction				Supplementary data 2: Proteomic analysis of A.rhamnosivorans DSM26241T grown in myo-inositol or rhamnose. The annotated gene function (with locus tags) and the fold induction at the protein level are provided as growth on myo-inositol versus growth on rhamnose. Positive values indicate an increase while negative ones indicate a decrease during growth on myo-inositol. iBAQ values represent the int…
AR1Y2_1052	AR1Y2_1052 Electron transfer flavoprotein, alpha subunit	10.6978	6.88884	6440.51
AR1Y2_1050	AR1Y2_1050 Butyryl-CoA dehydrogenase (EC 1.3.99.2)	10.8858	7.20333	4813.63
AR1Y2_0342	AR1Y2_0342 Myo-inositol 2-dehydrogenase (EC 1.1.1.18)	9.54641	5.9	4430.06
AR1Y2_1115	AR1Y2_1115 Acetyl-CoA:acetoacetyl-CoA transferase, alpha subunit (EC 2.8.3.8)	10.6323	7.27168	2294.14
AR1Y2_1051	AR1Y2_1051 Electron transfer flavoprotein, beta subunit	10.5781	7.30345	1882.07
AR1Y2_2241	AR1Y2_2241 Probable Hsp20-family chaperone	9.07497	6.29186	606.887
AR1Y2_1224	AR1Y2_1224 Sulfur carrier protein adenylyltransferase ThiF	8.50115	5.9	399.163
AR1Y2_1117	AR1Y2_1117 Butyryl-CoA dehydrogenase (EC 1.3.99.2)	10.8332	8.32805	319.991
AR1Y2_1116	AR1Y2_1116 3-hydroxybutyryl-CoA dehydratase (EC 4.2.1.55)	10.4994	8.09844	251.728
AR1Y2_0519	AR1Y2_0519 1-phosphofructokinase (EC 2.7.1.56)	9.0079	6.62081	243.828
AR1Y2_0316	AR1Y2_0316 Xyloside transporter XynT	9.47373	7.1364	217.435
AR1Y2_0938	AR1Y2_0938 Glutamate synthase [NADPH] large chain (EC 1.4.1.13)	8.08155	5.9	151.896
AR1Y2_1113	AR1Y2_1113 Electron transfer flavoprotein, alpha subunit	7.99992	5.9	125.868
AR1Y2_0159	AR1Y2_0159 Spore coat protein F	7.9906	5.9	123.196
AR1Y2_2867	AR1Y2_2867 Cyclic beta-1,2-glucan modification transmembrane protein	8.48494	6.45207	107.863
AR1Y2_0317	AR1Y2_0317 Myo-inositol 2-dehydrogenase 1 (EC 1.1.1.18)	11.253	9.22688	106.188
AR1Y2_1084	AR1Y2_1084 Transaldolase (EC 2.2.1.2)	9.96983	7.96983	100.001
AR1Y2_0345	AR1Y2_0345 Inosose dehydratase (EC 4.2.1.44)	10.7423	8.74862	98.554
AR1Y2_3510	AR1Y2_3510 FIG00263398: hypothetical protein	7.89167	5.9	98.1013
AR1Y2_0614	AR1Y2_0614 Phage infection protein	8.63011	6.73761	78.0727
AR1Y2_2162	AR1Y2_2162 Fe-S oxidoreductase	7.7314	5.9	67.8271
AR1Y2_0991	AR1Y2_0991 FIG00525171: hypothetical protein	7.72978	5.9	67.5733
AR1Y2_0221	AR1Y2_0221 Transcriptional regulator, AraC family	0	5.9	64.5987
AR1Y2_2654	AR1Y2_2654 CRISPR-associated RAMP Cmr3	7.68999	5.9	61.6585
AR1Y2_0761	AR1Y2_0761 hypothetical protein	7.67321	5.9	59.3207
AR1Y2_3537	AR1Y2_3537 ABC transporter, ATP-binding protein	7.66523	5.9	58.2407
AR1Y2_1107	AR1Y2_1107 Fe-containing alcohol dehydrogenase	10.879	9.12088	57.2941
AR1Y2_1106	AR1Y2_1106 5-deoxy-glucuronate isomerase (EC 5.3.1.-)	10.3264	8.57052	56.9975
AR1Y2_0099	AR1Y2_0099 PTS system, mannose-specific IIA component	7.64296	5.9	55.33
AR1Y2_1104	AR1Y2_1104 5-keto-2-deoxygluconokinase (EC 2.7.1.92)	10.7973	9.08778	51.2293
AR1Y2_1206	AR1Y2_1206 Stage V sporulation protein AD (SpoVAD)	8.13381	6.4605	47.1313
AR1Y2_1682	AR1Y2_1682 NADH-dependent butanol dehydrogenase A (EC 1.1.1.-)	9.14241	7.47561	46.4306
AR1Y2_1970	AR1Y2_1970 Electron transfer flavoprotein, beta subunit	9.36934	7.70785	45.866
AR1Y2_1227	AR1Y2_1227 Thiamin-phosphate pyrophosphorylase (EC 2.5.1.3)	7.5125	5.9	40.9727
AR1Y2_1105	AR1Y2_1105 Epi-inositol hydrolase (EC 3.7.1.-)	11.2222	9.62357	39.6879
AR1Y2_2822	AR1Y2_2822 N-acetylmuramoyl-L-alanine amidase (EC 3.5.1.28)	7.98364	6.38611	39.5848
AR1Y2_0160	AR1Y2_0160 no significant homology.	7.46252	5.9	36.5187
AR1Y2_0058	AR1Y2_0058 hypothetical protein	7.87717	6.32976	35.2707
AR1Y2_0091	AR1Y2_0091 collagen adhesion protein	7.43191	5.9	34.0337
AR1Y2_1226	AR1Y2_1226 2-iminoacetate synthase (ThiH) (EC 4.1.99.19)	9.521	7.98946	34.0047
AR1Y2_2477	AR1Y2_2477 putative DNA-binding protein	7.82944	6.30351	33.5684
AR1Y2_0456	AR1Y2_0456 hypothetical protein	8.44971	6.93046	33.0564
AR1Y2_2971	AR1Y2_2971 hypothetical protein	7.35153	5.9	28.2833
AR1Y2_2041	AR1Y2_2041 DNA topoisomerase III (EC 5.99.1.2)	7.844	6.40161	27.6941
AR1Y2_0802	AR1Y2_0802 Asparagine synthetase [glutamine-hydrolyzing] (EC 6.3.5.4)	7.7256	6.28988	27.2721
AR1Y2_2621	AR1Y2_2621 Choline binding protein A	7.62705	6.22857	25.0312
AR1Y2_1177	AR1Y2_1177 hypothetical protein	8.23537	6.84056	24.8203
AR1Y2_1054	AR1Y2_1054 5-keto-2-deoxy-D-gluconate-6 phosphate aldolase (EC 4.1.2.29)	10.3434	8.95463	24.475
AR1Y2_0461	AR1Y2_0461 DNA polymerase III alpha subunit (EC 2.7.7.7)	7.26281	5.9	23.0572
AR1Y2_1691	AR1Y2_1691 N-acetylmannosamine-6-phosphate 2-epimerase (EC 5.1.3.9)	7.6557	6.31528	21.8986
AR1Y2_1918	AR1Y2_1918 Huntingtin interacting protein HYPE homolog	7.19048	5.9	19.5201
AR1Y2_0523	AR1Y2_0523 Uridine kinase family protein YggC homolog	7.18066	5.9	19.0838
AR1Y2_1969	AR1Y2_1969 Electron transfer flavoprotein, alpha subunit	9.52509	8.24764	18.9429
AR1Y2_3467	AR1Y2_3467 HIT family protein	9.48939	8.21962	18.6109
AR1Y2_3144	AR1Y2_3144 Acetyl-CoA:acetoacetyl-CoA transferase, alpha subunit (EC 2.8.3.8)	7.15933	5.9	18.1688
AR1Y2_1968	AR1Y2_1968 Glycolate dehydrogenase (EC 1.1.99.14), subunit GlcD	9.77427	8.54056	17.1279
AR1Y2_0541	AR1Y2_0541 Circadian phase modifier	7.79439	6.56176	17.0856
AR1Y2_2514	AR1Y2_2514 FIG042921: similarity to aminoacyl-tRNA editing enzymes YbaK, ProX	7.12992	5.9	16.9795
AR1Y2_3105	AR1Y2_3105 FIG01053901: hypothetical protein	7.12794	5.9	16.9021
AR1Y2_0619	AR1Y2_0619 FIG009886: phosphoesterase	7.7005	6.47768	16.7038
AR1Y2_2347	AR1Y2_2347 Peptidoglycan-binding LysM	7.42927	6.20901	16.6058
AR1Y2_3399	AR1Y2_3399 cytosolic long-chain acyl-CoA thioester hydrolase family protein	8.07248	6.85719	16.4169
AR1Y2_1087	AR1Y2_1087 Cytidylate kinase (EC 2.7.4.25)	10.07	8.90022	14.7852
AR1Y2_2660	AR1Y2_2660 spore cortex-lytic enzyme SleC	7.05402	5.9	14.2567
AR1Y2_3440	AR1Y2_3440 Predicted transcriptional regulator of N-Acetylglucosamine utilization, GntR family	8.04644	6.9112	13.6534
AR1Y2_0801	AR1Y2_0801 Dipicolinate synthase subunit B	7.01213	5.9	12.9458
AR1Y2_3201	AR1Y2_3201 LSU ribosomal protein L36p	7.94026	6.84575	12.431
AR1Y2_0042	AR1Y2_0042 Nicotinamidase (EC 3.5.1.19)	8.0207	6.93829	12.0895
AR1Y2_3400	AR1Y2_3400 3-aminobutyryl-CoA ammonia-lyase (EC 4.3.1.14)	7.96101	6.88259	11.9791
AR1Y2_1976	AR1Y2_1976 Electron transfer flavoprotein, alpha subunit	9.48085	8.41072	11.7525
AR1Y2_2651	AR1Y2_2651 CRISPR-associated RAMP Cmr6	7.30596	6.23885	11.6711
AR1Y2_0873	AR1Y2_0873 unknown	6.95585	5.9	11.3724
AR1Y2_3500	AR1Y2_3500 hypothetical protein	7.81123	6.76769	11.0547
AR1Y2_0248	AR1Y2_0248 hypothetical protein	7.44116	6.40319	10.9137
AR1Y2_0318	AR1Y2_0318 Negative regulator of genetic competence MecA	7.73609	6.7334	10.0621
AR1Y2_1225	AR1Y2_1225 Thiazole biosynthesis protein ThiG	9.7791	8.77869	10.0095
AR1Y2_2401	AR1Y2_2401 ATP synthase delta chain (EC 3.6.3.14)	7.49734	6.50706	9.77857
AR1Y2_2290	AR1Y2_2290 FIG001583: hypothetical protein, contains S4-like RNA binding domain	6.86355	5.9	9.19495
AR1Y2_1411	AR1Y2_1411 Queuosine Biosynthesis QueE Radical SAM	7.75568	6.80214	8.9856
AR1Y2_0067	AR1Y2_0067 FIG01032115: hypothetical protein	7.71394	6.77626	8.66321
AR1Y2_2150	AR1Y2_2150 ABC transporter ATP-binding protein	6.8361	5.9	8.63168
AR1Y2_1611	AR1Y2_1611 Metal-dependent hydrolase YbeY, involved in rRNA and/or ribosome maturation and assembly	7.76404	6.84657	8.26939
AR1Y2_1977	AR1Y2_1977 Electron transfer flavoprotein, beta subunit	9.21515	8.29834	8.25674
AR1Y2_1827	AR1Y2_1827 D-tyrosyl-tRNA(Tyr) deacylase (EC 3.6.1.n1)	6.78481	5.9	7.67033
AR1Y2_1756	AR1Y2_1756 Transcriptional regulator, AraC family	6.77788	5.9	7.54877
AR1Y2_0853	AR1Y2_0853 hypothetical protein	9.03431	8.17279	7.26974
AR1Y2_2989	AR1Y2_2989 Hydroxymethylpyrimidine phosphate synthase ThiC (EC 4.1.99.17)	9.89666	9.04265	7.14524
AR1Y2_0172	AR1Y2_0172 Predicted transcriptional regulator	7.85755	7.00745	7.08109
AR1Y2_2810	AR1Y2_2810 hypothetical protein	6.74929	5.9	7.06796
AR1Y2_3530	AR1Y2_3530 Putative transcriptional antiterminator, BglG family / PTS system, mannitol/fructose-specific IIA component (EC 2.7.1.69)	8.60335	7.75458	7.05932
AR1Y2_0173	AR1Y2_0173 hypothetical protein	6.74462	5.9	6.99222
AR1Y2_2722	AR1Y2_2722 spore cortex-lytic enzyme SleC	6.73635	5.9	6.86048
AR1Y2_1967	AR1Y2_1967 hypothetical protein	8.7546	7.92344	6.77887
AR1Y2_1909	AR1Y2_1909 Cobalt-precorrin-2 C20-methyltransferase (EC 2.1.1.130)	7.68986	6.86024	6.75494
AR1Y2_0552	AR1Y2_0552 NtrC family Transcriptional regulator, ATPase domain	7.66447	6.83492	6.75386
AR1Y2_1111	AR1Y2_1111 4-oxalocrotonate tautomerase	6.72713	5.9	6.71629
AR1Y2_1331	AR1Y2_1331 Oxygen-independent coproporphyrinogen III oxidase, Fe-S oxidoreductase	8.76773	7.94723	6.61462
AR1Y2_1524	AR1Y2_1524 hypothetical protein	7.14114	6.32388	6.56527
AR1Y2_1081	AR1Y2_1081 Gll3979 protein	7.13195	6.3161	6.54407
AR1Y2_0364	AR1Y2_0364 Cell division protein DivIC (FtsB), stabilizes FtsL against RasP cleavage	6.70441	5.9	6.374
AR1Y2_0206	AR1Y2_0206 Hydroxymethylpyrimidine ABC transporter, transmembrane component	7.6999	6.90033	6.30333
AR1Y2_2565	AR1Y2_2565 PTS system, glucitol/sorbitol-specific IIA component	8.84081	8.05373	6.12455
AR1Y2_0100	AR1Y2_0100 PTS system, IIb component	8.43635	7.65213	6.08432
AR1Y2_1101	AR1Y2_1101 Novel Xylose regulator from LacI family	8.90448	8.13644	5.862
AR1Y2_0106	AR1Y2_0106 Ferrichrome-binding periplasmic protein precursor (TC 3.A.1.14.3)	6.87207	6.12229	5.62055
AR1Y2_0059	AR1Y2_0059 hypothetical protein	7.03025	6.29369	5.45202
AR1Y2_1978	AR1Y2_1978 Butyryl-CoA dehydrogenase (EC 1.3.99.2)	9.91468	9.18082	5.41826
AR1Y2_0063	AR1Y2_0063 Exonuclease SbcD	6.63065	5.9	5.37837
AR1Y2_2483	AR1Y2_2483 Transcriptional regulator, MerR family	6.62046	5.9	5.25358
AR1Y2_2488	AR1Y2_2488 Transcriptional regulator	6.98683	6.27406	5.1615
AR1Y2_1980	AR1Y2_1980 Novel D-mannonate dehydrogenase (EC 1.1.1.57)	9.31444	8.60806	5.08601
AR1Y2_2608	AR1Y2_2608 hypothetical protein	8.59908	7.89461	5.06373
AR1Y2_0343	AR1Y2_0343 two-component sensor histidine kinase	7.95313	7.25223	5.02234
AR1Y2_2090	AR1Y2_2090 SanA protein	6.90675	6.2219	4.84
AR1Y2_0433	AR1Y2_0433 putative phage major capsid protein	6.57922	5.9	4.77771
AR1Y2_1040	AR1Y2_1040 PTS system, galactitol-specific IIA component (EC 2.7.1.69)	8.09837	7.41997	4.76868
AR1Y2_1362	AR1Y2_1362 Response regulator receiver	6.57594	5.9	4.74174
AR1Y2_2118	AR1Y2_2118 FIG139598: Potential ribosomal protein	7.23387	6.56031	4.71575
AR1Y2_0205	AR1Y2_0205 FIG00534576: hypothetical protein	9.33582	8.69439	4.37957
AR1Y2_0542	AR1Y2_0542 FIG00670719: hypothetical protein	8.56307	7.92278	4.36811
AR1Y2_1917	AR1Y2_1917 diguanylate cyclase/phosphodiesterase (GGDEF & EAL domains) with PAS/PAC sensor(s)	8.73998	8.11074	4.25835
AR1Y2_1172	AR1Y2_1172 N-acetylmuramoyl-L-alanine amidase (EC 3.5.1.28)	8.42463	7.79611	4.25134
AR1Y2_3121	AR1Y2_3121 FMN-dependent NADH-azoreductase (EC 1.7.-.-) (FMN-dependent NADH-azo compound oxidoreductase) (Azo-dye reductase)	8.00079	7.37249	4.24917
AR1Y2_3047	AR1Y2_3047 Transcriptional regulator, TetR family	8.05658	7.42884	4.24365
AR1Y2_1979	AR1Y2_1979 (S)-2-hydroxy-acid oxidase chain D	9.53749	8.91079	4.23355
AR1Y2_1038	AR1Y2_1038 Deoxyribose-phosphate aldolase (EC 4.1.2.4)	9.75783	9.13139	4.23105
AR1Y2_1220	AR1Y2_1220 small, acid-soluble spore protein, alpha/beta family	7.56018	6.93419	4.22656
AR1Y2_1695	AR1Y2_1695 6-aminohexanoate-dimer hydrolase (EC 3.5.1.46)	7.5971	6.97336	4.20468
AR1Y2_1724	AR1Y2_1724 hypothetical protein	7.80002	7.18622	4.10965
AR1Y2_3046	AR1Y2_3046 ClpB protein	10.1316	9.52724	4.02156
AR1Y2_1063	AR1Y2_1063 hypothetical protein	6.49386	5.9	3.92522
AR1Y2_0673	AR1Y2_0673 NADH peroxidase (EC 1.11.1.1)	7.73075	7.14003	3.89687
AR1Y2_2335	AR1Y2_2335 Small acid-soluble spore protein, beta-type SASP	9.04159	8.45335	3.87474
AR1Y2_2993	AR1Y2_2993 Pyruvate formate-lyase (EC 2.3.1.54)	7.76728	7.18354	3.83476
AR1Y2_2219	AR1Y2_2219 Histone acetyltransferase HPA2 and related acetyltransferases	7.54287	6.981	3.64643
AR1Y2_2144	AR1Y2_2144 hypothetical protein	8.22761	7.66818	3.62602
AR1Y2_0540	AR1Y2_0540 Fe-S oxidoreductase	8.56413	8.00552	3.6192
AR1Y2_2145	AR1Y2_2145 hypothetical protein	8.32395	7.76737	3.60235
AR1Y2_0598	AR1Y2_0598 Mannitol-1-phosphate 5-dehydrogenase (EC 1.1.1.17)	7.32193	6.77148	3.55178
AR1Y2_1118	AR1Y2_1118 Transcriptional regulator, MarR family	9.33142	8.78466	3.52172
AR1Y2_2493	AR1Y2_2493 LSU ribosomal protein L35p	8.66228	8.11588	3.51888
AR1Y2_3404	AR1Y2_3404 Electron transfer flavoprotein, alpha subunit	7.66833	7.12275	3.51216
AR1Y2_0112	AR1Y2_0112 hypothetical protein	7.92328	7.38062	3.48866
AR1Y2_3524	AR1Y2_3524 Hypothetical NagD-like phosphatase	6.88596	6.35857	3.36813
AR1Y2_0344	AR1Y2_0344 DNA-binding response regulator, AraC family	8.46316	7.9371	3.35785
AR1Y2_1630	AR1Y2_1630 Electron transport complex protein RnfB	9.61539	9.09148	3.34121
AR1Y2_1231	AR1Y2_1231 Methyltransferase (EC 2.1.1.-)	7.62386	7.10036	3.33811
AR1Y2_2840	AR1Y2_2840 Serine protease, DegP/HtrA, do-like (EC 3.4.21.-)	8.5074	7.98618	3.32065
AR1Y2_2473	AR1Y2_2473 Xanthine dehydrogenase, molybdenum binding subunit (EC 1.17.1.4)	7.48114	6.96021	3.31839
AR1Y2_1001	AR1Y2_1001 Rrf2 family transcriptional regulator	8.01979	7.50229	3.2923
AR1Y2_1386	AR1Y2_1386 Ribosomal small subunit pseudouridine synthase A (EC 4.2.1.70)	6.40462	5.9	3.19606
AR1Y2_1490	AR1Y2_1490 Putative cell wall-binding domain	7.99251	7.49756	3.12571
AR1Y2_2199	AR1Y2_2199 D-alanyl-D-alanine carboxypeptidase (EC 3.4.16.4)	7.0615	6.56779	3.1168
AR1Y2_2398	AR1Y2_2398 ATP synthase beta chain (EC 3.6.3.14)	8.94319	8.45184	3.09997
AR1Y2_1567	AR1Y2_1567 FIG001553: Hydrolase, HAD subfamily IIIA	7.77227	7.29189	3.02264
AR1Y2_1068	AR1Y2_1068 Selenide,water dikinase (EC 2.7.9.3)	7.97748	7.49729	3.02131
AR1Y2_2767	AR1Y2_2767 Stage III sporulation protein D	8.29396	7.81443	3.01666
AR1Y2_0633	AR1Y2_0633 Lactoylglutation lyase	7.25447	6.77819	2.99417
AR1Y2_1627	AR1Y2_1627 Electron transport complex protein RnfG	9.92391	9.45289	2.95813
AR1Y2_1036	AR1Y2_1036 oxidoreductase, aldo/keto reductase family	9.00773	8.53877	2.94417
AR1Y2_1034	AR1Y2_1034 Sorbitol operon transcription regulator	8.77367	8.31313	2.88758
AR1Y2_0698	AR1Y2_0698 Transcriptional regulator, MarR family	6.91896	6.45912	2.88291
AR1Y2_1035	AR1Y2_1035 PTS system, galactitol-specific IIB component (EC 2.7.1.69)	8.36255	7.909	2.84153
AR1Y2_2875	AR1Y2_2875 membrane protein	7.81601	7.3739	2.76765
AR1Y2_3221	AR1Y2_3221 SSU ribosomal protein S19p (S15e)	9.85501	9.41434	2.75848
AR1Y2_1082	AR1Y2_1082 Gll3979 protein	7.52556	7.08721	2.74374
AR1Y2_0517	AR1Y2_0517 Tagatose 1,6-bisphosphate aldolase (EC 4.1.2.40)	10.2981	9.86119	2.73444
AR1Y2_0856	AR1Y2_0856 Transcriptional regulator, DeoR family	7.51187	7.07761	2.71805
AR1Y2_1337	AR1Y2_1337 VapB protein (antitoxin to VapC)	7.13684	6.71346	2.65085
AR1Y2_1100	AR1Y2_1100 Rubrerythrin	9.24083	8.81775	2.64895
AR1Y2_2217	AR1Y2_2217 GGDEF domain protein	7.59234	7.17086	2.63927
AR1Y2_0202	AR1Y2_0202 Myo-inositol 2-dehydrogenase (EC 1.1.1.18)	7.65984	7.23843	2.63882
AR1Y2_1018	AR1Y2_1018 Transcriptional regulator, MarR family	7.8316	7.41063	2.63615
AR1Y2_2450	AR1Y2_2450 Methionine aminopeptidase (EC 3.4.11.18)	8.54287	8.12439	2.62105
AR1Y2_1625	AR1Y2_1625 Electron transport complex protein RnfC	10.1736	9.76003	2.59181
AR1Y2_0479	AR1Y2_0479 Sensory box/GGDEF family protein	6.75707	6.34725	2.56932
AR1Y2_2411	AR1Y2_2411 ABC transporter substrate-binding protein	7.93495	7.52575	2.56566
AR1Y2_0941	AR1Y2_0941 Acetyltransferase	7.58431	7.17993	2.53738
AR1Y2_1971	AR1Y2_1971 Lactate-responsive regulator LldR in Firmicutes, GntR family	6.86993	6.46753	2.5258
AR1Y2_3326	AR1Y2_3326 Bis(5-nucleosyl)-tetraphosphatase (asymmetrical) (EC 3.6.1.17)	7.85749	7.45673	2.5163
AR1Y2_0524	AR1Y2_0524 Putative oxidoreductase linked to yggC	8.63553	8.23622	2.50791
AR1Y2_2459	AR1Y2_2459 ABC transporter, ATP-binding protein	7.02897	6.63256	2.49121
AR1Y2_3033	AR1Y2_3033 PTS system, fructose-specific IIBC component (EC 2.7.1.69)	6.69565	6.30173	2.47698
AR1Y2_3054	AR1Y2_3054 hypothetical protein	7.67871	7.29003	2.44727
AR1Y2_2402	AR1Y2_2402 ATP synthase F0 sector subunit b	8.76592	8.37848	2.44025
AR1Y2_0798	AR1Y2_0798 VirS	8.09171	7.70592	2.43101
AR1Y2_1670	AR1Y2_1670 FIG00513963: hypothetical protein	6.5596	6.17502	2.42425
AR1Y2_3216	AR1Y2_3216 SSU ribosomal protein S17p (S11e)	9.96596	9.58659	2.39535
AR1Y2_1003	AR1Y2_1003 Butyryl-CoA dehydrogenase (EC 1.3.99.2)	8.59343	8.21519	2.38914
AR1Y2_3403	AR1Y2_3403 Electron transfer flavoprotein, beta subunit	7.84821	7.47183	2.37895
AR1Y2_2400	AR1Y2_2400 ATP synthase alpha chain (EC 3.6.3.14)	9.11722	8.75571	2.29888
AR1Y2_2577	AR1Y2_2577 Transcriptional regulator, GntR family	8.39082	8.03529	2.2674
AR1Y2_0980	AR1Y2_0980 Pyruvate,phosphate dikinase (EC 2.7.9.1)	10.9212	10.566	2.26556
AR1Y2_3348	AR1Y2_3348 Extracellular protein	9.31812	8.96321	2.26419
AR1Y2_2593	AR1Y2_2593 Phosphate regulon transcriptional regulatory protein PhoB (SphR)	6.81252	6.45981	2.25273
AR1Y2_1065	AR1Y2_1065 Endonuclease IV (EC 3.1.21.2)	8.53088	8.18489	2.21817
AR1Y2_1981	AR1Y2_1981 L-lactate permease	6.56254	6.21764	2.21259
AR1Y2_0457	AR1Y2_0457 FIG00516488: hypothetical protein	8.19182	7.8476	2.20914
AR1Y2_2842	AR1Y2_2842 Cell envelope-associated transcriptional attenuator LytR-CpsA-Psr, subfamily F2 (as in PMID19099556)	8.80511	8.46373	2.19473
AR1Y2_1285	AR1Y2_1285 3-oxoacyl-[acyl-carrier protein] reductase (EC 1.1.1.100)	9.35263	9.01219	2.18994
AR1Y2_0452	AR1Y2_0452 Hypothetical N-acetyltransferase	6.9271	6.58673	2.18961
AR1Y2_0565	AR1Y2_0565 Succinyl-CoA:3-ketoacid-coenzyme A transferase subunit A (EC 2.8.3.5)	9.16926	8.83705	2.14886
AR1Y2_0594	AR1Y2_0594 Alcohol dehydrogenase (EC 1.1.1.1)	9.07143	8.73955	2.14723
AR1Y2_3224	AR1Y2_3224 LSU ribosomal protein L4p (L1e)	10.242	9.91016	2.14702
AR1Y2_3091	AR1Y2_3091 transcriptional regulator of sugar metabolism	7.63952	7.31204	2.12561
AR1Y2_2364	AR1Y2_2364 Iron-sulfur cluster assembly scaffold protein IscU/NifU-like	9.51194	9.18568	2.1196
AR1Y2_2726	AR1Y2_2726 Branched-chain amino acid aminotransferase (EC 2.6.1.42)	9.90633	9.58244	2.10813
AR1Y2_2117	AR1Y2_2117 LSU ribosomal protein L27p	9.42263	9.1006	2.09909
AR1Y2_3252	AR1Y2_3252 Rubrerythrin	10.1861	9.86921	2.07444
AR1Y2_1647	AR1Y2_1647 FIG00512910: hypothetical protein	8.37598	8.06013	2.06943
AR1Y2_1164	AR1Y2_1164 regulatory protein, LysR:LysR, substrate-binding	6.48937	6.17425	2.06593
AR1Y2_3040	AR1Y2_3040 Putative dihydroxyacetone kinase (EC 2.7.1.29), ADP-binding subunit	7.51731	7.21265	2.01677
AR1Y2_1176	AR1Y2_1176 Magnesium transporter	7.84149	7.53797	2.0115
AR1Y2_2895	AR1Y2_2895 hypothetical protein	6.94686	6.64467	2.00537
AR1Y2_3199	AR1Y2_3199 SSU ribosomal protein S11p (S14e)	9.86889	9.56794	1.99962
AR1Y2_2471	AR1Y2_2471 Xanthine and CO dehydrogenases maturation factor, XdhC/CoxF family	7.37191	7.07107	1.99911
AR1Y2_1167	AR1Y2_1167 hypothetical protein	6.89684	6.59648	1.99692
AR1Y2_2655	AR1Y2_2655 CRISPR-associated RAMP Cmr2	7.96693	7.66784	1.99108
AR1Y2_0592	AR1Y2_0592 Fructose-bisphosphate aldolase class II (EC 4.1.2.13)	8.42389	8.12595	1.98583
AR1Y2_1626	AR1Y2_1626 Electron transport complex protein RnfD	9.05044	8.75339	1.98177
AR1Y2_1564	AR1Y2_1564 3-dehydroquinate dehydratase II (EC 4.2.1.10)	6.38465	6.09046	1.96876
AR1Y2_1041	AR1Y2_1041 Glycerol-1-phosphate dehydrogenase [NAD(P)] (EC 1.1.1.261)	8.66267	8.37346	1.94629
AR1Y2_3188	AR1Y2_3188 LSU ribosomal protein L13p (L13Ae)	9.99354	9.70789	1.93043
AR1Y2_2636	AR1Y2_2636 Cell division protein MraZ	7.82213	7.54632	1.88714
AR1Y2_1253	AR1Y2_1253 Mannose-6-phosphate isomerase (EC 5.3.1.8)	9.08814	8.8158	1.87215
AR1Y2_2069	AR1Y2_2069 Sorbitol operon transcription regulator	6.85346	6.58164	1.8699
AR1Y2_2399	AR1Y2_2399 ATP synthase gamma chain (EC 3.6.3.14)	8.11998	7.85166	1.8549
AR1Y2_3131	AR1Y2_3131 Stage V sporulation protein T, AbrB family transcriptional regulator (SpoVT)	8.25677	7.99129	1.84282
AR1Y2_3439	AR1Y2_3439 Putative glucosamine-fructose-6-phosphate aminotransferase	8.78689	8.52216	1.83963
AR1Y2_3225	AR1Y2_3225 LSU ribosomal protein L3p (L3e)	10.2092	9.94942	1.81892
AR1Y2_3214	AR1Y2_3214 LSU ribosomal protein L24p (L26e)	9.58388	9.32563	1.81236
AR1Y2_1941	AR1Y2_1941 NAD-reducing hydrogenase subunit HoxE (EC 1.12.1.2)	6.8115	6.55465	1.80658
AR1Y2_2620	AR1Y2_2620 Methylglyoxal synthase (EC 4.2.3.3)	8.89872	8.6431	1.80142
AR1Y2_1776	AR1Y2_1776 DNA-entry nuclease (Competence-specific nuclease) (EC 3.1.30.-)	7.82071	7.56728	1.7924
AR1Y2_0774	AR1Y2_0774 Phosphoglycerol transferase and related proteins, alkaline phosphatase superfamily	9.7165	9.46393	1.78882
AR1Y2_1002	AR1Y2_1002 Alkyldihydroxyacetonephosphate synthase (EC 2.5.1.26)	7.8424	7.59028	1.78699
AR1Y2_2766	AR1Y2_2766 hypothetical protein	8.57207	8.32044	1.78496
AR1Y2_0339	AR1Y2_0339 Thioredoxin	9.10224	8.8514	1.78171
AR1Y2_1607	AR1Y2_1607 SSU ribosomal protein S21p	10.1181	9.86736	1.78115
AR1Y2_0872	AR1Y2_0872 FIG00262664: hypothetical protein	8.13541	7.88676	1.77273
AR1Y2_0103	AR1Y2_0103 Sorbitol dehydrogenase (EC 1.1.1.14)	8.39558	8.14974	1.76131
AR1Y2_1340	AR1Y2_1340 Enolase (EC 4.2.1.11)	8.54636	8.3019	1.75572
AR1Y2_1252	AR1Y2_1252 Putative regulator of the mannose operon, ManO	8.39544	8.15885	1.72419
AR1Y2_3310	AR1Y2_3310 Maltose-6-phosphate glucosidase (EC 3.2.1.122)	8.21173	7.97685	1.71744
AR1Y2_1289	AR1Y2_1289 SSU ribosomal protein S16p	9.40308	9.16858	1.71593
AR1Y2_2281	AR1Y2_2281 ABC transporter substrate-binding protein	10.203	9.96982	1.7107
AR1Y2_0566	AR1Y2_0566 Enoyl-CoA hydratase (EC 4.2.1.17)	9.40569	9.18105	1.67741
AR1Y2_1833	AR1Y2_1833 Alkyldihydroxyacetonephosphate synthase (EC 2.5.1.26)	10.1781	9.95375	1.67625
AR1Y2_2492	AR1Y2_2492 LSU ribosomal protein L20p	9.70738	9.48496	1.66889
AR1Y2_1873	AR1Y2_1873 HDIG domain protein	8.71796	8.49745	1.66151
AR1Y2_2479	AR1Y2_2479 Acetylornithine deacetylase (EC 3.5.1.16)	9.53395	9.31353	1.66117
AR1Y2_2478	AR1Y2_2478 Threonine dehydratase (EC 4.3.1.19)	8.96452	8.74466	1.65907
AR1Y2_2363	AR1Y2_2363 tRNA-specific 2-thiouridylase MnmA	8.59168	8.37207	1.6581
AR1Y2_2196	AR1Y2_2196 Lactoylglutathione lyase (EC 4.4.1.5)	8.9077	8.69473	1.63294
AR1Y2_3198	AR1Y2_3198 SSU ribosomal protein S4p (S9e)	10.4816	10.2716	1.6218
AR1Y2_1327	AR1Y2_1327 N-acetylglucosamine-6-phosphate deacetylase (EC 3.5.1.25)	8.38828	8.17954	1.61711
AR1Y2_3217	AR1Y2_3217 LSU ribosomal protein L29p (L35e)	9.93823	9.73135	1.61021
AR1Y2_0564	AR1Y2_0564 Butyrate-acetoacetate CoA-transferase subunit B (EC 2.8.3.9)	8.79001	8.58567	1.6008
AR1Y2_2085	AR1Y2_2085 Acetylornithine aminotransferase (EC 2.6.1.11)	8.9303	8.7271	1.59662
AR1Y2_0899	AR1Y2_0899 Phosphoglycerate mutase family (Rhiz)	8.15016	7.94822	1.59201
AR1Y2_2982	AR1Y2_2982 2-iminoacetate synthase (ThiH) (EC 4.1.99.19)	9.69707	9.4963	1.58771
AR1Y2_2647	AR1Y2_2647 PlcB, ORFX, ORFP, ORFB, ORFA, ldh gene	9.5549	9.35801	1.57358
AR1Y2_3152	AR1Y2_3152 Cell envelope-associated transcriptional attenuator LytR-CpsA-Psr, subfamily M (as in PMID19099556)	9.48242	9.28561	1.57329
AR1Y2_1736	AR1Y2_1736 Cell envelope-associated transcriptional attenuator LytR-CpsA-Psr, subfamily F1 (as in PMID19099556)	9.19701	9.00033	1.57283
AR1Y2_2480	AR1Y2_2480 Ornithine carbamoyltransferase (EC 2.1.3.3)	9.02235	8.82572	1.57263
AR1Y2_3380	AR1Y2_3380 MreB-like protein (Mbl protein)	10.3727	10.1789	1.56263
AR1Y2_2008	AR1Y2_2008 4-hydroxybenzoyl-CoA thioesterase family active site	8.95809	8.76467	1.56106
AR1Y2_1249	AR1Y2_1249 PTS system, mannose-specific IIB component (EC 2.7.1.69) / PTS system, mannose-specific IIA component	10.2178	10.0253	1.55784
AR1Y2_3211	AR1Y2_3211 LSU ribosomal protein L6p (L9e)	10.287	10.0956	1.55399
AR1Y2_1678	AR1Y2_1678 Phosphoribosylanthranilate isomerase (EC 5.3.1.24)	8.39228	8.20212	1.5494
AR1Y2_2291	AR1Y2_2291 FIG001960: FtsZ-interacting protein related to cell division	8.49279	8.30358	1.54599
AR1Y2_0162	AR1Y2_0162 hypothetical protein	7.9585	7.76975	1.54436
AR1Y2_3246	AR1Y2_3246 Acyl carrier protein	7.877	7.68874	1.54263
AR1Y2_3556	AR1Y2_3556 LSU ribosomal protein L34p	8.23037	8.04233	1.54184
AR1Y2_3457	AR1Y2_3457 ABC-type amino acid transport system, permease component	8.17129	7.9851	1.53528
AR1Y2_2017	AR1Y2_2017 probable metal-dependent peptidase	8.43302	8.2484	1.52976
AR1Y2_2278	AR1Y2_2278 O-acetylhomoserine sulfhydrylase (EC 2.5.1.49) / O-succinylhomoserine sulfhydrylase (EC 2.5.1.48)	9.52271	9.33969	1.52413
AR1Y2_2359	AR1Y2_2359 Chemotaxis regulator - transmits chemoreceptor signals to flagelllar motor components CheY	8.68201	8.50048	1.51889
AR1Y2_3094	AR1Y2_3094 PTS system, mannitol-specific IIB component (EC 2.7.1.69) / PTS system, mannitol-specific IIC component (EC 2.7.1.69)	8.99338	8.8124	1.517
AR1Y2_2472	AR1Y2_2472 Dihydropyrimidinase (EC 3.5.2.2)	7.76168	7.58187	1.51291
AR1Y2_3222	AR1Y2_3222 LSU ribosomal protein L2p (L8e)	10.4057	10.2259	1.51281
AR1Y2_0983	AR1Y2_0983 Alkyl hydroperoxide reductase protein C (EC 1.6.4.-)	8.50534	8.32618	1.51065
AR1Y2_0849	AR1Y2_0849 hypothetical protein	8.51803	8.33891	1.51051
AR1Y2_3436	AR1Y2_3436 PTS system, mannose-specific IIB component (EC 2.7.1.69)	8.09366	7.91593	1.50566
AR1Y2_0068	AR1Y2_0068 UDP-N-acetylmuramate--alanine ligase (EC 6.3.2.8)	9.16525	8.98805	1.50383
AR1Y2_0064	AR1Y2_0064 Multimodular transpeptidase-transglycosylase (EC 2.4.1.129) (EC 3.4.-.-)	9.66432	9.48775	1.50164
AR1Y2_2365	AR1Y2_2365 Cysteine desulfurase (EC 2.8.1.7)	9.72248	9.54639	1.50002
AR1Y2_0208	AR1Y2_0208 Hydroxymethylpyrimidine ABC transporter, ATPase component	8.1529	7.97739	1.49802
AR1Y2_0864	AR1Y2_0864 hypothetical protein	8.6494	8.47479	1.49489
AR1Y2_1735	AR1Y2_1735 Cell envelope-associated transcriptional attenuator LytR-CpsA-Psr, subfamily F1 (as in PMID19099556)	8.70318	8.53103	1.48644
AR1Y2_0062	AR1Y2_0062 FIG00645304: hypothetical protein	9.01576	8.84409	1.48478
AR1Y2_2622	AR1Y2_2622 Choline binding protein A	8.54999	8.3788	1.48319
AR1Y2_1412	AR1Y2_1412 GTP cyclohydrolase I (EC 3.5.4.16) type 1	8.31976	8.15056	1.47641
AR1Y2_0228	AR1Y2_0228 PTS system, mannose-specific IIB component (EC 2.7.1.69)	7.69178	7.52595	1.46499
AR1Y2_3329	AR1Y2_3329 FIG000557: hypothetical protein co-occurring with RecR	8.88705	8.72157	1.46377
AR1Y2_0913	AR1Y2_0913 Chorismate synthase (EC 4.2.3.5)	8.38676	8.22149	1.46308
AR1Y2_1706	AR1Y2_1706 D-arabino-3-hexulose 6-phosphate formaldehyde-lyase (EC 4.1.2.43)	8.23793	8.0729	1.46227
AR1Y2_3497	AR1Y2_3497 Rubrerythrin	9.85905	9.69448	1.46072
AR1Y2_1090	AR1Y2_1090 Cytidylate kinase (EC 2.7.4.25)	9.43595	9.27187	1.45908
AR1Y2_1848;REV__AR1Y2_0043	AR1Y2_1848 hypothetical protein;AR1Y2_0043 Glutamate synthase [NADPH] large chain (EC 1.4.1.13)	6.46615	6.30377	1.45339
AR1Y2_3223	AR1Y2_3223 LSU ribosomal protein L23p (L23Ae)	9.73983	9.57814	1.45106
AR1Y2_1585	AR1Y2_1585 Exodeoxyribonuclease VII small subunit (EC 3.1.11.6)	7.69009	7.52865	1.45026
AR1Y2_2463	AR1Y2_2463 L-lactate dehydrogenase (EC 1.1.1.27)	8.66777	8.50723	1.44724
AR1Y2_3035	AR1Y2_3035 Fructose-bisphosphate aldolase class II (EC 4.1.2.13)	8.80516	8.64576	1.44345
AR1Y2_0390	AR1Y2_0390 Transcriptional regulator, MarR family	8.79576	8.6369	1.44163
AR1Y2_0787	AR1Y2_0787 NAD-dependent protein deacetylase of SIR2 family	8.91411	8.75542	1.44111
AR1Y2_3212	AR1Y2_3212 SSU ribosomal protein S8p (S15Ae)	10.2063	10.0483	1.43897
AR1Y2_0490	AR1Y2_0490 Diaminopimelate decarboxylase (EC 4.1.1.20)	9.53125	9.37337	1.4384
AR1Y2_2835	AR1Y2_2835 Glutamate synthase [NADPH] small chain (EC 1.4.1.13)	8.28021	8.12281	1.4368
AR1Y2_1091	AR1Y2_1091 Transcriptional repressor of the myo-inositol catabolic operon DeoR family	9.17412	9.01761	1.43388
AR1Y2_0735	AR1Y2_0735 Chaperone protein HtpG	9.95451	9.79836	1.43268
AR1Y2_3405	AR1Y2_3405 Butyryl-CoA dehydrogenase (EC 1.3.99.2)	8.34418	8.18818	1.43219
AR1Y2_2653	AR1Y2_2653 CRISPR-associated RAMP Cmr4	8.045	7.88972	1.42982
AR1Y2_3210	AR1Y2_3210 LSU ribosomal protein L18p (L5e)	9.78808	9.63295	1.42931
AR1Y2_1839	AR1Y2_1839 V-type ATP synthase subunit A (EC 3.6.3.14)	8.41832	8.26436	1.42547
AR1Y2_1179	AR1Y2_1179 Cell shape-determining protein	9.25786	9.10601	1.41859
AR1Y2_2817	AR1Y2_2817 Citrate synthase (si) (EC 2.3.3.1)	9.28824	9.13673	1.41744
AR1Y2_0987	AR1Y2_0987 Lipid A export ATP-binding/permease protein MsbA	9.04542	8.89473	1.41481
AR1Y2_2366	AR1Y2_2366 Iron-sulfur cluster regulator IscR	8.60519	8.45561	1.41119
AR1Y2_1366	AR1Y2_1366 LSU ribosomal protein L19p	9.94066	9.79258	1.40632
AR1Y2_3215	AR1Y2_3215 LSU ribosomal protein L14p (L23e)	10.1339	9.98672	1.40352
AR1Y2_2257	AR1Y2_2257 Protease (EC 3.4.-.-)	7.59359	7.44791	1.39856
AR1Y2_1387	AR1Y2_1387 HAD-superfamily hydrolase, subfamily IA, variant 3:HAD-superfamily hydrolase, subfamily IA, variant 1	7.8029	7.6573	1.39829
AR1Y2_2348	AR1Y2_2348 Activator of (R)-2-hydroxyglutaryl-CoA dehydratase	9.52707	9.38239	1.39535
AR1Y2_2332	AR1Y2_2332 Archaeal/vacuolar-type H+-ATPase subunit H	9.39149	9.24807	1.39128
AR1Y2_3044	AR1Y2_3044 Peptidyl-prolyl cis-trans isomerase (EC 5.2.1.8)	9.37946	9.23885	1.38232
AR1Y2_2475	AR1Y2_2475 Glutamate synthase [NADPH] small chain (EC 1.4.1.13)	8.87199	8.73235	1.37924
AR1Y2_2656	AR1Y2_2656 hypothetical protein	7.41859	7.28017	1.37538
AR1Y2_2753	AR1Y2_2753 Lipid A export ATP-binding/permease protein MsbA	8.09822	7.96001	1.37469
AR1Y2_1232	AR1Y2_1232 Chaperonin (heat shock protein 33)	8.86079	8.72271	1.37432
AR1Y2_2570	AR1Y2_2570 Heat shock protein 60 family chaperone GroEL	11.392	11.254	1.37419
AR1Y2_3300	AR1Y2_3300 Pyruvate formate-lyase (EC 2.3.1.54)	10.4204	10.2827	1.37322
AR1Y2_1872	AR1Y2_1872 Huntingtin interacting protein E-like protein	8.15043	8.01502	1.36587
AR1Y2_2934	AR1Y2_2934 sensor histidine kinase	7.40906	7.27565	1.35959
AR1Y2_1344	AR1Y2_1344 tmRNA-binding protein SmpB	8.49195	8.35883	1.35869
AR1Y2_0481	AR1Y2_0481 O-acetylhomoserine sulfhydrylase (EC 2.5.1.49) / O-succinylhomoserine sulfhydrylase (EC 2.5.1.48)	9.88064	9.74828	1.3563
AR1Y2_2968	AR1Y2_2968 Glucokinase (EC 2.7.1.2)	9.10158	8.96947	1.3555
AR1Y2_0548	AR1Y2_0548 Transcriptional regulator, MerR family	7.78252	7.65062	1.35487
AR1Y2_3543	AR1Y2_3543 FIG072699: hypothetical protein	8.85448	8.72356	1.35182
AR1Y2_1708	AR1Y2_1708 NADH-dependent butanol dehydrogenase A (EC 1.1.1.-)	8.27842	8.1486	1.34843
AR1Y2_2921	AR1Y2_2921 / Glutamine transport system permease protein GlnP (TC 3.A.1.3.2)	10.4146	10.285	1.34771
AR1Y2_1211	AR1Y2_1211 2-isopropylmalate synthase (EC 2.3.3.13)	9.59542	9.46681	1.34464
AR1Y2_3187	AR1Y2_3187 SSU ribosomal protein S9p (S16e)	10.138	10.0103	1.34174
AR1Y2_3545	AR1Y2_3545 Chromosome (plasmid) partitioning protein ParA	8.79906	8.67202	1.3398
AR1Y2_1326	AR1Y2_1326 Glucosamine-6-phosphate deaminase (EC 3.5.99.6)	9.63139	9.50592	1.33495
AR1Y2_1290	AR1Y2_1290 KH domain RNA binding protein YlqC	8.9114	8.78634	1.3337
AR1Y2_0520	AR1Y2_0520 PTS system, tagatose-specific IIB component (EC 2.7.1.69) / PTS system, tagatose-specific IIC component	9.96243	9.83756	1.33311
AR1Y2_2841	AR1Y2_2841 capsular polysaccharide biosynthesis protein	8.22579	8.10112	1.33252
AR1Y2_3445	AR1Y2_3445 Translation elongation factor Tu	11.2335	11.109	1.33207
AR1Y2_2303	AR1Y2_2303 Rod shape-determining protein MreC	8.81885	8.69443	1.33172
AR1Y2_2964	AR1Y2_2964 Catabolite repression HPr-like protein Crh	8.05066	7.92707	1.32922
AR1Y2_3207	AR1Y2_3207 LSU ribosomal protein L15p (L27Ae)	10.1876	10.0644	1.3279
AR1Y2_3208	AR1Y2_3208 LSU ribosomal protein L30p (L7e)	9.44945	9.32808	1.32243
AR1Y2_3506	AR1Y2_3506 Glucose-6-phosphate isomerase (EC 5.3.1.9)	10.6229	10.5016	1.32221
AR1Y2_1707	AR1Y2_1707 6-phospho-3-hexuloisomerase	8.44301	8.32174	1.32209
AR1Y2_2537	AR1Y2_2537 Hydrolase (HAD superfamily) in cluster with DUF1447	9.17778	9.05992	1.31175
AR1Y2_2326	AR1Y2_2326 COG1399 protein, clustered with ribosomal protein L32p	8.14165	8.02561	1.30628
AR1Y2_1581	AR1Y2_1581 Stage III sporulation protein AH	8.87933	8.76337	1.30605
AR1Y2_0291	AR1Y2_0291 Peptidyl-prolyl cis-trans isomerase (EC 5.2.1.8)	10.1043	9.98867	1.30502
AR1Y2_2911	AR1Y2_2911 Transcription elongation factor GreA	9.64994	9.53449	1.3045
AR1Y2_0483	AR1Y2_0483 Methionine synthase activation domain (EC 2.1.1.13)	7.66313	7.54887	1.30095
AR1Y2_1734	AR1Y2_1734 O antigen biosynthesis rhamnosyltransferase rfbN (EC 2.4.1.-)	8.18525	8.07163	1.29903
AR1Y2_1529	AR1Y2_1529 hypothetical protein	8.24171	8.12868	1.29727
AR1Y2_3196	AR1Y2_3196 LSU ribosomal protein L17p	10.4735	10.3605	1.29706
AR1Y2_0907	AR1Y2_0907 ABC-type multidrug transport system, ATPase component	8.66642	8.55445	1.29411
AR1Y2_3547	AR1Y2_3547 hypothetical protein	7.8475	7.73572	1.29355
AR1Y2_2827	AR1Y2_2827 Tryptophan synthase alpha chain (EC 4.2.1.20)	8.16944	8.05861	1.29071
AR1Y2_3351	AR1Y2_3351 NADP-specific glutamate dehydrogenase (EC 1.4.1.4)	10.4366	10.3268	1.28768
AR1Y2_2481	AR1Y2_2481 Carbamate kinase (EC 2.7.2.2)	8.20712	8.09888	1.28302
AR1Y2_3393	AR1Y2_3393 Rubrerythrin	8.7855	8.6774	1.28263
AR1Y2_1520	AR1Y2_1520 Ribonuclease J2 (endoribonuclease in RNA processing)	9.58403	9.4764	1.28124
AR1Y2_0764	AR1Y2_0764 Sulfatase	8.96427	8.85676	1.28088
AR1Y2_2476	AR1Y2_2476 SsnA protein	8.81306	8.70605	1.27941
AR1Y2_2540	AR1Y2_2540 Aspartyl-tRNA(Asn) amidotransferase subunit C (EC 6.3.5.6) @ Glutamyl-tRNA(Gln) amidotransferase subunit C (EC 6.3.5.7)	8.7254	8.6186	1.27881
AR1Y2_2226	AR1Y2_2226 Transcriptional regulator, GntR family domain / Aspartate aminotransferase (EC 2.6.1.1)	8.63954	8.53296	1.27814
AR1Y2_1395	AR1Y2_1395 RNA polymerase sigma factor RpoD	8.71373	8.60746	1.27723
AR1Y2_2781	AR1Y2_2781 Cold shock protein CspD	9.4018	9.29652	1.27433
AR1Y2_2111	AR1Y2_2111 SOS-response repressor and protease LexA (EC 3.4.21.88)	8.9595	8.85422	1.27431
AR1Y2_0778	AR1Y2_0778 Bona fide RidA/YjgF/TdcF/RutC subgroup	9.37909	9.27387	1.27414
AR1Y2_0289	AR1Y2_0289 Peptidyl-tRNA hydrolase (EC 3.1.1.29)	8.26748	8.16263	1.27307
AR1Y2_0785	AR1Y2_0785 3,4-dihydroxy-2-butanone 4-phosphate synthase (EC 4.1.99.12) / GTP cyclohydrolase II (EC 3.5.4.25)	9.60744	9.50307	1.27166
AR1Y2_2834	AR1Y2_2834 Periplasmic [Fe] hydrogenase large subunit (EC 1.12.7.2)	8.11777	8.01378	1.27054
AR1Y2_2328	AR1Y2_2328 Phosphate acetyltransferase (EC 2.3.1.8)	10.2808	10.177	1.26984
AR1Y2_2296	AR1Y2_2296 Methylglyoxal synthase (EC 4.2.3.3)	8.62581	8.52207	1.26983
AR1Y2_2327	AR1Y2_2327 Acetate kinase (EC 2.7.2.1)	10.3101	10.2064	1.26968
AR1Y2_1538	AR1Y2_1538 hypothetical protein	8.08669	7.9834	1.26848
AR1Y2_0988	AR1Y2_0988 ABC transporter ATP-binding/transmembrane protein	9.02697	8.92368	1.26848
AR1Y2_3166	AR1Y2_3166 Thioredoxin reductase (EC 1.8.1.9)	8.80066	8.69943	1.26251
AR1Y2_3116	AR1Y2_3116 3-oxoacyl-[acyl-carrier protein] reductase (EC 1.1.1.100)	9.59096	9.48997	1.2618
AR1Y2_0102	AR1Y2_0102 PTS system, mannose-specific IID component	8.18137	8.08084	1.26048
AR1Y2_2086	AR1Y2_2086 Acetylglutamate kinase (EC 2.7.2.8)	9.23467	9.13465	1.25899
AR1Y2_0322	AR1Y2_0322 TsaC protein (YrdC-Sua5 domains) required for threonylcarbamoyladenosine t(6)A37 modification in tRNA	8.75901	8.65918	1.25845
AR1Y2_2338	AR1Y2_2338 Dihydroxyacetone kinase family protein	9.6181	9.51872	1.25711
AR1Y2_3447	AR1Y2_3447 SSU ribosomal protein S7p (S5e)	10.3601	10.2612	1.25579
AR1Y2_0765	AR1Y2_0765 Cell division trigger factor (EC 5.2.1.8)	10.3812	10.2825	1.25518
AR1Y2_1618	AR1Y2_1618 NAD(FAD)-utilizing dehydrogenases	7.71638	7.61803	1.25413
AR1Y2_3219	AR1Y2_3219 SSU ribosomal protein S3p (S3e)	10.442	10.3441	1.25283
AR1Y2_2392	AR1Y2_2392 hypothetical protein	8.35102	8.25341	1.25203
AR1Y2_0235	AR1Y2_0235 Chemotaxis protein methyltransferase CheR (EC 2.1.1.80)	7.53109	7.43353	1.25187
AR1Y2_1005	AR1Y2_1005 Carbon monoxide dehydrogenase small chain (EC 1.2.99.2)	7.19645	7.09935	1.25056
AR1Y2_0878	AR1Y2_0878 Carbonic anhydrase (EC 4.2.1.1)	8.72954	8.63257	1.25017
AR1Y2_1532	AR1Y2_1532 Nudix hydrolase family protein	7.69611	7.60023	1.24703
AR1Y2_1912	AR1Y2_1912 Porphobilinogen synthase (EC 4.2.1.24)	8.27078	8.17524	1.24606
AR1Y2_1492	AR1Y2_1492 Cell surface protein	9.1133	9.01829	1.24454
AR1Y2_3480	AR1Y2_3480 LSU ribosomal protein L11p (L12e)	10.0489	9.95388	1.24453
AR1Y2_0356	AR1Y2_0356 2-dehydropantoate 2-reductase (EC 1.1.1.169)	8.55781	8.46293	1.24417
AR1Y2_3463	AR1Y2_3463 dTDP-glucose 4,6-dehydratase (EC 4.2.1.46)	9.2029	9.10816	1.24378
AR1Y2_3483	AR1Y2_3483 LSU ribosomal protein L33p @ LSU ribosomal protein L33p, zinc-dependent	8.88014	8.78602	1.24198
AR1Y2_3125	AR1Y2_3125 TsaD/Kae1/Qri7 protein, required for threonylcarbamoyladenosine t(6)A37 formation in tRNA	8.81229	8.71826	1.24174
AR1Y2_3321	AR1Y2_3321 S-adenosylmethionine synthetase (EC 2.5.1.6)	9.76316	9.66947	1.24075
AR1Y2_2892	AR1Y2_2892 Bacillosamine/Legionaminic acid biosynthesis aminotransferase PglE;4-keto-6-deoxy-N-Acetyl-D-hexosaminyl-(Lipid carrier) aminotransferase	9.35327	9.25974	1.24031
AR1Y2_0057	AR1Y2_0057 GTP pyrophosphokinase (EC 2.7.6.5)	9.45321	9.35997	1.23949
AR1Y2_1568	AR1Y2_1568 2,4-dienoyl-CoA reductase [NADPH] (EC 1.3.1.34)	10.3637	10.2728	1.23279
AR1Y2_3359	AR1Y2_3359 Triosephosphate isomerase (EC 5.3.1.1)	7.75502	7.66438	1.23207
AR1Y2_1930	AR1Y2_1930 hypothetical protein	8.12935	8.03928	1.23049
AR1Y2_0771	AR1Y2_0771 Dihydropteroate synthase (EC 2.5.1.15)	8.77344	8.68418	1.22818
AR1Y2_2644	AR1Y2_2644 Carbamoyl-phosphate synthase small chain (EC 6.3.5.5)	9.36486	9.2768	1.22477
AR1Y2_3462	AR1Y2_3462 dTDP-4-dehydrorhamnose reductase (EC 1.1.1.133)	8.61809	8.53236	1.21821
AR1Y2_0489	AR1Y2_0489 transcriptional regulator, TrmB	8.19309	8.1074	1.21812
AR1Y2_3030	AR1Y2_3030 Ribulose-phosphate 3-epimerase (EC 5.1.3.1)	8.71359	8.62802	1.21777
AR1Y2_2062	AR1Y2_2062 SSU ribosomal protein S20p	9.60538	9.52096	1.21458
AR1Y2_1066	AR1Y2_1066 putative metal dependent hydrolase	8.52238	8.43819	1.21392
AR1Y2_3243	AR1Y2_3243 3-oxoacyl-[acyl-carrier-protein] synthase, KASII (EC 2.3.1.179)	9.95193	9.86799	1.21322
AR1Y2_2418	AR1Y2_2418 protein of unknown function DUF1653	8.55168	8.46837	1.21145
AR1Y2_2737	AR1Y2_2737 GTP-binding protein TypA/BipA	9.75632	9.67315	1.21109
AR1Y2_2759	AR1Y2_2759 ABC transporter, predicted N-acetylneuraminate-binding protein	7.95145	7.86837	1.21083
AR1Y2_1045	AR1Y2_1045 Uncharacterized protein TM0723	8.30965	8.22703	1.20954
AR1Y2_3531	AR1Y2_3531 PTS system, fructose-specific IIA component / PTS system, fructose-specific IIB component (EC 2.7.1.69) / PTS system, fructose-specific IIC component	8.92842	8.84587	1.20936
AR1Y2_2087	AR1Y2_2087 Glutamate N-acetyltransferase (EC 2.3.1.35) / N-acetylglutamate synthase (EC 2.3.1.1)	8.81302	8.73059	1.20901
AR1Y2_2109	AR1Y2_2109 N-acetylmuramoyl-L-alanine amidase (EC 3.5.1.28)	8.51119	8.42892	1.20856
AR1Y2_0974	AR1Y2_0974 Ferrous iron transport protein B	8.83697	8.75475	1.20844
AR1Y2_3029	AR1Y2_3029 nucleotide-binding protein	9.14178	9.05987	1.20755
AR1Y2_0901	AR1Y2_0901 N-acetyl-L,L-diaminopimelate deacetylase (EC 3.5.1.47)	7.59964	7.5181	1.20652
AR1Y2_3533	AR1Y2_3533 Transcriptional repressor of the fructose operon, DeoR family	8.20854	8.12707	1.20633
AR1Y2_3097	AR1Y2_3097 DUF124 domain-containing protein	8.35497	8.27353	1.20627
AR1Y2_1558	AR1Y2_1558 Transcriptional regulator, AraC family	6.9393	6.85799	1.20588
AR1Y2_1413	AR1Y2_1413 Queuosine Biosynthesis QueC ATPase	8.63271	8.55159	1.20538
AR1Y2_1596	AR1Y2_1596 hypothetical protein	8.74006	8.6599	1.20272
AR1Y2_1549	AR1Y2_1549 3-dehydroquinate dehydratase I (EC 4.2.1.10)	8.10295	8.02283	1.2026
AR1Y2_2128	AR1Y2_2128 Putative enzyme	9.86644	9.7864	1.20238
AR1Y2_1725	AR1Y2_1725 Maebl	8.88551	8.8056	1.20202
AR1Y2_3501	AR1Y2_3501 Spore coat protein S	7.39994	7.32008	1.20189
AR1Y2_0015	AR1Y2_0015 PTS system, mannitol-specific IIA component	8.72925	8.64951	1.20153
AR1Y2_2362	AR1Y2_2362 membrane protein	8.10499	8.02609	1.19922
AR1Y2_0297	AR1Y2_0297 LSU ribosomal protein L9p	9.27992	9.2013	1.19843
AR1Y2_1500	AR1Y2_1500 Chaperone protein DnaK	10.6735	10.595	1.19809
AR1Y2_1617	AR1Y2_1617 Phosphopentomutase (EC 5.4.2.7)	8.67162	8.59352	1.19702
AR1Y2_2884	AR1Y2_2884 COG5039: Exopolysaccharide biosynthesis protein	7.8741	7.79631	1.19617
AR1Y2_2421	AR1Y2_2421 [FeFe]-hydrogenase maturation protein HydF	8.45741	8.37969	1.19597
AR1Y2_0908	AR1Y2_0908 Transcriptional regulator, GntR family	8.50592	8.42853	1.19507
AR1Y2_1831	AR1Y2_1831 SanA protein	8.18072	8.10341	1.19483
AR1Y2_0085	AR1Y2_0085 DNA polymerase III delta prime subunit (EC 2.7.7.7)	8.52223	8.44511	1.1943
AR1Y2_2119	AR1Y2_2119 LSU ribosomal protein L21p	10.1251	10.0488	1.19187
AR1Y2_1501	AR1Y2_1501 Chaperone protein DnaJ	8.9408	8.86468	1.19159
AR1Y2_0733	AR1Y2_0733 hypothetical protein	7.7211	7.64659	1.18719
AR1Y2_1705	AR1Y2_1705 Mannitol-1-phosphate 5-dehydrogenase (EC 1.1.1.17)	8.73671	8.66271	1.18576
AR1Y2_1169	AR1Y2_1169 hypothetical protein	7.82882	7.75525	1.1846
AR1Y2_2576	AR1Y2_2576 ClpB protein	9.43211	9.35864	1.18432
AR1Y2_3450	AR1Y2_3450 LSU ribosomal protein L7/L12 (P1/P2)	10.6122	10.539	1.18337
AR1Y2_3494	AR1Y2_3494 Cell division protein FtsH (EC 3.4.24.-)	9.28044	9.20753	1.18281
AR1Y2_0482	AR1Y2_0482 5,10-methylenetetrahydrofolate reductase (EC 1.5.1.20)	8.74952	8.67724	1.18109
AR1Y2_1843	AR1Y2_1843 V-type ATP synthase subunit I (EC 3.6.3.14)	8.06717	7.99525	1.1801
AR1Y2_2116	AR1Y2_2116 GTP-binding protein Obg	8.84758	8.77577	1.17983
AR1Y2_2538	AR1Y2_2538 Aspartyl-tRNA(Asn) amidotransferase subunit B (EC 6.3.5.6) @ Glutamyl-tRNA(Gln) amidotransferase subunit B (EC 6.3.5.7)	9.58232	9.51051	1.1798
AR1Y2_3502	AR1Y2_3502 Phosphoglucosamine mutase (EC 5.4.2.10)	10.4161	10.3449	1.17792
AR1Y2_1519	AR1Y2_1519 Ferric uptake regulation protein FUR	7.71739	7.64638	1.17764
AR1Y2_1410	AR1Y2_1410 6-carboxytetrahydropterin synthase (EC 4.1.2.50) @ Queuosine biosynthesis QueD, PTPS-I	8.00302	7.93286	1.17532
AR1Y2_0468	AR1Y2_0468 Prolyl-tRNA synthetase (EC 6.1.1.15), archaeal/eukaryal type	9.90134	9.83176	1.17377
AR1Y2_2414	AR1Y2_2414 Teichoic acid export ATP-binding protein TagH (EC 3.6.3.40)	7.68528	7.61612	1.17261
AR1Y2_2138	AR1Y2_2138 Hydroxymethylpyrimidine phosphate kinase ThiD (EC 2.7.4.7)	8.87653	8.8075	1.17226
AR1Y2_2089	AR1Y2_2089 Argininosuccinate synthase (EC 6.3.4.5)	9.98323	9.91432	1.17198
AR1Y2_0013	AR1Y2_0013 Meso-diaminopimelate D-dehydrogenase (EC 1.4.1.16)	9.54077	9.47284	1.16929
AR1Y2_2988	AR1Y2_2988 Serine protease (EC 3.4.21.-)	9.2201	9.15355	1.16559
AR1Y2_2821	AR1Y2_2821 N-acetylmuramoyl-L-alanine amidase (EC 3.5.1.28)	8.88255	8.81604	1.16548
AR1Y2_2088	AR1Y2_2088 N-acetyl-gamma-glutamyl-phosphate reductase (EC 1.2.1.38)	8.66995	8.60356	1.16517
AR1Y2_2299	AR1Y2_2299 Septum site-determining protein MinD	9.76419	9.69839	1.16359
AR1Y2_0776	AR1Y2_0776 Signal peptidase I (EC 3.4.21.89)	8.18464	8.11921	1.16259
AR1Y2_0599	AR1Y2_0599 putative aldo/keto reductase	7.91618	7.85092	1.16214
AR1Y2_2805	AR1Y2_2805 hypothetical protein	8.82253	8.7573	1.16208
AR1Y2_2019	AR1Y2_2019 FIG000859: hypothetical protein YebC	9.00426	8.93924	1.16149
AR1Y2_1680	AR1Y2_1680 Inosine-uridine preferring nucleoside hydrolase (EC 3.2.2.1)	7.69326	7.62863	1.16046
AR1Y2_3220	AR1Y2_3220 LSU ribosomal protein L22p (L17e)	10.0689	10.0045	1.1599
AR1Y2_2292	AR1Y2_2292 Hypothetical protein YggS, proline synthase co-transcribed bacterial homolog PROSC	8.88543	8.82137	1.15894
AR1Y2_2315	AR1Y2_2315 Glycogen phosphorylase (EC 2.4.1.1)	9.82086	9.75725	1.15775
AR1Y2_3096	AR1Y2_3096 L-sorbose 1-phosphate reductase (EC 1.1.1.-)	9.9354	9.87209	1.15694
AR1Y2_2022	AR1Y2_2022 Alanine racemase (EC 5.1.1.1)	9.18101	9.11842	1.15501
AR1Y2_0689	AR1Y2_0689 COG2078: Uncharacterized ACR	8.60214	8.53957	1.15496
AR1Y2_1673	AR1Y2_1673 Hypothetical sugar kinase in cluster with indigoidine synthase indA , PfkB family of kinases	8.17772	8.11517	1.1549
AR1Y2_3209	AR1Y2_3209 SSU ribosomal protein S5p (S2e)	10.5278	10.466	1.1529
AR1Y2_0095	AR1Y2_0095 Phosphoenolpyruvate carboxykinase [ATP] (EC 4.1.1.49)	9.95409	9.89258	1.15217
AR1Y2_0252	AR1Y2_0252 Predicted D-glucarate or D-galactorate regulator, GntR family	8.47428	8.413	1.15153
AR1Y2_0877	AR1Y2_0877 Cys-tRNA(Pro) deacylase YbaK	7.58894	7.52859	1.1491
AR1Y2_2837	AR1Y2_2837 DegV family protein	7.98451	7.92421	1.14895
AR1Y2_3226	AR1Y2_3226 SSU ribosomal protein S10p (S20e)	10.246	10.1858	1.14864
AR1Y2_1388	AR1Y2_1388 FIG00514717: hypothetical protein	8.33377	8.27395	1.14767
AR1Y2_2139	AR1Y2_2139 Thiamin-phosphate pyrophosphorylase (EC 2.5.1.3)	8.17444	8.11463	1.14767
AR1Y2_0718	AR1Y2_0718 oxidoreductase of aldo/keto reductase family, subgroup 1	8.9934	8.93361	1.1476
AR1Y2_2197	AR1Y2_2197 Probable M18-family aminopeptidase 1 (EC 3.4.11.-)	9.47216	9.41239	1.14755
AR1Y2_2780	AR1Y2_2780 Transcriptional regulator, GntR family	8.57496	8.51556	1.14656
AR1Y2_2770	AR1Y2_2770 Putative metal chaperone, involved in Zn homeostasis, GTPase of COG0523 family	9.16447	9.10645	1.14293
AR1Y2_0932	AR1Y2_0932 SCIFF radical SAM maturase	9.18335	9.12538	1.14279
AR1Y2_3244	AR1Y2_3244 3-oxoacyl-[acyl-carrier protein] reductase (EC 1.1.1.100)	9.86652	9.80859	1.1427
AR1Y2_2301	AR1Y2_2301 Cell division protein FtsI [Peptidoglycan synthetase] (EC 2.4.1.129) @ Penicillin-binding protein 2 (PBP-2)	9.04912	8.99144	1.14205
AR1Y2_0742	AR1Y2_0742 two-component sensor histidine kinase	8.27289	8.21682	1.13782
AR1Y2_0293	AR1Y2_0293 SSU ribosomal protein S6p	10.3377	10.2824	1.13573
AR1Y2_1245	AR1Y2_1245 Xaa-Pro aminopeptidase (EC 3.4.11.9)	8.92419	8.86892	1.13572
AR1Y2_2966	AR1Y2_2966 Hypothetical ATP-binding protein UPF0042, contains P-loop	8.42329	8.36851	1.13444
AR1Y2_2320	AR1Y2_2320 Threonine dehydratase (EC 4.3.1.19)	9.47904	9.42458	1.13361
AR1Y2_0484	AR1Y2_0484 5-methyltetrahydrofolate--homocysteine methyltransferase (EC 2.1.1.13)	8.81445	8.76132	1.13013
AR1Y2_2769	AR1Y2_2769 Putative GTPases (G3E family)-like	8.11773	8.0649	1.12937
AR1Y2_1792	AR1Y2_1792 ribosomal protein L7Ae family protein	7.98776	7.93503	1.12909
AR1Y2_1786	AR1Y2_1786 Cytidylate kinase (EC 2.7.4.25)	9.68134	9.6287	1.12884
AR1Y2_1376	AR1Y2_1376 Aspartate transaminase (EC 2.6.1.1)	9.45982	9.40733	1.12848
AR1Y2_3202	AR1Y2_3202 Translation initiation factor 1	8.70492	8.65251	1.12825
AR1Y2_2643	AR1Y2_2643 Carbamoyl-phosphate synthase large chain (EC 6.3.5.5)	9.98656	9.93449	1.12739
AR1Y2_2804	AR1Y2_2804 FIG00520558: hypothetical protein	9.95392	9.90191	1.12723
AR1Y2_1060	AR1Y2_1060 Inosose dehydratase (EC 4.2.1.44)	9.02276	8.97081	1.12705
AR1Y2_1738	AR1Y2_1738 Ketol-acid reductoisomerase (EC 1.1.1.86)	10.7533	10.7017	1.12598
AR1Y2_2752	AR1Y2_2752 ABC-type multidrug/protein/lipid transport system, ATPase component	7.96603	7.91498	1.12473
AR1Y2_1595	AR1Y2_1595 Fibronectin/fibrinogen-binding protein	8.37698	8.32604	1.12445
AR1Y2_1737	AR1Y2_1737 Acetolactate synthase small subunit (EC 2.2.1.6)	8.80081	8.75028	1.12338
AR1Y2_2391	AR1Y2_2391 hypothetical protein	7.5901	7.54	1.12228
AR1Y2_2284	AR1Y2_2284 SSU ribosomal protein S15p (S13e)	9.8957	9.84587	1.12157
AR1Y2_3218	AR1Y2_3218 LSU ribosomal protein L16p (L10e)	9.3274	9.2776	1.1215
AR1Y2_1654	AR1Y2_1654 Hydrolase (HAD superfamily) in cluster with DUF1447	7.92544	7.87569	1.12137
AR1Y2_0207	AR1Y2_0207 Hydroxymethylpyrimidine ABC transporter, substrate-binding component	9.23888	9.18929	1.12096
AR1Y2_1498	AR1Y2_1498 Heat-inducible transcription repressor HrcA	8.67041	8.62109	1.12027
AR1Y2_0046	AR1Y2_0046 Cysteine synthase (EC 2.5.1.47)	8.2918	8.24285	1.11931
AR1Y2_3538	AR1Y2_3538 hypothetical protein	8.72847	8.67979	1.11861
AR1Y2_0453	AR1Y2_0453 NAD-dependent malic enzyme (EC 1.1.1.38)	9.16632	9.11873	1.1158
AR1Y2_2334	AR1Y2_2334 Ribosomal RNA small subunit methyltransferase D (EC 2.1.1.-)	8.417	8.36946	1.11567
AR1Y2_1042	AR1Y2_1042 DUF89 domain of unknown function	8.46805	8.42088	1.11473
AR1Y2_2333	AR1Y2_2333 Phosphopantetheine adenylyltransferase (EC 2.7.7.3)	8.40529	8.35816	1.11464
AR1Y2_2527	AR1Y2_2527 Hypothetical NagD-like phosphatase	8.31659	8.27041	1.11219
AR1Y2_2361	AR1Y2_2361 HMP-PP hydrolase (pyridoxal phosphatase) Cof, detected in genetic screen for thiamin metabolic genes (PMID:15292217)	9.2637	9.2179	1.11121
AR1Y2_2198	AR1Y2_2198 Arsenate reductase (EC 1.20.4.1)	8.77638	8.73059	1.1112
AR1Y2_2059	AR1Y2_2059 CDS_ID OB0217	8.85868	8.81292	1.11111
AR1Y2_2566	AR1Y2_2566 Glutamate synthase [NADPH] small chain (EC 1.4.1.13)	10.1579	10.1121	1.11111
AR1Y2_3350	AR1Y2_3350 Alpha-L-Rha alpha-1,3-L-rhamnosyltransferase (EC 2.4.1.-)	7.82889	7.78327	1.11076
AR1Y2_0521	AR1Y2_0521 PTS system, fructose-specific IIA component	9.8542	9.80876	1.1103
AR1Y2_2552	AR1Y2_2552 Peptide deformylase (EC 3.5.1.88)	8.2387	8.19335	1.11006
AR1Y2_1825	AR1Y2_1825 Ribosome recycling factor	9.68212	9.63699	1.10952
AR1Y2_2298	AR1Y2_2298 Cell division topological specificity factor MinE	8.57923	8.53467	1.10807
AR1Y2_0912	AR1Y2_0912 SSU ribosomal protein S1p	9.67798	9.63366	1.10742
AR1Y2_1799	AR1Y2_1799 Zinc ABC transporter, ATP-binding protein ZnuC	7.7563	7.71239	1.1064
AR1Y2_0997	AR1Y2_0997 Chromosome partition protein smc	7.31947	7.27592	1.10547
AR1Y2_1601	AR1Y2_1601 Phosphoribosyl-AMP cyclohydrolase (EC 3.5.4.19) / Phosphoribosyl-ATP pyrophosphatase (EC 3.6.1.31)	9.0682	9.02475	1.10523
AR1Y2_2987	AR1Y2_2987 hypothetical protein	7.71973	7.67653	1.10459
AR1Y2_1323	AR1Y2_1323 Beta-glucoside bgl operon antiterminator, BglG family	7.69801	7.65481	1.10458
AR1Y2_1221	AR1Y2_1221 Guanine deaminase (EC 3.5.4.3)	8.38503	8.34185	1.10453
AR1Y2_3479	AR1Y2_3479 LSU ribosomal protein L1p (L10Ae)	10.2884	10.2458	1.10305
AR1Y2_1868	AR1Y2_1868 Type I restriction-modification system, restriction subunit R (EC 3.1.21.3)	8.96962	8.92759	1.1016
AR1Y2_1069	AR1Y2_1069 Hypothetical protein Cj1505c	7.98749	7.94565	1.10114
AR1Y2_3119	AR1Y2_3119 Iron-sulfur cluster assembly protein SufB	8.72945	8.6878	1.10066
AR1Y2_1241	AR1Y2_1241 Glutamine ABC transporter, periplasmic glutamine-binding protein (TC 3.A.1.3.2)	9.07808	9.03685	1.09959
AR1Y2_2999	AR1Y2_2999 Quinolinate phosphoribosyltransferase [decarboxylating] (EC 2.4.2.19)	9.68022	9.63929	1.09881
AR1Y2_3461	AR1Y2_3461 dTDP-4-dehydrorhamnose 3,5-epimerase (EC 5.1.3.13)	8.47374	8.43293	1.09853
AR1Y2_1263	AR1Y2_1263 Phenylalanyl-tRNA synthetase alpha chain (EC 6.1.1.20)	9.74156	9.70118	1.09744
AR1Y2_3104	AR1Y2_3104 Phosphoglycolate phosphatase (EC 3.1.3.18)	8.31937	8.27905	1.09729
AR1Y2_0315	AR1Y2_0315 NADH-dependent butanol dehydrogenase A (EC 1.1.1.-)	9.55037	9.51007	1.09723
AR1Y2_2898	AR1Y2_2898 Protease precursor	8.55264	8.5124	1.09709
AR1Y2_3130	AR1Y2_3130 unknown	8.62323	8.58346	1.0959
AR1Y2_1599	AR1Y2_1599 Histidinol dehydrogenase (EC 1.1.1.23)	8.90357	8.86388	1.0957
AR1Y2_1791	AR1Y2_1791 Translation initiation factor 2	9.95982	9.92081	1.09398
AR1Y2_1251	AR1Y2_1251 PTS system, mannose-specific IID component	9.27582	9.23686	1.09387
AR1Y2_0984	AR1Y2_0984 Alkyl hydroperoxide reductase protein F (EC 1.6.4.-)	6.78764	6.74908	1.09286
AR1Y2_1025	AR1Y2_1025 Fructokinase (EC 2.7.1.4)	9.28832	9.24985	1.09264
AR1Y2_1516	AR1Y2_1516 FIG01055109: hypothetical protein	8.31461	8.27645	1.09185
AR1Y2_2893	AR1Y2_2893 UDP-glucose 4-epimerase (EC 5.1.3.2)	9.66952	9.63166	1.09109
AR1Y2_1023	AR1Y2_1023 PTS system, sucrose-specific IIB component (EC 2.7.1.69) / PTS system, sucrose-specific IIC component (EC 2.7.1.69) / PTS system, sucrose-specific IIA component (EC 2.7.1.69)	9.56481	9.52744	1.08985
AR1Y2_2539	AR1Y2_2539 Aspartyl-tRNA(Asn) amidotransferase subunit A (EC 6.3.5.6) @ Glutamyl-tRNA(Gln) amidotransferase subunit A (EC 6.3.5.7)	9.47615	9.43921	1.08878
AR1Y2_2555	AR1Y2_2555 Ferric uptake regulation protein FUR	8.7718	8.73558	1.08698
AR1Y2_1416	AR1Y2_1416 Glutamate synthase [NADPH] small chain (EC 1.4.1.13)	8.443	8.40707	1.08627
AR1Y2_3511	AR1Y2_3511 UDP-N-acetylglucosamine--N-acetylmuramyl-(pentapeptide) pyrophosphoryl-undecaprenol N-acetylglucosamine transferase (EC 2.4.1.227)	9.2782	9.24227	1.08626
AR1Y2_1058	AR1Y2_1058 Inosose isomerase (EC 5.3.99.-)	9.56591	9.53008	1.08601
AR1Y2_2194	AR1Y2_2194 Leucyl-tRNA synthetase (EC 6.1.1.4)	10.0193	9.98343	1.086
AR1Y2_2345	AR1Y2_2345 FIG00521570: hypothetical protein	8.22791	8.19213	1.08589
AR1Y2_0288	AR1Y2_0288 2-keto-3-deoxy-D-arabino-heptulosonate-7-phosphate synthase I beta (EC 2.5.1.54)	9.40391	9.3688	1.0842
AR1Y2_2588	AR1Y2_2588 Inosine-5-monophosphate dehydrogenase (EC 1.1.1.205)	8.12473	8.08978	1.08382
AR1Y2_0358	AR1Y2_0358 S1 RNA binding domain	8.9544	8.91948	1.08374
AR1Y2_1623	AR1Y2_1623 hypothetical protein	8.86163	8.8269	1.08327
AR1Y2_3544	AR1Y2_3544 Chromosome (plasmid) partitioning protein ParB	9.03395	8.99988	1.08161
AR1Y2_2663	AR1Y2_2663 hypothetical protein	8.09746	8.06376	1.08068
AR1Y2_1391	AR1Y2_1391 Protein YicC	9.34508	9.31173	1.07982
AR1Y2_2600	AR1Y2_2600 Dihydroorotase (EC 3.5.2.3)	9.1256	9.09241	1.07943
AR1Y2_2638	AR1Y2_2638 GTP-binding and nucleic acid-binding protein YchF	9.31399	9.28086	1.07926
AR1Y2_2764	AR1Y2_2764 oxidoreductase of aldo/keto reductase family, subgroup 1	8.34253	8.30995	1.07791
AR1Y2_1383	AR1Y2_1383 3-oxoacyl-[acyl-carrier-protein] synthase, KASIII (EC 2.3.1.180)	9.16283	9.13047	1.07735
AR1Y2_3164	AR1Y2_3164 Protein export cytoplasm protein SecA ATPase RNA helicase (TC 3.A.5.1.1)	9.99802	9.96593	1.07667
AR1Y2_2984	AR1Y2_2984 Manganese-dependent inorganic pyrophosphatase (EC 3.6.1.1)	9.54398	9.51202	1.07638
AR1Y2_0773	AR1Y2_0773 Chorismate mutase I (EC 5.4.99.5) / Prephenate dehydratase (EC 4.2.1.51)	9.10919	9.07745	1.07581
AR1Y2_2383	AR1Y2_2383 COG1939: Ribonuclease III family protein	8.14267	8.11148	1.07446
AR1Y2_3213	AR1Y2_3213 LSU ribosomal protein L5p (L11e)	10.3514	10.321	1.07239
AR1Y2_2321	AR1Y2_2321 Signal recognition particle receptor protein FtsY (=alpha subunit) (TC 3.A.5.1.1)	9.19473	9.16447	1.07215
AR1Y2_3273	AR1Y2_3273 FIG00269092: hypothetical protein	9.43103	9.40097	1.07167
AR1Y2_2567	AR1Y2_2567 Dihydroorotate dehydrogenase electron transfer subunit (EC 1.3.3.1)	9.85511	9.82556	1.07042
AR1Y2_0777	AR1Y2_0777 hypothetical protein	9.18059	9.15177	1.06861
AR1Y2_2897	AR1Y2_2897 Glycerophosphoryl diester phosphodiesterase (EC 3.1.4.46)	9.28193	9.25326	1.06825
AR1Y2_2869	AR1Y2_2869 UTP--glucose-1-phosphate uridylyltransferase (EC 2.7.7.9)	9.38336	9.35496	1.06758
AR1Y2_0887	AR1Y2_0887 Neopullulanase (EC 3.2.1.135)	9.33769	9.30929	1.06757
AR1Y2_3542	AR1Y2_3542 Seryl-tRNA synthetase (EC 6.1.1.11)	9.95595	9.92767	1.06728
AR1Y2_1282	AR1Y2_1282 RecA protein	9.31294	9.28516	1.06605
AR1Y2_3446	AR1Y2_3446 Translation elongation factor G	10.8212	10.7935	1.06572
AR1Y2_3285	AR1Y2_3285 DNA-binding response regulator	8.59513	8.56749	1.06571
AR1Y2_1281	AR1Y2_1281 Molybdopterin binding motif, CinA N-terminal domain / C-terminal domain of CinA type S	8.8841	8.85651	1.06559
AR1Y2_3176	AR1Y2_3176 Peptide transport system permease protein sapB (TC 3.A.1.5.5)	7.84353	7.81608	1.06524
AR1Y2_3001	AR1Y2_3001 Quinolinate synthetase (EC 2.5.1.72)	9.31285	9.28556	1.06487
AR1Y2_2337	AR1Y2_2337 ATP-dependent DNA helicase RecG (EC 3.6.1.-)	7.6598	7.63312	1.06338
AR1Y2_1267	AR1Y2_1267 Methyl-accepting chemotaxis protein	8.8126	8.78607	1.06299
AR1Y2_1985	AR1Y2_1985 Hydroxyacylglutathione hydrolase (EC 3.1.2.6)	8.55342	8.52694	1.06287
AR1Y2_0705	AR1Y2_0705 Homoserine dehydrogenase (EC 1.1.1.3)	9.24354	9.2173	1.06228
AR1Y2_3189	AR1Y2_3189 Ribonucleotide reductase of class III (anaerobic), large subunit (EC 1.17.4.2)	8.35456	8.32863	1.06153
AR1Y2_1938	AR1Y2_1938 Uncharacterized protein MJ0150	8.14238	8.11652	1.06136
AR1Y2_1264	AR1Y2_1264 Phenylalanyl-tRNA synthetase beta chain (EC 6.1.1.20)	9.8902	9.8645	1.06096
AR1Y2_3239	AR1Y2_3239 Acetyl-coenzyme A carboxyl transferase beta chain (EC 6.4.1.2)	9.24861	9.22323	1.06018
AR1Y2_3120	AR1Y2_3120 Iron-sulfur cluster assembly ATPase protein SufC	8.9702	8.94531	1.05898
AR1Y2_0947	AR1Y2_0947 Homoserine O-succinyltransferase (EC 2.3.1.46)	8.92317	8.89839	1.05873
AR1Y2_2016	AR1Y2_2016 tRNA proofreading protein STM4549	8.25571	8.23102	1.05849
AR1Y2_1057	AR1Y2_1057 Myo-inositol 2-dehydrogenase (EC 1.1.1.18)	9.94664	9.92212	1.0581
AR1Y2_1008	AR1Y2_1008 Transcriptional regulator	8.59252	8.56862	1.05658
AR1Y2_3496	AR1Y2_3496 Pyrimidine-nucleoside phosphorylase (EC 2.4.2.2)	8.32138	8.29759	1.05631
AR1Y2_1180	AR1Y2_1180 Glutamine synthetase type III, GlnN (EC 6.3.1.2)	9.82284	9.79907	1.05625
AR1Y2_2872	AR1Y2_2872 O-antigen export system permease protein RfbD	7.82045	7.79712	1.05519
AR1Y2_3286	AR1Y2_3286 sensor histidine kinase	8.18549	8.16284	1.05354
AR1Y2_1277	AR1Y2_1277 Formate--tetrahydrofolate ligase (EC 6.3.4.3)	9.72759	9.70506	1.05325
AR1Y2_3464	AR1Y2_3464 Glucose-1-phosphate thymidylyltransferase (EC 2.7.7.24)	8.28964	8.2676	1.05206
AR1Y2_2007	AR1Y2_2007 filamentous haemagglutinin family outer membrane protein	7.28485	7.26314	1.05125
AR1Y2_2828	AR1Y2_2828 Tryptophan synthase beta chain (EC 4.2.1.20)	8.59653	8.57492	1.05103
AR1Y2_0044	AR1Y2_0044 Putative deoxyribonuclease YcfH	8.34653	8.32516	1.05043
AR1Y2_2356	AR1Y2_2356 Imidazole glycerol phosphate synthase amidotransferase subunit (EC 2.4.2.-)	8.93391	8.91273	1.04996
AR1Y2_0973	AR1Y2_0973 hypothetical protein	8.10819	8.08714	1.04966
AR1Y2_2265	AR1Y2_2265 Beta-lactamase class C and other penicillin binding proteins	7.99317	7.97218	1.04951
AR1Y2_2432	AR1Y2_2432 Sorbitol-6-phosphate 2-dehydrogenase (EC 1.1.1.140)	8.01403	7.99311	1.04936
AR1Y2_0888	AR1Y2_0888 FIG002344: Hydrolase (HAD superfamily)	9.80477	9.78498	1.04662
AR1Y2_3078	AR1Y2_3078 diguanylate cyclase/phosphodiesterase (GGDEF & EAL domains) with PAS/PAC sensor(s)	8.32472	8.30502	1.04641
AR1Y2_1230	AR1Y2_1230 Cardiolipin synthetase (EC 2.7.8.-)	6.80281	6.78317	1.04626
AR1Y2_0746	AR1Y2_0746 Adenylosuccinate lyase (EC 4.3.2.2)	9.98236	9.96308	1.04539
AR1Y2_2738	AR1Y2_2738 Uracil phosphoribosyltransferase (EC 2.4.2.9)	8.89486	8.87563	1.04529
AR1Y2_2316	AR1Y2_2316 Glycogen synthase, ADP-glucose transglucosylase (EC 2.4.1.21)	9.27628	9.25718	1.04497
AR1Y2_3381	AR1Y2_3381 SAM dependent methyltransferase	8.10165	8.08261	1.04482
AR1Y2_3328	AR1Y2_3328 Recombination protein RecR	8.04182	8.02316	1.04392
AR1Y2_1392	AR1Y2_1392 Guanylate kinase (EC 2.7.4.8)	8.75979	8.74118	1.04378
AR1Y2_1061	AR1Y2_1061 Glyceraldehyde-3-phosphate ketol-isomerase (EC 5.3.1.1)	8.89064	8.87256	1.0425
AR1Y2_3165	AR1Y2_3165 Ribosomal subunit interface protein	10.0611	10.0431	1.04228
AR1Y2_1838	AR1Y2_1838 V-type ATP synthase subunit B (EC 3.6.3.14)	8.20376	8.18621	1.04125
AR1Y2_2739	AR1Y2_2739 Biotin synthase and related enzymes	8.0214	8.00411	1.0406
AR1Y2_2259	AR1Y2_2259 Holliday junction DNA helicase RuvB	8.40483	8.38798	1.03957
AR1Y2_3133	AR1Y2_3133 Excinuclease ABC subunit B	8.6244	8.60802	1.03843
AR1Y2_2384	AR1Y2_2384 Cysteinyl-tRNA synthetase (EC 6.1.1.16)	9.47726	9.46137	1.03728
AR1Y2_2889	AR1Y2_2889 N-acetylneuraminate synthase (EC 2.5.1.56)	9.42215	9.40636	1.03703
AR1Y2_0676	AR1Y2_0676 Ferredoxin	8.42847	8.41322	1.03576
AR1Y2_3323	AR1Y2_3323 UDP-N-acetylglucosamine 1-carboxyvinyltransferase (EC 2.5.1.7)	9.30202	9.28703	1.03512
AR1Y2_1437	AR1Y2_1437 Dephospho-CoA kinase (EC 2.7.1.24)	8.19466	8.17984	1.03471
AR1Y2_2427	AR1Y2_2427 Phosphocarrier protein of PTS system	9.85164	9.83723	1.03372
AR1Y2_1272	AR1Y2_1272 4-hydroxy-3-methylbut-2-enyl diphosphate reductase (EC 1.17.1.2) / SSU ribosomal protein S1p	10.3987	10.3847	1.0329
AR1Y2_0992	AR1Y2_0992 Ferrous iron transport protein A	9.65019	9.63707	1.03066
AR1Y2_2547	AR1Y2_2547 Serine/threonine protein kinase PrkC, regulator of stationary phase	8.93969	8.9266	1.0306
AR1Y2_2938	AR1Y2_2938 Glutamate decarboxylase (EC 4.1.1.15)	8.72372	8.71079	1.03022
AR1Y2_3379	AR1Y2_3379 RecD-like DNA helicase YrrC	8.70003	8.6872	1.02998
AR1Y2_0677	AR1Y2_0677 Ribonuclease Z (EC 3.1.26.11)	7.80828	7.79549	1.02989
AR1Y2_1957	AR1Y2_1957 Glucosamine-1-phosphate N-acetyltransferase (EC 2.3.1.157)	8.99909	8.98653	1.02935
AR1Y2_2494	AR1Y2_2494 Translation initiation factor 3	9.58568	9.57375	1.02784
AR1Y2_2307	AR1Y2_2307 tRNA dimethylallyltransferase (EC 2.5.1.75)	7.6859	7.67399	1.0278
AR1Y2_1764	AR1Y2_1764 Threonyl-tRNA synthetase (EC 6.1.1.3)	9.66036	9.64847	1.02777
AR1Y2_2074	AR1Y2_2074 DNA polymerase III delta subunit (EC 2.7.7.7)	7.14146	7.1297	1.02744
AR1Y2_0861	AR1Y2_0861 Methionine ABC transporter ATP-binding protein	9.02037	9.00909	1.02632
AR1Y2_2629	AR1Y2_2629 UDP-N-acetylmuramoylalanine--D-glutamate ligase (EC 6.3.2.9)	9.14775	9.1367	1.02578
AR1Y2_0775	AR1Y2_0775 Adenylosuccinate synthetase (EC 6.3.4.4)	9.92449	9.91393	1.02461
AR1Y2_1586	AR1Y2_1586 Octaprenyl diphosphate synthase (EC 2.5.1.90) / Dimethylallyltransferase (EC 2.5.1.1) / (2E,6E)-farnesyl diphosphate synthase (EC 2.5.1.10) / Geranylgeranyl pyrophosphate synthetase (EC 2.5.1.29)	8.45055	8.44038	1.02369
AR1Y2_2557	AR1Y2_2557 Deoxyguanosinetriphosphate triphosphohydrolase (EC 3.1.5.1)	7.77003	7.76041	1.02239
AR1Y2_2319	AR1Y2_2319 1,4-alpha-glucan (glycogen) branching enzyme, GH-13-type (EC 2.4.1.18)	9.64649	9.63688	1.02238
AR1Y2_0472	AR1Y2_0472 Glutamate racemase (EC 5.1.1.3)	8.63938	8.62989	1.02209
AR1Y2_2023	AR1Y2_2023 NAD(P)HX epimerase / NAD(P)HX dehydratase	8.85186	8.84242	1.02197
AR1Y2_2626	AR1Y2_2626 Cell division protein FtsZ (EC 3.4.24.-)	9.72543	9.7164	1.02103
AR1Y2_3389	AR1Y2_3389 membrane-like protein	8.29345	8.28445	1.02093
AR1Y2_0744	AR1Y2_0744 Phosphoribosylaminoimidazole-succinocarboxamide synthase (EC 6.3.2.6)	10.3337	10.3253	1.01959
AR1Y2_2136	AR1Y2_2136 RelB/StbD replicon stabilization protein (antitoxin to RelE/StbE)	7.91243	7.9044	1.01864
AR1Y2_2591	AR1Y2_2591 Orotidine 5-phosphate decarboxylase (EC 4.1.1.23)	9.51045	9.50274	1.01791
AR1Y2_0007	AR1Y2_0007 Fumarate hydratase class I, aerobic (EC 4.2.1.2);L(+)-tartrate dehydratase alpha subunit (EC 4.2.1.32)	8.73129	8.72366	1.01772
AR1Y2_2732	AR1Y2_2732 Biosynthetic Aromatic amino acid aminotransferase alpha (EC 2.6.1.57) @ Aspartate aminotransferase (EC 2.6.1.1)	8.99221	8.9846	1.01769
AR1Y2_3157	AR1Y2_3157 Predicted functional analog of homoserine kinase (EC 2.7.1.-)	9.66893	9.66149	1.01728
AR1Y2_3082	AR1Y2_3082 FIG01020016: hypothetical protein	8.56473	8.55753	1.01671
AR1Y2_0747	AR1Y2_0747 Transcription regulator [contains diacylglycerol kinase catalytic domain]	6.69617	6.68943	1.01564
AR1Y2_1293	AR1Y2_1293 hypothetical protein	8.89799	8.89132	1.01548
AR1Y2_0539	AR1Y2_0539 Glycerol kinase (EC 2.7.1.30)	8.87175	8.8653	1.01496
AR1Y2_0186	AR1Y2_0186 hypothetical protein	8.94201	8.93561	1.01484
AR1Y2_1982	AR1Y2_1982 Histidyl-tRNA synthetase (EC 6.1.1.21)	9.54016	9.5342	1.01381
AR1Y2_1346	AR1Y2_1346 Hydrolase (HAD superfamily) in cluster with DUF1447	6.68963	6.68401	1.01301
AR1Y2_0850	AR1Y2_0850 hypothetical protein	8.02517	8.01963	1.01283
AR1Y2_3382	AR1Y2_3382 Glycogen debranching enzyme (EC 3.2.1.-)	8.1557	8.15037	1.01236
AR1Y2_2930	AR1Y2_2930 UDP-N-acetylmuramoylalanyl-D-glutamyl-2,6-diaminopimelate--D-alanyl-D-alanine ligase (EC 6.3.2.10)	8.79224	8.78763	1.01069
AR1Y2_2314	AR1Y2_2314 Neopullulanase (EC 3.2.1.135)	7.82366	7.81912	1.01051
AR1Y2_1794	AR1Y2_1794 Transcription termination protein NusA	9.72688	9.72285	1.00932
AR1Y2_1731	AR1Y2_1731 Predicted membrane protein;CF-20 family	9.63078	9.62683	1.00913
AR1Y2_2439	AR1Y2_2439 hypothetical protein	8.45587	8.45193	1.0091
AR1Y2_0905	AR1Y2_0905 hypothetical protein	8.86762	8.86439	1.00747
AR1Y2_0695	AR1Y2_0695 Penicillin-binding protein 3	7.988	7.98537	1.00607
AR1Y2_3163	AR1Y2_3163 Peptide chain release factor 2	8.72326	8.72079	1.0057
AR1Y2_2214	AR1Y2_2214 NADH oxidase (EC 1.-.-.-)	8.26063	8.25822	1.00556
AR1Y2_0595	AR1Y2_0595 PTS system, mannose-specific IIB component (EC 2.7.1.69)	7.96601	7.96397	1.00472
AR1Y2_1986	AR1Y2_1986 GTP pyrophosphokinase (EC 2.7.6.5), (p)ppGpp synthetase I	9.0632	9.06166	1.00355
AR1Y2_0182	AR1Y2_0182 Xanthine phosphoribosyltransferase (EC 2.4.2.22)	8.30179	8.3005	1.00296
AR1Y2_2317	AR1Y2_2317 Glycogen biosynthesis protein GlgD, glucose-1-phosphate adenylyltransferase family	9.85917	9.85796	1.0028
AR1Y2_0917	AR1Y2_0917 Tetracycline resistance protein TetO	7.64193	7.64086	1.00246
AR1Y2_2757	AR1Y2_2757 hypothetical protein	7.10374	7.10339	1.0008
AR1Y2_0097	AR1Y2_0097 Methionyl-tRNA synthetase (EC 6.1.1.10)	9.91701	9.91679	1.00052
AR1Y2_3388	AR1Y2_3388 protein of unknown function DUF815	9.10501	9.10537	0.999162
AR1Y2_1817	AR1Y2_1817 Lead, cadmium, zinc and mercury transporting ATPase (EC 3.6.3.3) (EC 3.6.3.5);Copper-translocating P-type ATPase (EC 3.6.3.4)	9.07379	9.07419	0.999083
AR1Y2_2300	AR1Y2_2300 Septum site-determining protein MinC	8.49624	8.49668	0.998978
AR1Y2_0808	AR1Y2_0808 unknown	9.40337	9.40386	0.998876
AR1Y2_3324	AR1Y2_3324 Shikimate kinase I (EC 2.7.1.71)	8.90158	8.9022	0.99856
AR1Y2_0290	AR1Y2_0290 Transcription-repair coupling factor	8.45715	8.45793	0.998198
AR1Y2_0896	AR1Y2_0896 2-keto-3-deoxy-D-arabino-heptulosonate-7-phosphate synthase I alpha (EC 2.5.1.54)	9.39832	9.39918	0.99803
AR1Y2_0188	AR1Y2_0188 DNA sulfur modification protein DndD	8.90494	8.90595	0.99767
AR1Y2_1158	AR1Y2_1158 3-isopropylmalate dehydratase large subunit (EC 4.2.1.33)	9.3471	9.34897	0.995722
AR1Y2_1639	AR1Y2_1639 SSU ribosomal protein S2p (SAe)	10.3742	10.3762	0.995303
AR1Y2_2796	AR1Y2_2796 NAD synthetase (EC 6.3.1.5) / Glutamine amidotransferase chain of NAD synthetase	9.71758	9.71972	0.995073
AR1Y2_2203	AR1Y2_2203 ErfK/YbiS/YcfS/YnhG family protein, putative	9.28465	9.2868	0.995063
AR1Y2_2935	AR1Y2_2935 DNA-binding response regulator	7.02729	7.02945	0.995039
AR1Y2_2324	AR1Y2_2324 Phosphate:acyl-ACP acyltransferase PlsX	9.29017	9.29303	0.993444
AR1Y2_1097	AR1Y2_1097 Phosphatase YidA	8.45057	8.45346	0.993356
AR1Y2_3532	AR1Y2_3532 1-phosphofructokinase (EC 2.7.1.56)	9.40808	9.41155	0.992053
AR1Y2_2295	AR1Y2_2295 D-alanyl-D-alanine carboxypeptidase (EC 3.4.16.4)	8.64889	8.65236	0.99203
AR1Y2_3402	AR1Y2_3402 Butyryl-CoA dehydrogenase (EC 1.3.99.2)	6.59581	6.59989	0.990628
AR1Y2_0449	AR1Y2_0449 hypothetical protein	7.74591	7.75012	0.990349
AR1Y2_1265	AR1Y2_1265 FIG00426069: hypothetical protein	8.08242	8.08666	0.990267
AR1Y2_1562	AR1Y2_1562 2-dehydropantoate 2-reductase (EC 1.1.1.169)	8.26294	8.26724	0.99015
AR1Y2_1143	AR1Y2_1143 FIG00530302: hypothetical protein	8.53179	8.53643	0.989374
AR1Y2_3126	AR1Y2_3126 Ribonuclease Z (EC 3.1.26.11)	8.40319	8.40791	0.989197
AR1Y2_1914	AR1Y2_1914 Siroheme synthase / Precorrin-2 oxidase (EC 1.3.1.76) / Sirohydrochlorin ferrochelatase (EC 4.99.1.4)	7.73684	7.74167	0.988924
AR1Y2_1566	AR1Y2_1566 Ferredoxin-nitrite reductase	9.34335	9.34828	0.988724
AR1Y2_1895	AR1Y2_1895 Cobalt-precorrin-8x methylmutase (EC 5.4.1.2)	7.15342	7.15848	0.988426
AR1Y2_0466	AR1Y2_0466 tRNA (cytidine(34)-2-O)-methyltransferase (EC 2.1.1.207)	7.94269	7.94795	0.987976
AR1Y2_2765	AR1Y2_2765 ATPase, AAA family	8.61765	8.62308	0.987576
AR1Y2_1896	AR1Y2_1896 Cobyric acid synthase (EC 6.3.5.10)	8.20603	8.21166	0.987109
AR1Y2_0251	AR1Y2_0251 platelet activating factor, putative	6.6385	6.64427	0.986803
AR1Y2_0618	AR1Y2_0618 Nucleoside 5-triphosphatase RdgB (dHAPTP, dITP, XTP-specific) (EC 3.6.1.15)	8.61836	8.62432	0.986369
AR1Y2_3254	AR1Y2_3254 DEAD-box ATP-dependent RNA helicase CshA (EC 3.6.4.13)	9.34231	9.34857	0.98569
AR1Y2_2080	AR1Y2_2080 Spore germination protein	7.76351	7.77063	0.983754
AR1Y2_2410	AR1Y2_2410 His repressor	8.40428	8.41161	0.983276
AR1Y2_2868	AR1Y2_2868 CDP-glycerol:poly(glycerophosphate) glycerophosphotransferase (EC 2.7.8.12)	9.17553	9.18294	0.983089
AR1Y2_3147	AR1Y2_3147 Membrane proteins related to metalloendopeptidases	7.70757	7.71516	0.982684
AR1Y2_0550	AR1Y2_0550 Aspartyl-tRNA synthetase (EC 6.1.1.12) @ Aspartyl-tRNA(Asn) synthetase (EC 6.1.1.23)	9.73899	9.74668	0.982446
AR1Y2_0189	AR1Y2_0189 Cysteine desulfurase (EC 2.8.1.7)	8.87519	8.88329	0.981522
AR1Y2_1572	AR1Y2_1572 Translation elongation factor P	9.61941	9.62758	0.981353
AR1Y2_2912	AR1Y2_2912 Bactoprenol glucosyl transferase (EC 2.4.1.-)	8.73102	8.7393	0.981102
AR1Y2_1339	AR1Y2_1339 2,3-bisphosphoglycerate-independent phosphoglycerate mutase (EC 5.4.2.1)	10.0846	10.0929	0.981077
AR1Y2_0998	AR1Y2_0998 CBSS-293826.4.peg.2064: hypothetical protein	7.78922	7.79755	0.981008
AR1Y2_1072	AR1Y2_1072 G:T/U mismatch-specific uracil/thymine DNA-glycosylase	7.41051	7.41902	0.980593
AR1Y2_1959	AR1Y2_1959 Protein of unknown function DUF1121	8.6112	8.61971	0.980586
AR1Y2_1278	AR1Y2_1278 Methylenetetrahydrofolate dehydrogenase (NADP+) (EC 1.5.1.5) / Methenyltetrahydrofolate cyclohydrolase (EC 3.5.4.9)	9.27087	9.27945	0.980451
AR1Y2_1343	AR1Y2_1343 3-to-5 exoribonuclease RNase R	8.66825	8.67704	0.979948
AR1Y2_0193	AR1Y2_0193 hypothetical protein	8.35314	8.36215	0.979471
AR1Y2_2283	AR1Y2_2283 Polyribonucleotide nucleotidyltransferase (EC 2.7.7.8)	10.152	10.1612	0.979099
AR1Y2_1299	AR1Y2_1299 S-ribosylhomocysteine lyase (EC 4.4.1.21) / Autoinducer-2 production protein LuxS	8.2759	8.28518	0.978845
AR1Y2_0036	AR1Y2_0036 Protein of unknown function DUF296	7.89552	7.90511	0.978167
AR1Y2_1966	AR1Y2_1966 Aspartyl-tRNA synthetase (EC 6.1.1.12)	9.69818	9.70791	0.97784
AR1Y2_1511	AR1Y2_1511 Ribosomal RNA small subunit methyltransferase E (EC 2.1.1.-)	8.56672	8.57659	0.977511
AR1Y2_2986	AR1Y2_2986 Vancomycin response regulator VanR	8.47776	8.48769	0.97738
AR1Y2_2571	AR1Y2_2571 Heat shock protein 60 family co-chaperone GroES	10.0315	10.0416	0.977033
AR1Y2_0002	AR1Y2_0002 DNA polymerase III beta subunit (EC 2.7.7.7)	9.50942	9.51958	0.976856
AR1Y2_2454	AR1Y2_2454 Phospholipase D/Transphosphatidylase	7.89189	7.90214	0.976682
AR1Y2_1988	AR1Y2_1988 Aspartate carbamoyltransferase (EC 2.1.3.2)	9.27044	9.28074	0.976562
AR1Y2_2985	AR1Y2_2985 Sensor histidine kinase VanS (EC 2.7.3.-)	8.47578	8.48639	0.97586
AR1Y2_1755	AR1Y2_1755 hypothetical protein	8.25125	8.26223	0.975036
AR1Y2_1011	AR1Y2_1011 Transcriptional repressor of the fructose operon, DeoR family	8.27103	8.28207	0.974905
AR1Y2_3000	AR1Y2_3000 L-aspartate oxidase (EC 1.4.3.16)	8.65269	8.66378	0.974779
AR1Y2_2264	AR1Y2_2264 putative histidinol phosphatase and related hydrolases of the PHP family	8.33487	8.34711	0.972214
AR1Y2_0086	AR1Y2_0086 Signal peptidase-like protein	8.87638	8.88882	0.971763
AR1Y2_2504	AR1Y2_2504 Osmotically activated L-carnitine/choline ABC transporter, ATP-binding protein OpuCA	9.45707	9.46955	0.971676
AR1Y2_3065	AR1Y2_3065 Transcriptional regulator, GntR family	8.07815	8.09103	0.970779
AR1Y2_3549	AR1Y2_3549 rRNA small subunit 7-methylguanosine (m7G) methyltransferase GidB	8.59356	8.60647	0.970712
AR1Y2_2618	AR1Y2_2618 IMP cyclohydrolase (EC 3.5.4.10) / Phosphoribosylaminoimidazolecarboxamide formyltransferase (EC 2.1.2.3)	9.72855	9.74155	0.970506
AR1Y2_1406	AR1Y2_1406 Methionine ABC transporter ATP-binding protein	8.31195	8.32528	0.96976
AR1Y2_0767	AR1Y2_0767 ATP-dependent Clp protease ATP-binding subunit ClpX	9.47147	9.48515	0.968992
AR1Y2_0004	AR1Y2_0004 DNA recombination and repair protein RecF	7.43362	7.44748	0.968603
AR1Y2_1869	AR1Y2_1869 Type I restriction-modification system, specificity subunit S (EC 3.1.21.3)	8.75784	8.77176	0.968444
AR1Y2_0769	AR1Y2_0769 Dihydrofolate synthase (EC 6.3.2.12) @ Folylpolyglutamate synthase (EC 6.3.2.17)	7.53532	7.54934	0.968223
AR1Y2_3200	AR1Y2_3200 SSU ribosomal protein S13p (S18e)	10.4528	10.4682	0.965214
AR1Y2_0183	AR1Y2_0183 GMP synthase [glutamine-hydrolyzing] (EC 6.3.5.2)	9.70102	9.71651	0.964948
AR1Y2_2094	AR1Y2_2094 Argininosuccinate lyase (EC 4.3.2.1)	9.3927	9.40829	0.964735
AR1Y2_3255	AR1Y2_3255 hypothetical protein	8.71143	8.72717	0.964409
AR1Y2_2899	AR1Y2_2899 FIG028455: hypothetical protein	8.97704	8.99304	0.963836
AR1Y2_3460	AR1Y2_3460 conserved repeat domain protein	8.62912	8.64534	0.963347
AR1Y2_1451	AR1Y2_1451 Chaperone protein DnaK	8.71148	8.72782	0.963074
AR1Y2_2288	AR1Y2_2288 3-dehydroquinate synthase (EC 4.2.3.4)	8.87296	8.88935	0.962957
AR1Y2_0234	AR1Y2_0234 Glycerol dehydrogenase (EC 1.1.1.6)	7.94168	7.95841	0.962215
AR1Y2_1537	AR1Y2_1537 hypothetical protein	7.66736	7.68474	0.960783
AR1Y2_2727	AR1Y2_2727 Dihydrofolate reductase (EC 1.5.1.3)	9.0601	9.07769	0.960307
AR1Y2_2642	AR1Y2_2642 Glutamine synthetase type I (EC 6.3.1.2)	9.18673	9.20453	0.959849
AR1Y2_2420	AR1Y2_2420 Glutamyl-tRNA synthetase (EC 6.1.1.17) @ Glutamyl-tRNA(Gln) synthetase (EC 6.1.1.24)	9.68958	9.70757	0.959428
AR1Y2_0131	AR1Y2_0131 Recombination inhibitory protein MutS2	8.82572	8.84371	0.959428
AR1Y2_0351	AR1Y2_0351 Ribosomal-protein-L7p-serine acetyltransferase	7.43456	7.4526	0.959308
AR1Y2_1024	AR1Y2_1024 Sucrose-6-phosphate hydrolase (EC 3.2.1.B3)	9.06484	9.0829	0.959277
AR1Y2_1009	AR1Y2_1009 Deoxyribose-phosphate aldolase (EC 4.1.2.4)	7.97666	7.99496	0.958732
AR1Y2_1384	AR1Y2_1384 GTP pyrophosphokinase (EC 2.7.6.5)	8.59019	8.60853	0.958657
AR1Y2_0589	AR1Y2_0589 RNA polymerase sigma-54 factor RpoN	7.95421	7.97256	0.958613
AR1Y2_1273	AR1Y2_1273 Pyruvate carboxylase (EC 6.4.1.1)	9.99845	10.0171	0.957853
AR1Y2_2734	AR1Y2_2734 4-hydroxy-tetrahydrodipicolinate synthase (EC 4.3.3.7)	9.85474	9.87348	0.957783
AR1Y2_1400	AR1Y2_1400 UPF0135 protein Bsu YqfO @ Bsu YqfO NIF3/CutA domain	7.72588	7.74494	0.957067
AR1Y2_1923	AR1Y2_1923 Heavy metal-(Cd/Co/Hg/Pb/Zn)-translocating P-type ATPase:Heavy metal translocating P-type ATPase	8.57168	8.59104	0.956403
AR1Y2_1759	AR1Y2_1759 FIG00669413: hypothetical protein	8.33254	8.35197	0.956235
AR1Y2_3349	AR1Y2_3349 ABC transporter, permease protein	8.19865	8.21837	0.955613
AR1Y2_0360	AR1Y2_0360 DNA-binding protein HBsu	10.3756	10.3954	0.955427
AR1Y2_0772	AR1Y2_0772 Dihydroneopterin aldolase (EC 4.1.2.25) / 2-amino-4-hydroxy-6-hydroxymethyldihydropteridine pyrophosphokinase (EC 2.7.6.3)	8.61445	8.63429	0.955358
AR1Y2_3320	AR1Y2_3320 Adenine deaminase (EC 3.5.4.2)	8.21069	8.23071	0.954941
AR1Y2_1200	AR1Y2_1200 GTP-binding protein EngB	8.17471	8.19475	0.954908
AR1Y2_0681	AR1Y2_0681 Lipid A export ATP-binding/permease protein MsbA	8.01421	8.03446	0.954431
AR1Y2_2610	AR1Y2_2610 Glycyl-tRNA synthetase (EC 6.1.1.14)	9.63361	9.65389	0.95438
AR1Y2_2548	AR1Y2_2548 Protein serine/threonine phosphatase PrpC, regulation of stationary phase	8.38351	8.40384	0.954277
AR1Y2_2613	AR1Y2_2613 Protein hypA	9.3707	9.39103	0.954263
AR1Y2_2969	AR1Y2_2969 HPr kinase/phosphorylase (EC 2.7.1.-) (EC 2.7.4.-)	9.41374	9.43433	0.953705
AR1Y2_1436	AR1Y2_1436 DNA polymerase I (EC 2.7.7.7)	9.15679	9.1774	0.953664
AR1Y2_1379	AR1Y2_1379 Diaminopimelate epimerase (EC 5.1.1.7)	8.81058	8.83138	0.953232
AR1Y2_0805	AR1Y2_0805 Nitroreductase family protein	9.74049	9.7613	0.95321
AR1Y2_2344	AR1Y2_2344 Pyruvate kinase (EC 2.7.1.40)	10.4829	10.5038	0.953128
AR1Y2_3245	AR1Y2_3245 Malonyl CoA-acyl carrier protein transacylase (EC 2.3.1.39)	9.51458	9.53559	0.952777
AR1Y2_0080	AR1Y2_0080 FIG01032175: hypothetical protein	8.31342	8.33443	0.952761
AR1Y2_2355	AR1Y2_2355 Imidazole glycerol phosphate synthase cyclase subunit (EC 4.1.3.-)	8.59094	8.6124	0.951773
AR1Y2_0459	AR1Y2_0459 4-alpha-glucanotransferase (amylomaltase) (EC 2.4.1.25)	8.72606	8.74757	0.951693
AR1Y2_1013	AR1Y2_1013 D-3-phosphoglycerate dehydrogenase (EC 1.1.1.95)	7.9262	7.94771	0.951678
AR1Y2_2913	AR1Y2_2913 tRNA dihydrouridine synthase B (EC 1.-.-.-)	8.34405	8.3656	0.951581
AR1Y2_3355	AR1Y2_3355 Amino acid-binding protein	10.2485	10.2705	0.950622
AR1Y2_3451	AR1Y2_3451 LSU ribosomal protein L10p (P0)	10.2254	10.2486	0.948102
AR1Y2_2352	AR1Y2_2352 ABC transporter, ATP-binding protein	8.40151	8.42509	0.94717
AR1Y2_2919	AR1Y2_2919 Glutamate transport ATP-binding protein	9.54329	9.56689	0.947101
AR1Y2_2247	AR1Y2_2247 PTS system, glucitol/sorbitol-specific IIA component	7.40716	7.43108	0.946407
AR1Y2_2091	AR1Y2_2091 DNA topoisomerase III (EC 5.99.1.2)	8.66104	8.68517	0.945956
AR1Y2_1216	AR1Y2_1216 FIG00259264: hypothetical protein	7.73417	7.75836	0.945835
AR1Y2_0075	AR1Y2_0075 RNA polymerase sigma-70 factor, ECF subfamily	7.67273	7.69699	0.945667
AR1Y2_0874	AR1Y2_0874 COG2110, Macro domain, possibly ADP-ribose binding module	8.24769	8.27267	0.944108
AR1Y2_2289	AR1Y2_2289 Cell division initiation protein DivIVA	9.56812	9.59313	0.944028
AR1Y2_0230	AR1Y2_0230 Predicted transcriptional regulator of N-Acetylglucosamine utilization, GntR family	8.34617	8.37133	0.943703
AR1Y2_2882	AR1Y2_2882 probable glycosyl transferase	7.94827	7.97352	0.943526
AR1Y2_0043	AR1Y2_0043 Glutamate synthase [NADPH] large chain (EC 1.4.1.13)	8.44776	8.47337	0.942746
AR1Y2_2255	AR1Y2_2255 Cell division protein FtsI [Peptidoglycan synthetase] (EC 2.4.1.129)	8.89076	8.91718	0.940977
AR1Y2_2453	AR1Y2_2453 Transcriptional regulator, TetR family	8.44118	8.46789	0.940358
AR1Y2_1234	AR1Y2_1234 GCN5-related N-acetyltransferase	7.80634	7.83326	0.93989
AR1Y2_1382	AR1Y2_1382 Stage IV sporulation protein A	9.26274	9.28973	0.93975
AR1Y2_2423	AR1Y2_2423 Cytoplasmic copper homeostasis protein cutC	8.4641	8.49111	0.939691
AR1Y2_1913	AR1Y2_1913 Porphobilinogen deaminase (EC 2.5.1.61)	7.05164	7.07907	0.938793
AR1Y2_3284	AR1Y2_3284 Similar to tRNA pseudouridine synthase C, group TruC1	8.29187	8.31942	0.938544
AR1Y2_2758	AR1Y2_2758 Protein export cytoplasm protein SecA ATPase RNA helicase (TC 3.A.5.1.1)	8.8581	8.88586	0.938071
AR1Y2_2728	AR1Y2_2728 Thymidylate synthase (EC 2.1.1.45)	8.98029	9.00833	0.937483
AR1Y2_1146	AR1Y2_1146 Non-specific DNA-binding protein Dps / Iron-binding ferritin-like antioxidant protein / Ferroxidase (EC 1.16.3.1)	9.64784	9.67591	0.937421
AR1Y2_0001	AR1Y2_0001 Chromosomal replication initiator protein DnaA	8.9465	8.97477	0.936973
AR1Y2_2330	AR1Y2_2330 FIG007079: UPF0348 protein family	7.96246	7.99083	0.936764
AR1Y2_2227	AR1Y2_2227 Pseudouridylate synthases, 23S RNA-specific	8.93937	8.9678	0.936631
AR1Y2_1539	AR1Y2_1539 Blr3520 protein homolog, hypothetical protein	7.32174	7.35054	0.935837
AR1Y2_1915	AR1Y2_1915 Glutamyl-tRNA reductase (EC 1.2.1.70)	7.49245	7.52169	0.934891
AR1Y2_1787	AR1Y2_1787 Riboflavin kinase (EC 2.7.1.26) / FMN adenylyltransferase (EC 2.7.7.2)	8.65982	8.68933	0.934307
AR1Y2_2205	AR1Y2_2205 L-lactate dehydrogenase (EC 1.1.1.27)	8.24782	8.27758	0.933766
AR1Y2_3548	AR1Y2_3548 FIG01032483: hypothetical protein	7.92069	7.95047	0.933727
AR1Y2_2910	AR1Y2_2910 Lysyl-tRNA synthetase (class II) (EC 6.1.1.6)	9.70324	9.73332	0.933083
AR1Y2_2802	AR1Y2_2802 Anti-sigma F factor (EC 2.7.11.1)	8.72049	8.75063	0.932964
AR1Y2_2731	AR1Y2_2731 Histidinol-phosphate aminotransferase (EC 2.6.1.9)	8.64733	8.67843	0.930899
AR1Y2_1590	AR1Y2_1590 Arginine pathway regulatory protein ArgR, repressor of arg regulon	8.30561	8.33689	0.930499
AR1Y2_1381	AR1Y2_1381 Shikimate/quinate 5-dehydrogenase I beta (EC 1.1.1.282)	9.74192	9.77324	0.930423
AR1Y2_3449	AR1Y2_3449 DNA-directed RNA polymerase beta subunit (EC 2.7.7.6)	10.241	10.2725	0.92995
AR1Y2_0587	AR1Y2_0587 Sorbitol operon transcription regulator	8.86247	8.89405	0.929862
AR1Y2_0008	AR1Y2_0008 Fumarate hydratase class I, aerobic (EC 4.2.1.2);L(+)-tartrate dehydratase beta subunit (EC 4.2.1.32)	8.55403	8.58573	0.929616
AR1Y2_1237	AR1Y2_1237 oxidoreductase, Gfo/Idh/MocA family	8.48563	8.51742	0.929422
AR1Y2_0133	AR1Y2_0133 3->5 exoribonuclease Bsu YhaM	8.89446	8.92643	0.929033
AR1Y2_2873	AR1Y2_2873 Glycosyl transferase, group 1	9.68737	9.71956	0.928564
AR1Y2_2081	AR1Y2_2081 Osmosensitive K+ channel histidine kinase KdpD (EC 2.7.3.-)	8.44271	8.47528	0.927746
AR1Y2_0229	AR1Y2_0229 3-oxoacyl-[acyl-carrier protein] reductase (EC 1.1.1.100)	8.34612	8.37941	0.926206
AR1Y2_2772	AR1Y2_2772 Response regulator of the LytR/AlgR family	6.68257	6.7159	0.926128
AR1Y2_1991	AR1Y2_1991 hypothetical protein	8.35276	8.38612	0.926065
AR1Y2_2807	AR1Y2_2807 Valyl-tRNA synthetase (EC 6.1.1.9)	9.82964	9.86324	0.925535
AR1Y2_0768	AR1Y2_0768 ATP-dependent protease La (EC 3.4.21.53) Type I	9.31143	9.34512	0.92536
AR1Y2_2876	AR1Y2_2876 Glycosyltransferase	8.64075	8.67479	0.924618
AR1Y2_2888	AR1Y2_2888 N-Acetylneuraminate cytidylyltransferase (EC 2.7.7.43)	8.88075	8.91495	0.924263
AR1Y2_3128	AR1Y2_3128 TsaB protein, required for threonylcarbamoyladenosine (t(6)A) formation in tRNA	8.21319	8.24743	0.924187
AR1Y2_2551	AR1Y2_2551 Methionyl-tRNA formyltransferase (EC 2.1.2.9)	9.06335	9.09795	0.923418
AR1Y2_3027	AR1Y2_3027 Glutamate synthase [NADPH] large chain (EC 1.4.1.13)	8.57834	8.61335	0.922558
AR1Y2_0377	AR1Y2_0377 Rhs-family protein	8.14307	8.17843	0.921806
AR1Y2_3289	AR1Y2_3289 Pantoate--beta-alanine ligase (EC 6.3.2.1)	9.82737	9.86282	0.92162
AR1Y2_2748	AR1Y2_2748 ATP-dependent Clp protease ATP-binding subunit ClpX	9.28149	9.31702	0.921462
AR1Y2_3154	AR1Y2_3154 Transcription accessory protein (S1 RNA-binding domain)	9.01027	9.04594	0.921132
AR1Y2_3129	AR1Y2_3129 TsaE protein, required for threonylcarbamoyladenosine t(6)A37 formation in tRNA	7.55866	7.59435	0.921095
AR1Y2_3262	AR1Y2_3262 Isoleucyl-tRNA synthetase (EC 6.1.1.5)	9.73021	9.76608	0.920731
AR1Y2_0187	AR1Y2_0187 3-phosphoadenosine 5-phosphosulfate sulfurtransferase DndC	8.44543	8.4814	0.920503
AR1Y2_1571	AR1Y2_1571 NADH-dependent butanol dehydrogenase A (EC 1.1.1.-)	9.74928	9.78613	0.918649
AR1Y2_3238	AR1Y2_3238 Acetyl-coenzyme A carboxyl transferase alpha chain (EC 6.4.1.2)	9.14565	9.18282	0.917971
AR1Y2_1288	AR1Y2_1288 Signal recognition particle, subunit Ffh SRP54 (TC 3.A.5.1.1)	9.23102	9.26841	0.917507
AR1Y2_2929	AR1Y2_2929 hypothetical protein	8.84105	8.87846	0.91746
AR1Y2_2991	AR1Y2_2991 Transaldolase (EC 2.2.1.2)	7.1	7.13797	0.916304
AR1Y2_2554	AR1Y2_2554 Phosphoglucosamine mutase (EC 5.4.2.10)	9.5606	9.5987	0.915999
AR1Y2_0603	AR1Y2_0603 hypothetical protein	8.35348	8.39161	0.915964
AR1Y2_0915	AR1Y2_0915 Preprotein translocase subunit YajC (TC 3.A.5.1.1)	9.47153	9.50965	0.915963
AR1Y2_1236	AR1Y2_1236 Ribose 5-phosphate isomerase A (EC 5.3.1.6)	7.66448	7.70263	0.915907
AR1Y2_2746	AR1Y2_2746 carbonic anhydrase, family 3	8.19743	8.23563	0.915792
AR1Y2_0278	AR1Y2_0278 HAD-superfamily hydrolase subfamily IA, variant 3	7.99488	8.03333	0.915278
AR1Y2_3149	AR1Y2_3149 Cell division transporter, ATP-binding protein FtsE (TC 3.A.5.1.1)	8.39803	8.43655	0.915118
AR1Y2_3287	AR1Y2_3287 Phosphopantothenoylcysteine decarboxylase (EC 4.1.1.36) / Phosphopantothenoylcysteine synthetase (EC 6.3.2.5)	9.34051	9.37906	0.915078
AR1Y2_1453	AR1Y2_1453 FIG00627241: hypothetical protein	8.59289	8.6316	0.914731
AR1Y2_0361	AR1Y2_0361 Ribosome-associated heat shock protein implicated in the recycling of the 50S subunit (S4 paralog)	8.1533	8.19249	0.9137
AR1Y2_3413	AR1Y2_3413 Dihydropyrimidine dehydrogenase [NADP+] (EC 1.3.1.2)	9.70495	9.74417	0.913659
AR1Y2_0250	AR1Y2_0250 Peptide deformylase (EC 3.5.1.88)	7.99425	8.03351	0.91357
AR1Y2_1157	AR1Y2_1157 3-isopropylmalate dehydratase small subunit (EC 4.2.1.33)	8.70318	8.74257	0.913296
AR1Y2_0219	AR1Y2_0219 hypothetical protein	7.89895	7.93841	0.913138
AR1Y2_0276	AR1Y2_0276 Isopentenyl-diphosphate delta-isomerase (EC 5.3.3.2)	8.6449	8.68534	0.91108
AR1Y2_3291	AR1Y2_3291 Ketopantoate reductase PanG (EC 1.1.1.169)	8.54941	8.58999	0.910782
AR1Y2_2936	AR1Y2_2936 Lipoprotein, putative	7.84302	7.88373	0.910524
AR1Y2_1591	AR1Y2_1591 DNA repair protein RecN	8.56128	8.60201	0.91048
AR1Y2_2027	AR1Y2_2027 Glycosyltransferase (EC 2.4.1.-)	9.02843	9.06939	0.909979
AR1Y2_1401	AR1Y2_1401 Uridine kinase (EC 2.7.1.48)	8.33323	8.37425	0.909873
AR1Y2_1513	AR1Y2_1513 tRNA S(4)U 4-thiouridine synthase (former ThiI)	9.06362	9.10474	0.909667
AR1Y2_3259	AR1Y2_3259 Stage II sporulation protein related to metaloproteases (SpoIIQ)	8.01399	8.0554	0.909064
AR1Y2_2082	AR1Y2_2082 two-component response regulator	9.21175	9.25317	0.909041
AR1Y2_1588	AR1Y2_1588 RNA binding methyltransferase FtsJ like	8.51389	8.55551	0.908615
AR1Y2_1375	AR1Y2_1375 Glycerol-3-phosphate dehydrogenase [NAD(P)+] (EC 1.1.1.94)	9.61963	9.66161	0.907847
AR1Y2_0891	AR1Y2_0891 Transcriptional repressor of the fructose operon, DeoR family	8.64824	8.69089	0.906461
AR1Y2_2871	AR1Y2_2871 Teichoic acid export ATP-binding protein TagH (EC 3.6.3.40)	8.91853	8.9612	0.906418
AR1Y2_0030	AR1Y2_0030 Tagatose 1,6-bisphosphate aldolase (EC 4.1.2.40)	7.98823	8.03098	0.906239
AR1Y2_3034	AR1Y2_3034 PTS system, fructose-specific IIA component	7.97459	8.01739	0.906152
AR1Y2_1796	AR1Y2_1796 ATP-dependent DNA helicase UvrD/PcrA	8.50618	8.54975	0.904544
AR1Y2_1582	AR1Y2_1582 Alkaline shock protein	8.90588	8.94953	0.904383
AR1Y2_1128	AR1Y2_1128 GTP pyrophosphokinase (EC 2.7.6.5), (p)ppGpp synthetase II / Guanosine-3,5-bis(diphosphate) 3-pyrophosphohydrolase (EC 3.1.7.2)	8.0658	8.10956	0.904147
AR1Y2_0005	AR1Y2_0005 DNA gyrase subunit B (EC 5.99.1.3)	9.36777	9.41163	0.903952
AR1Y2_2407	AR1Y2_2407 hypothetical protein	9.57284	9.61672	0.903892
AR1Y2_1083	AR1Y2_1083 Phosphoribosylformylglycinamidine synthase, synthetase subunit (EC 6.3.5.3) / Phosphoribosylformylglycinamidine synthase, glutamine amidotransferase subunit (EC 6.3.5.3)	10.3388	10.3828	0.903552
AR1Y2_1640	AR1Y2_1640 Translation elongation factor Ts	10.5753	10.6196	0.903021
AR1Y2_1415	AR1Y2_1415 Glutamate synthase [NADPH] large chain (EC 1.4.1.13)	9.19155	9.2359	0.902917
AR1Y2_3362	AR1Y2_3362 Homoserine dehydrogenase (EC 1.1.1.3);Sorbitol-6-phosphate 2-dehydrogenase (EC 1.1.1.140)	8.59313	8.63751	0.902857
AR1Y2_2341	AR1Y2_2341 FIG00513736: hypothetical protein	8.80044	8.84521	0.902036
AR1Y2_1703	AR1Y2_1703 Mannitol operon activator, BglG family	8.09321	8.13807	0.901849
AR1Y2_2195	AR1Y2_2195 Choline binding protein A	9.41914	9.46419	0.901472
AR1Y2_3197	AR1Y2_3197 DNA-directed RNA polymerase alpha subunit (EC 2.7.7.6)	10.0823	10.1274	0.901339
AR1Y2_2584	AR1Y2_2584 Hydrolase (HAD superfamily)	8.12327	8.16846	0.901186
AR1Y2_2891	AR1Y2_2891 D-glycero-D-manno-heptose 1-phosphate guanosyltransferase	9.08395	9.1296	0.90022
AR1Y2_3098	AR1Y2_3098 CTP synthase (EC 6.3.4.2)	9.53031	9.57619	0.899737
AR1Y2_2797	AR1Y2_2797 Peptide chain release factor 1	9.25644	9.30241	0.899575
AR1Y2_2323	AR1Y2_2323 Ribonuclease III (EC 3.1.26.3)	8.62998	8.67601	0.89943
AR1Y2_0982	AR1Y2_0982 Enolase (EC 4.2.1.11)	10.016	10.062	0.899371
AR1Y2_3117	AR1Y2_3117 hypothetical protein	8.79301	8.83929	0.898926
AR1Y2_2833	AR1Y2_2833 Isocitrate dehydrogenase [NADP] (EC 1.1.1.42)	9.95608	10.0025	0.898628
AR1Y2_0518	AR1Y2_0518 Phosphosugar-binding transcriptional repressor, RpiR family	8.17992	8.22667	0.897948
AR1Y2_0574	AR1Y2_0574 Transcription regulator [contains diacylglycerol kinase catalytic domain]	8.89708	8.94385	0.897904
AR1Y2_1620	AR1Y2_1620 Ribonucleotide reductase of class III (anaerobic), large subunit (EC 1.17.4.2)	8.67135	8.71835	0.897432
AR1Y2_2870	AR1Y2_2870 Glycerol-3-phosphate cytidylyltransferase (EC 2.7.7.39)	9.07588	9.12289	0.8974
AR1Y2_1276	AR1Y2_1276 Cell division protein FtsK	8.36556	8.41277	0.896986
AR1Y2_3408	AR1Y2_3408 Transcriptional regulator, MerR family	8.68561	8.73309	0.89644
AR1Y2_1983	AR1Y2_1983 HD-GYP domain	7.54902	7.59659	0.896258
AR1Y2_3448	AR1Y2_3448 DNA-directed RNA polymerase beta subunit (EC 2.7.7.6)	10.296	10.3438	0.895762
AR1Y2_0687	AR1Y2_0687 diguanylate cyclase/phosphodiesterase (GGDEF & EAL domains) with PAS/PAC sensor(s)	8.14425	8.19223	0.895403
AR1Y2_2026	AR1Y2_2026 COG0488: ATPase components of ABC transporters with duplicated ATPase domains	9.00561	9.05383	0.894924
AR1Y2_2751	AR1Y2_2751 Possible oxidoreductase	9.24342	9.29195	0.894275
AR1Y2_2433	AR1Y2_2433 Sialic acid utilization regulator, RpiR family	8.64329	8.69194	0.894006
AR1Y2_1523	AR1Y2_1523 peptidase, U32 family large subunit [C1]	8.72041	8.76946	0.893204
AR1Y2_0340	AR1Y2_0340 COG0488: ATPase components of ABC transporters with duplicated ATPase domains	8.96666	9.01577	0.893087
AR1Y2_1888	AR1Y2_1888 Dihydrofolate reductase (EC 1.5.1.3)	8.73815	8.78736	0.892863
AR1Y2_0354	AR1Y2_0354 NPQTN specific sortase B	8.22458	8.27393	0.892584
AR1Y2_1998	AR1Y2_1998 hypothetical protein	8.04238	8.09198	0.89207
AR1Y2_0885	AR1Y2_0885 ABC transporter ATP-binding protein YvcR	7.71661	7.76655	0.891385
AR1Y2_1463	AR1Y2_1463 FIG00627334: hypothetical protein	8.19635	8.24645	0.891045
AR1Y2_2285	AR1Y2_2285 Pyrroline-5-carboxylate reductase (EC 1.5.1.2)	9.41357	9.46368	0.891027
AR1Y2_2546	AR1Y2_2546 Ribosome small subunit-stimulated GTPase EngC	7.5396	7.58976	0.890916
AR1Y2_2883	AR1Y2_2883 hypothetical protein	9.38912	9.43931	0.89085
AR1Y2_0602	AR1Y2_0602 putative ThiJ family intracellular protease/amidase	8.71849	8.76879	0.890632
AR1Y2_0860	AR1Y2_0860 Methionine ABC transporter substrate-binding protein	8.92851	8.97905	0.890153
AR1Y2_2258	AR1Y2_2258 no significant homology	7.9912	8.04226	0.889074
AR1Y2_1587	AR1Y2_1587 1-deoxy-D-xylulose 5-phosphate synthase (EC 2.2.1.7)	8.56476	8.61592	0.888874
AR1Y2_0985	AR1Y2_0985 hypothetical protein	8.63904	8.69026	0.888757
AR1Y2_3193	AR1Y2_3193 ATPase component of general energizing module of ECF transporters	8.07869	8.12995	0.888681
AR1Y2_0272	AR1Y2_0272 Lipid A export ATP-binding/permease protein MsbA	8.32236	8.37374	0.888415
AR1Y2_1569	AR1Y2_1569 Chromosome initiation inhibitor	7.33406	7.38548	0.888344
AR1Y2_2880	AR1Y2_2880 Tyrosine-protein kinase Wzc (EC 2.7.10.2)	9.35382	9.40528	0.888258
AR1Y2_0936	AR1Y2_0936 Exonuclease SbcD	7.71164	7.76313	0.88819
AR1Y2_3043	AR1Y2_3043 FIG004453: protein YceG like	7.69468	7.74634	0.887841
AR1Y2_2874	AR1Y2_2874 Glycosyltransferase (EC 2.4.1.-)	9.53155	9.58322	0.887832
AR1Y2_2812	AR1Y2_2812 L-threonine 3-O-phosphate decarboxylase (EC 4.1.1.81)	8.32702	8.37872	0.887778
AR1Y2_3492	AR1Y2_3492 FIG01032327: hypothetical protein	9.16492	9.21714	0.8867
AR1Y2_0167	AR1Y2_0167 Nitroreductase family protein	8.10193	8.15429	0.886408
AR1Y2_3306	AR1Y2_3306 Glycerol-3-phosphate regulon repressor, DeoR family	8.3571	8.4095	0.886357
AR1Y2_2503	AR1Y2_2503 L-proline glycine betaine binding ABC transporter protein ProX (TC 3.A.1.12.1)	9.27165	9.32423	0.88597
AR1Y2_1999	AR1Y2_1999 hypothetical protein	8.51195	8.56467	0.885683
AR1Y2_2497	AR1Y2_2497 NADH-dependent butanol dehydrogenase A (EC 1.1.1.-)	8.75535	8.80903	0.883741
AR1Y2_3412	AR1Y2_3412 Dihydropyrimidinase (EC 3.5.2.2)	9.5953	9.64902	0.883657
AR1Y2_3235	AR1Y2_3235 Transcriptional repressor of the fructose operon, DeoR family	8.25863	8.3126	0.883151
AR1Y2_0688	AR1Y2_0688 Sensory box histidine kinase/response regulator	8.24901	8.30307	0.882955
AR1Y2_1603	AR1Y2_1603 Alanyl-tRNA synthetase (EC 6.1.1.7)	9.87041	9.92458	0.882722
AR1Y2_0374	AR1Y2_0374 hypothetical protein	8.09707	8.15135	0.882523
AR1Y2_0968	AR1Y2_0968 extracellular solute-binding protein, family 1	9.11818	9.17315	0.88111
AR1Y2_0809	AR1Y2_0809 hypothetical protein	8.69005	8.74578	0.87956
AR1Y2_2779	AR1Y2_2779 hypothetical protein	7.92646	7.98244	0.879058
AR1Y2_0852	AR1Y2_0852 hypothetical protein	7.9339	7.98989	0.879039
AR1Y2_1030	AR1Y2_1030 hypothetical protein	7.94564	8.0021	0.878075
AR1Y2_1006	AR1Y2_1006 Possible hypoxanthine oxidase XdhD (EC 1.-.-.-)	8.59016	8.64666	0.878015
AR1Y2_2449	AR1Y2_2449 Xanthine and CO dehydrogenases maturation factor, XdhC/CoxF family	7.84751	7.90454	0.876946
AR1Y2_1711	AR1Y2_1711 FIG01244013: hypothetical protein	9.26277	9.31997	0.876599
AR1Y2_0970	AR1Y2_0970 Putrescine transport ATP-binding protein PotA (TC 3.A.1.11.1)	8.19468	8.2519	0.876567
AR1Y2_2914	AR1Y2_2914 Pantothenate kinase type III, CoaX-like (EC 2.7.1.33)	8.63742	8.69506	0.875706
AR1Y2_2531	AR1Y2_2531 Arabinose operon protein araM	9.45884	9.51672	0.875219
AR1Y2_0766	AR1Y2_0766 ATP-dependent Clp protease proteolytic subunit (EC 3.4.21.92)	9.54163	9.59971	0.874816
AR1Y2_1373	AR1Y2_1373 GTP-binding protein EngA	9.21197	9.27032	0.874277
AR1Y2_2201	AR1Y2_2201 Sensory box/GGDEF family protein	7.71991	7.77828	0.874231
AR1Y2_0222	AR1Y2_0222 Transcriptional regulator, PadR family	7.26273	7.32138	0.873665
AR1Y2_1828	AR1Y2_1828 S-adenosylhomocysteine deaminase (EC 3.5.4.28);Methylthioadenosine deaminase	7.52702	7.58583	0.873344
AR1Y2_1621	AR1Y2_1621 Ribonucleotide reductase of class III (anaerobic), activating protein (EC 1.97.1.4)	7.73716	7.79635	0.872587
AR1Y2_2832	AR1Y2_2832 Anthranilate synthase, aminase component (EC 4.1.3.27)	8.81108	8.8705	0.872117
AR1Y2_2495	AR1Y2_2495 Peptide chain release factor 3	9.07879	9.13822	0.872093
AR1Y2_1056	AR1Y2_1056 Novel Xylose regulator from LacI family	8.38344	8.44317	0.871514
AR1Y2_3115	AR1Y2_3115 hypothetical protein	8.4889	8.5489	0.870964
AR1Y2_3281	AR1Y2_3281 Ribokinase (EC 2.7.1.15)	7.72861	7.78888	0.870439
AR1Y2_0035	AR1Y2_0035 Glycerol-3-phosphate dehydrogenase [NAD(P)+] (EC 1.1.1.94)	9.13566	9.19628	0.86972
AR1Y2_0295	AR1Y2_0295 SSU ribosomal protein S18p @ SSU ribosomal protein S18p, zinc-dependent	9.51714	9.57809	0.869058
AR1Y2_0803	AR1Y2_0803 Cytidylate kinase (EC 2.7.4.25)	9.16109	9.22205	0.869042
AR1Y2_1722	AR1Y2_1722 Response regulator containing a CheY-like receiver domain and a GGDEF domain	7.82185	7.88286	0.868946
AR1Y2_2108	AR1Y2_2108 N-acetylmuramoyl-L-alanine amidase (EC 3.5.1.28)	8.72097	8.78245	0.868007
AR1Y2_2244	AR1Y2_2244 Segregation and condensation protein B	7.77371	7.83556	0.86727
AR1Y2_3232	AR1Y2_3232 D-arabino-3-hexulose 6-phosphate formaldehyde-lyase (EC 4.1.2.43)	8.76804	8.83072	0.865614
AR1Y2_1380	AR1Y2_1380 UDP-N-acetylmuramoylalanyl-D-glutamate--2,6-diaminopimelate ligase (EC 6.3.2.13)	9.3509	9.41358	0.865612
AR1Y2_2960	AR1Y2_2960 Helix-turn-helix motif	7.75755	7.82056	0.864946
AR1Y2_1159	AR1Y2_1159 3-isopropylmalate dehydratase small subunit (EC 4.2.1.33)	8.73364	8.79701	0.864226
AR1Y2_3283	AR1Y2_3283 Phosphoribosylformimino-5-aminoimidazole carboxamide ribotide isomerase (EC 5.3.1.16)	8.19433	8.25797	0.863691
AR1Y2_1964	AR1Y2_1964 Serine hydroxymethyltransferase (EC 2.1.2.1)	10.0828	10.1467	0.863175
AR1Y2_3455	AR1Y2_3455 Lysine-arginine-ornithine-binding periplasmic protein precursor (TC 3.A.1.3.1)	10.1419	10.2061	0.862684
AR1Y2_1046	AR1Y2_1046 CsdL (EC-YgdL) protein of the HesA/MoeB/ThiF family, part of the CsdA-E-L sulfur transfer pathway	8.36467	8.429	0.862328
AR1Y2_2096	AR1Y2_2096 Small-conductance mechanosensitive channel	7.99318	8.05758	0.862189
AR1Y2_0641	AR1Y2_0641 Methyltransferase, UbiE/COQ5 family	7.67606	7.74097	0.861177
AR1Y2_2818	AR1Y2_2818 Glutamine transport ATP-binding protein GlnQ (TC 3.A.1.3.2)	8.64624	8.71159	0.860311
AR1Y2_2311	AR1Y2_2311 tRNA-i(6)A37 methylthiotransferase	8.72464	8.79049	0.859317
AR1Y2_2103	AR1Y2_2103 Dihydroxy-acid dehydratase (EC 4.2.1.9)	9.64043	9.70639	0.85908
AR1Y2_0522	AR1Y2_0522 Transcriptional repressor of the fructose operon, DeoR family	8.18526	8.25154	0.858451
AR1Y2_1790	AR1Y2_1790 Ribosome-binding factor A	8.72048	8.78695	0.858069
AR1Y2_1820	AR1Y2_1820 1-hydroxy-2-methyl-2-(E)-butenyl 4-diphosphate synthase (EC 1.17.7.1)	9.17362	9.2404	0.857477
AR1Y2_1795	AR1Y2_1795 FIG000325: clustered with transcription termination protein NusA	8.60736	8.6747	0.856381
AR1Y2_2243	AR1Y2_2243 Acetolactate synthase large subunit (EC 2.2.1.6)	9.57518	9.64267	0.856079
AR1Y2_1584	AR1Y2_1584 Exodeoxyribonuclease VII large subunit (EC 3.1.11.6)	8.18868	8.25665	0.855114
AR1Y2_3042	AR1Y2_3042 Pyruvate-flavodoxin oxidoreductase (EC 1.2.7.-)	11.3786	11.4475	0.853121
AR1Y2_2887	AR1Y2_2887 hypothetical protein	8.98777	9.05693	0.852794
AR1Y2_2000	AR1Y2_2000 Type IV fimbrial assembly protein PilC	8.18955	8.25894	0.852321
AR1Y2_2104	AR1Y2_2104 3-isopropylmalate dehydrogenase (EC 1.1.1.85)	9.4269	9.49698	0.850995
AR1Y2_0993	AR1Y2_0993 Ferrous iron transport protein B	10.4537	10.5241	0.850457
AR1Y2_1130	AR1Y2_1130 5-Enolpyruvylshikimate-3-phosphate synthase (EC 2.5.1.19)	8.88371	8.95442	0.849731
AR1Y2_2633	AR1Y2_2633 Cell division protein FtsI [Peptidoglycan synthetase] (EC 2.4.1.129)	8.30672	8.37778	0.849046
AR1Y2_1279	AR1Y2_1279 Ribosomal protein S12p Asp88 (E. coli) methylthiotransferase	8.86342	8.93453	0.84897
AR1Y2_3194	AR1Y2_3194 ATPase component of general energizing module of ECF transporters	7.95047	8.02159	0.84894
AR1Y2_0134	AR1Y2_0134 RNA methyltransferase, TrmA family	8.21015	8.28194	0.847644
AR1Y2_0298	AR1Y2_0298 Replicative DNA helicase (EC 3.6.1.-) [SA14-24]	8.58714	8.65967	0.846199
AR1Y2_0902	AR1Y2_0902 Threonine synthase (EC 4.2.3.1)	10.0365	10.1092	0.845911
AR1Y2_3025	AR1Y2_3025 Transcriptional antiterminator of lichenan operon, BglG family	8.43133	8.50426	0.845414
AR1Y2_1119	AR1Y2_1119 Probable M18-family aminopeptidase 2 (EC 3.4.11.-)	8.05168	8.12513	0.844407
AR1Y2_3322	AR1Y2_3322 hypothetical protein	8.27793	8.35155	0.844083
AR1Y2_2762	AR1Y2_2762 protein tyrosine/serine phosphatase	8.45094	8.52469	0.843836
AR1Y2_1286	AR1Y2_1286 ABC transporter ATP-binding protein uup	9.39551	9.46931	0.843732
AR1Y2_2798	AR1Y2_2798 Protein-N(5)-glutamine methyltransferase PrmC, methylates polypeptide chain release factors RF1 and RF2	7.71809	7.79198	0.843554
AR1Y2_1642	AR1Y2_1642 Sensory box/GGDEF family protein	8.39149	8.4656	0.843123
AR1Y2_1291	AR1Y2_1291 Exodeoxyribonuclease III (EC 3.1.11.2)	8.57044	8.64461	0.842998
AR1Y2_0155	AR1Y2_0155 FOG: GGDEF domain-like	7.44814	7.52243	0.84277
AR1Y2_2095	AR1Y2_2095 weak similarity to adhesions	8.12945	8.20377	0.842708
AR1Y2_2881	AR1Y2_2881 4-amino-6-deoxy-N-Acetyl-D-hexosaminyl-(Lipid carrier) acetyltrasferase	7.20255	7.27713	0.842197
AR1Y2_1684	AR1Y2_1684 Inosine-uridine preferring nucleoside hydrolase (EC 3.2.2.1)	7.65932	7.73408	0.84186
AR1Y2_1160	AR1Y2_1160 3-isopropylmalate dehydratase large subunit (EC 4.2.1.33)	9.41055	9.4854	0.841684
AR1Y2_3552	AR1Y2_3552 RNA-binding protein Jag	9.5831	9.65808	0.84144
AR1Y2_2121	AR1Y2_2121 Short-chain alcohol dehydrogenase family	9.76057	9.83572	0.841117
AR1Y2_1624	AR1Y2_1624 Gamma-glutamyl phosphate reductase (EC 1.2.1.41)	9.70886	9.78412	0.84089
AR1Y2_2246	AR1Y2_2246 Ser/Thr protein phosphatase family protein	8.45502	8.53032	0.840828
AR1Y2_0147	AR1Y2_0147 COG2199: FOG: GGDEF domain	8.34065	8.41603	0.840652
AR1Y2_0471	AR1Y2_0471 D-alanine--D-alanine ligase (EC 6.3.2.4)	9.49218	9.56774	0.840296
AR1Y2_3481	AR1Y2_3481 Transcription antitermination protein NusG	9.25691	9.33257	0.840108
AR1Y2_0945	AR1Y2_0945 DNA ligase (EC 6.5.1.2)	8.75876	8.83461	0.839758
AR1Y2_1078	AR1Y2_1078 diguanylate cyclase/phosphodiesterase (GGDEF & EAL domains) with PAS/PAC sensor(s)	8.13063	8.2065	0.839721
AR1Y2_0699	AR1Y2_0699 Citrate synthase (si) (EC 2.3.3.1)	8.32689	8.40293	0.839383
AR1Y2_0333	AR1Y2_0333 ATP synthase beta chain (EC 3.6.3.14)	9.51679	9.59296	0.839139
AR1Y2_3551	AR1Y2_3551 GTPase and tRNA-U34 5-formylation enzyme TrmE	8.61704	8.69329	0.838966
AR1Y2_3237	AR1Y2_3237 Enoyl-[acyl-carrier-protein] reductase [FMN] (EC 1.3.1.9)	8.87048	8.94739	0.837718
AR1Y2_1598	AR1Y2_1598 ATP phosphoribosyltransferase (EC 2.4.2.17)	8.74276	8.81978	0.837489
AR1Y2_0940	AR1Y2_0940 2-C-methyl-D-erythritol 2,4-cyclodiphosphate synthase (EC 4.6.1.12)	7.75064	7.82808	0.836684
AR1Y2_1208	AR1Y2_1208 Multimodular transpeptidase-transglycosylase (EC 2.4.1.129) (EC 3.4.-.-)	8.60982	8.68745	0.836311
AR1Y2_2575	AR1Y2_2575 FIG00529162: hypothetical protein	9.3146	9.39304	0.834755
AR1Y2_2750	AR1Y2_2750 Peptidyl-prolyl cis-trans isomerase (EC 5.2.1.8)	9.15353	9.2321	0.834519
AR1Y2_3269	AR1Y2_3269 NtrC family Transcriptional regulator, ATPase domain	7.29017	7.36879	0.834414
AR1Y2_2444	AR1Y2_2444 Molybdenum ABC transporter, periplasmic molybdenum-binding protein ModA (TC 3.A.1.8.1)	8.39654	8.47523	0.834271
AR1Y2_2619	AR1Y2_2619 FIG00522739: hypothetical protein	9.53828	9.61718	0.833861
AR1Y2_2282	AR1Y2_2282 ABC transporter substrate-binding protein	9.09821	9.17716	0.833777
AR1Y2_0396	AR1Y2_0396 Cell division protein FtsH (EC 3.4.24.-)	9.62372	9.70319	0.832781
AR1Y2_0236	AR1Y2_0236 Ribosome protection-type tetracycline resistance related proteins, group 2	8.75588	8.83561	0.832273
AR1Y2_2293	AR1Y2_2293 FIG00520355: hypothetical protein	8.09148	8.17122	0.832268
AR1Y2_2224	AR1Y2_2224 hypothetical protein	7.66012	7.73987	0.832246
AR1Y2_2928	AR1Y2_2928 DNA polymerase III alpha subunit (EC 2.7.7.7)	8.62942	8.70923	0.832119
AR1Y2_2735	AR1Y2_2735 Cob(I)alamin adenosyltransferase (EC 2.5.1.17)	8.11279	8.19333	0.830731
AR1Y2_0006	AR1Y2_0006 DNA gyrase subunit A (EC 5.99.1.3)	9.52569	9.60657	0.830079
AR1Y2_3240	AR1Y2_3240 Biotin carboxylase of acetyl-CoA carboxylase (EC 6.3.4.14)	9.54329	9.62418	0.830062
AR1Y2_2574	AR1Y2_2574 DNA repair protein RadA	7.69915	7.78005	0.83005
AR1Y2_3509	AR1Y2_3509 5-methylthioadenosine nucleosidase (EC 3.2.2.16) @ S-adenosylhomocysteine nucleosidase (EC 3.2.2.9)	8.68696	8.76801	0.82974
AR1Y2_2466	AR1Y2_2466 DegV family protein	8.67162	8.75282	0.829468
AR1Y2_3132	AR1Y2_3132 Excinuclease ABC subunit A	8.64696	8.7286	0.82862
AR1Y2_3272	AR1Y2_3272 1-acyl-sn-glycerol-3-phosphate acyltransferase (EC 2.3.1.51)	8.67861	8.76036	0.828434
AR1Y2_2917	AR1Y2_2917 Ornithine carbamoyltransferase (EC 2.1.3.3)	9.48637	9.56821	0.828259
AR1Y2_0653	AR1Y2_0653 PTS system, trehalose-specific IIB component (EC 2.7.1.69) / PTS system, trehalose-specific IIC component (EC 2.7.1.69)	8.04335	8.12536	0.82792
AR1Y2_1694	AR1Y2_1694 N-acetylmannosamine-6-phosphate 2-epimerase (EC 5.1.3.9)	9.20218	9.2842	0.827901
AR1Y2_3409	AR1Y2_3409 Beta-ureidopropionase (EC 3.5.1.6)	10.0524	10.1345	0.82773
AR1Y2_0999	AR1Y2_0999 FIG007317: Chromosome segregation protein SMC-like	8.74049	8.82263	0.827684
AR1Y2_2512	AR1Y2_2512 LacX protein, plasmid	8.7741	8.85655	0.827081
AR1Y2_0751	AR1Y2_0751 Transketolase, N-terminal section (EC 2.2.1.1)	9.51019	9.59268	0.827009
AR1Y2_2981	AR1Y2_2981 FIG00521197: hypothetical protein	7.85216	7.93485	0.826634
AR1Y2_2635	AR1Y2_2635 rRNA small subunit methyltransferase H	8.31434	8.39733	0.826055
AR1Y2_2339	AR1Y2_2339 FIG001802: Putative alkaline-shock protein	8.52676	8.60975	0.826054
AR1Y2_2058	AR1Y2_2058 Translation elongation factor LepA	8.8886	8.97174	0.825774
AR1Y2_2583	AR1Y2_2583 FIG00525182: hypothetical protein	8.65253	8.73576	0.825601
AR1Y2_2587	AR1Y2_2587 Orotate phosphoribosyltransferase (EC 2.4.2.10)	9.18039	9.26379	0.825283
AR1Y2_0349	AR1Y2_0349 ABC transporter, ATP-binding protein	8.62977	8.71366	0.824333
AR1Y2_2640	AR1Y2_2640 L,L-diaminopimelate aminotransferase (EC 2.6.1.83)	9.71722	9.80178	0.823074
AR1Y2_3204	AR1Y2_3204 Adenylate kinase (EC 2.7.4.3)	9.52821	9.61279	0.823029
AR1Y2_3456	AR1Y2_3456 Amino-acid ABC transporter ATP-binding protein	9.18236	9.267	0.822934
AR1Y2_0372	AR1Y2_0372 Ribokinase (EC 2.7.1.15)	7.44361	7.52841	0.822609
AR1Y2_1254	AR1Y2_1254 PTS system, beta-glucoside-specific IIB component (EC 2.7.1.69) / PTS system, beta-glucoside-specific IIC component / PTS system, beta-glucoside-specific IIA component	6.82612	6.91129	0.821923
AR1Y2_2434	AR1Y2_2434 L-sorbose 1-phosphate reductase (EC 1.1.1.-)	7.64516	7.73045	0.821707
AR1Y2_3101;AR1Y2_3039	AR1Y2_3101 Putative dihydroxyacetone kinase (EC 2.7.1.29), dihydroxyacetone binding subunit;AR1Y2_3039 Putative dihydroxyacetone kinase (EC 2.7.1.29), dihydroxyacetone binding subunit	8.67209	8.75804	0.82045
AR1Y2_1508	AR1Y2_1508 Na(+)/H(+) antiporter	6.82305	6.90941	0.819675
AR1Y2_3541	AR1Y2_3541 Two-component response regulator BceR	7.66332	7.75035	0.818405
AR1Y2_2112	AR1Y2_2112 Ribosomal silencing factor RsfA (former Iojap)	8.32346	8.41164	0.816233
AR1Y2_3242	AR1Y2_3242 Biotin carboxyl carrier protein of acetyl-CoA carboxylase	8.65437	8.74264	0.81608
AR1Y2_1517	AR1Y2_1517 Putative Holliday junction resolvase YqgF	8.33464	8.42292	0.816054
AR1Y2_3095	AR1Y2_3095 Transcriptional repressor of the fructose operon, DeoR family	7.82433	7.91293	0.815458
AR1Y2_1363	AR1Y2_1363 FIG01032197: hypothetical protein	8.68745	8.77606	0.815432
AR1Y2_1333	AR1Y2_1333 Sodium-dependent phosphate transporter	9.27766	9.36633	0.815328
AR1Y2_1048	AR1Y2_1048 Beta-lactamase repressor BlaI	9.35487	9.44417	0.814148
AR1Y2_2408	AR1Y2_2408 ATP-dependent DNA helicase UvrD/PcrA	8.91896	9.00911	0.812552
AR1Y2_0617	AR1Y2_0617 FIG001721: Predicted N6-adenine-specific DNA methylase	8.46862	8.55941	0.811354
AR1Y2_2141	AR1Y2_2141 cell surface protein	8.17711	8.26797	0.811226
AR1Y2_0267	AR1Y2_0267 regulatory proteins, IclR	8.23065	8.32169	0.810871
AR1Y2_0277	AR1Y2_0277 Ferredoxin	7.63196	7.72302	0.810864
AR1Y2_0336	AR1Y2_0336 FIG00527327: hypothetical protein	7.83962	7.93123	0.809824
AR1Y2_2416	AR1Y2_2416 regulatory protein, LuxR:Response regulator receiver	8.099	8.19075	0.809562
AR1Y2_0463	AR1Y2_0463 Thiamine-monophosphate kinase (EC 2.7.4.16)	8.4608	8.55319	0.808378
AR1Y2_2099	AR1Y2_2099 Aspartate-semialdehyde dehydrogenase (EC 1.2.1.11)	9.472	9.56461	0.807958
AR1Y2_0462	AR1Y2_0462 Vancomycin B-type resistance protein VanW	9.21375	9.3065	0.807691
AR1Y2_1650	AR1Y2_1650 Oligopeptide ABC transporter, periplasmic oligopeptide-binding protein OppA (TC 3.A.1.5.1)	8.10484	8.19764	0.807611
AR1Y2_1385	AR1Y2_1385 tRNA and rRNA cytosine-C5-methylases	8.73397	8.82677	0.807592
AR1Y2_3068	AR1Y2_3068 Arginine utilization regulatory protein RocR	7.737	7.83014	0.806963
AR1Y2_3160	AR1Y2_3160 hypothetical protein	7.04299	7.13623	0.806795
AR1Y2_2470	AR1Y2_2470 Molybdopterin biosynthesis enzyme	8.44413	8.53737	0.806784
AR1Y2_3113	AR1Y2_3113 Formamidopyrimidine-DNA glycosylase (EC 3.2.2.23)	6.97455	7.06808	0.806245
AR1Y2_0069	AR1Y2_0069 Protein of unknown function identified by role in sporulation (SpoVG)	9.51226	9.60684	0.804306
AR1Y2_2417	AR1Y2_2417 Magnesium and cobalt efflux protein CorC	8.38349	8.47808	0.80429
AR1Y2_1637	AR1Y2_1637 GTP-sensing transcriptional pleiotropic repressor codY	8.87288	8.96747	0.804276
AR1Y2_1989	AR1Y2_1989 Uncharacterized conserved protein	8.68904	8.78394	0.803709
AR1Y2_3490	AR1Y2_3490 Predicted regulator PutR for proline utilization, GntR family	9.23863	9.33369	0.803418
AR1Y2_1332	AR1Y2_1332 Histidinol-phosphatase (EC 3.1.3.15)	7.90398	7.99932	0.802894
AR1Y2_2380	AR1Y2_2380 Protein serine/threonine phosphatase PrpC, regulation of stationary phase	7.47418	7.56964	0.802665
AR1Y2_0692	AR1Y2_0692 Protein export cytoplasm protein SecA ATPase RNA helicase (TC 3.A.5.1.1)	8.0695	8.16518	0.802272
AR1Y2_2437	AR1Y2_2437 PTS system, mannose-specific IIB component (EC 2.7.1.69)	8.38178	8.47758	0.802059
AR1Y2_1334	AR1Y2_1334 NAD-dependent glyceraldehyde-3-phosphate dehydrogenase (EC 1.2.1.12)	10.8891	10.9853	0.801179
AR1Y2_1732	AR1Y2_1732 DNA gyrase subunit B (EC 5.99.1.3)	8.58217	8.67924	0.799688
AR1Y2_3293	AR1Y2_3293 Biotin synthesis protein BioC	8.62931	8.7264	0.799674
AR1Y2_0177	AR1Y2_0177 Glycerol dehydrogenase (EC 1.1.1.6)	9.47178	9.56977	0.79802
AR1Y2_3247	AR1Y2_3247 L-sorbose 1-phosphate reductase (EC 1.1.1.-)	8.33766	8.43572	0.797888
AR1Y2_2385	AR1Y2_2385 Serine acetyltransferase (EC 2.3.1.30)	8.24079	8.33909	0.797438
AR1Y2_2102	AR1Y2_2102 Acetolactate synthase large subunit (EC 2.2.1.6)	9.30477	9.40353	0.796611
AR1Y2_2800	AR1Y2_2800 Transcription termination factor Rho	9.14882	9.24769	0.796403
AR1Y2_0088	AR1Y2_0088 rRNA small subunit methyltransferase I	7.91901	8.01856	0.795155
AR1Y2_2612	AR1Y2_2612 GTP-binding protein Era	8.66244	8.76216	0.794828
AR1Y2_0465	AR1Y2_0465 Aspartate aminotransferase (EC 2.6.1.1)	9.1984	9.29821	0.794667
AR1Y2_0041	AR1Y2_0041 Transamidase GatB domain protein	9.05563	9.15549	0.794599
AR1Y2_1457	AR1Y2_1457 hypothetical protein	7.53247	7.63236	0.794526
AR1Y2_3330	AR1Y2_3330 DNA polymerase III subunits gamma and tau (EC 2.7.7.7)	8.34653	8.44657	0.794246
AR1Y2_0898	AR1Y2_0898 hypothetical protein	8.34666	8.44675	0.794174
AR1Y2_2382	AR1Y2_2382 23S rRNA (guanosine-2-O-) -methyltransferase rlmB (EC 2.1.1.-)	9.0288	9.12902	0.79394
AR1Y2_2322	AR1Y2_2322 Chromosome partition protein smc	8.87504	8.97528	0.793893
AR1Y2_1822	AR1Y2_1822 1-deoxy-D-xylulose 5-phosphate reductoisomerase (EC 1.1.1.267)	8.16513	8.26583	0.793057
AR1Y2_0750	AR1Y2_0750 Transaldolase (EC 2.2.1.2)	9.91625	10.017	0.792899
AR1Y2_1014	AR1Y2_1014 Rubrerythrin	8.45737	8.5582	0.792809
AR1Y2_0933	AR1Y2_0933 Protein-export membrane protein SecD (TC 3.A.5.1.1) / Protein-export membrane protein SecF (TC 3.A.5.1.1)	9.3903	9.4915	0.792125
AR1Y2_1829	AR1Y2_1829 Purine nucleoside phosphorylase (EC 2.4.2.1)	8.5046	8.60601	0.791754
AR1Y2_3110	AR1Y2_3110 Transcriptional antiterminator of lichenan operon, BglG family	7.6463	7.74775	0.791684
AR1Y2_2266	AR1Y2_2266 hypothetical protein	9.4911	9.59315	0.790579
AR1Y2_1996	AR1Y2_1996 Twitching motility protein PilT	8.53097	8.63351	0.789697
AR1Y2_3414	AR1Y2_3414 Pyridine nucleotide-disulphide oxidoreductase family protein	9.81755	9.92011	0.789661
AR1Y2_1062	AR1Y2_1062 PTS system, glucitol/sorbitol-specific IIA component	8.55119	8.65449	0.788319
AR1Y2_3140	AR1Y2_3140 hypothetical protein	8.57673	8.68006	0.788262
AR1Y2_0627	AR1Y2_0627 Transcriptional activator of maltose regulon, MalT	8.2389	8.34245	0.787849
AR1Y2_3397	AR1Y2_3397 Magnesium and cobalt efflux protein CorC	7.81019	7.91376	0.787838
AR1Y2_2395	AR1Y2_2395 Probable cation-transporting ATPase	8.87719	8.98098	0.787437
AR1Y2_1783	AR1Y2_1783 Transcriptional regulator, TetR family	8.63817	8.74225	0.786897
AR1Y2_2878	AR1Y2_2878 Capsular polysaccharide repeating-unit polymerase CpsH	6.77242	6.87671	0.786509
AR1Y2_1445	AR1Y2_1445 Tyrosyl-tRNA synthetase (EC 6.1.1.1)	9.64704	9.75136	0.786474
AR1Y2_1368	AR1Y2_1368 50S ribosomal subunit maturation GTPase RbgA (B. subtilis YlqF)	8.81972	8.92484	0.785023
AR1Y2_2306	AR1Y2_2306 Aluminum resistance protein	8.99781	9.10299	0.784905
AR1Y2_1268	AR1Y2_1268 S-adenosylmethionine:tRNA ribosyltransferase-isomerase (EC 5.-.-.-)	8.64963	8.75515	0.784299
AR1Y2_2900	AR1Y2_2900 FIG028455: hypothetical protein	8.1036	8.20923	0.784104
AR1Y2_1610	AR1Y2_1610 Phosphate starvation-inducible protein PhoH, predicted ATPase	8.75812	8.86402	0.783609
AR1Y2_0171	AR1Y2_0171 Putative Dihydrolipoamide dehydrogenase (EC 1.8.1.4);Mercuric ion reductase (EC 1.16.1.1);PF00070 family, FAD-dependent NAD(P)-disulphide oxidoreductase	8.88659	8.99261	0.783391
AR1Y2_2720	AR1Y2_2720 hypothetical protein	8.35513	8.4612	0.783299
AR1Y2_0638	AR1Y2_0638 Transketolase, N-terminal section (EC 2.2.1.1)	8.0478	8.15498	0.781305
AR1Y2_2419	AR1Y2_2419 putative ATP-dependent DNA helicase YjcD	7.7455	7.85316	0.780445
AR1Y2_0296	AR1Y2_0296 Phosphoesterase, DHH family protein	8.36438	8.47204	0.780441
AR1Y2_2101	AR1Y2_2101 Phosphoserine aminotransferase (EC 2.6.1.52)	9.64356	9.75135	0.780212
AR1Y2_2820	AR1Y2_2820 amino acid ABC transporter, substrate-binding protein	9.98383	10.0918	0.779967
AR1Y2_0362	AR1Y2_0362 FIG007421: forespore shell protein	7.30964	7.41775	0.779634
AR1Y2_2100	AR1Y2_2100 D-3-phosphoglycerate dehydrogenase (EC 1.1.1.95)	10.0805	10.1887	0.779494
AR1Y2_2025	AR1Y2_2025 Redox-sensitive transcriptional regulator (AT-rich DNA-binding protein)	8.81313	8.92135	0.779432
AR1Y2_0694	AR1Y2_0694 Sensory box/GGDEF family protein	8.5533	8.66174	0.779028
AR1Y2_2515	AR1Y2_2515 Possible oxidoreductase	9.08896	9.19746	0.778922
AR1Y2_1404	AR1Y2_1404 ABC transporter substrate-binding protein	9.67956	9.78867	0.777848
AR1Y2_0003	AR1Y2_0003 FIG002958: hypothetical protein	8.41267	8.52183	0.777759
AR1Y2_3319	AR1Y2_3319 Peptidoglycan N-acetylglucosamine deacetylase (EC 3.5.1.-)	9.12722	9.23747	0.775789
AR1Y2_1509	AR1Y2_1509 Beta-phosphoglucomutase (EC 5.4.2.6)	8.52692	8.63736	0.775462
AR1Y2_2894	AR1Y2_2894 Beta-1,3-glucosyltransferase	8.05748	8.16799	0.775339
AR1Y2_0164	AR1Y2_0164 hypothetical protein	8.38107	8.49175	0.775042
AR1Y2_0752	AR1Y2_0752 Transketolase, C-terminal section (EC 2.2.1.1)	9.64227	9.75345	0.77415
AR1Y2_2905	AR1Y2_2905 Diadenylate cyclase spyDAC;Bacterial checkpoint controller DisA with nucleotide-binding domain	8.24751	8.35875	0.77402
AR1Y2_1570	AR1Y2_1570 Shikimate kinase I (EC 2.7.1.71)	9.35283	9.46417	0.77385
AR1Y2_1503	AR1Y2_1503 Hydrolase (HAD superfamily) in cluster with DUF1447	8.30378	8.41514	0.773829
AR1Y2_2115	AR1Y2_2115 FIG004454: RNA binding protein	8.65401	8.76539	0.773792
AR1Y2_1512	AR1Y2_1512 Cysteine desulfurase (EC 2.8.1.7)	8.94657	9.05852	0.772774
AR1Y2_3353	AR1Y2_3353 Glutamate transport ATP-binding protein	8.74657	8.85877	0.772333
AR1Y2_1997	AR1Y2_1997 Type IV fimbrial assembly, ATPase PilB	8.43796	8.55028	0.772098
AR1Y2_0231	AR1Y2_0231 Predicted kinase	7.28278	7.39539	0.771603
AR1Y2_2309	AR1Y2_2309 DNA mismatch repair protein MutL	8.61538	8.72814	0.771321
AR1Y2_2579	AR1Y2_2579 Phosphoribosylglycinamide formyltransferase (EC 2.1.2.2)	8.70693	8.82004	0.770712
AR1Y2_2242	AR1Y2_2242 Acetolactate synthase small subunit (EC 2.2.1.6)	9.03629	9.14943	0.770657
AR1Y2_1826	AR1Y2_1826 Uridine monophosphate kinase (EC 2.7.4.22)	9.01456	9.12819	0.769785
AR1Y2_3037	AR1Y2_3037 FIG01080558: hypothetical protein	8.86518	8.97905	0.769356
AR1Y2_1870	AR1Y2_1870 Type I restriction-modification system, DNA-methyltransferase subunit M (EC 2.1.1.72)	9.23899	9.35334	0.768496
AR1Y2_2279	AR1Y2_2279 Methionine ABC transporter ATP-binding protein	8.78037	8.89487	0.76825
AR1Y2_2580	AR1Y2_2580 Phosphoribosylformylglycinamidine cyclo-ligase (EC 6.3.3.1)	9.56749	9.68207	0.768096
AR1Y2_2967	AR1Y2_2967 UDP-N-acetylenolpyruvoylglucosamine reductase (EC 1.1.1.158)	9.11434	9.22894	0.768063
AR1Y2_2310	AR1Y2_2310 DNA mismatch repair protein MutS	9.10622	9.221	0.767748
AR1Y2_1600	AR1Y2_1600 Imidazoleglycerol-phosphate dehydratase (EC 4.2.1.19)	8.3132	8.42861	0.766633
AR1Y2_1789	AR1Y2_1789 FIG146085: 3-to-5 oligoribonuclease A, Bacillus type	8.60247	8.71842	0.765672
AR1Y2_1824	AR1Y2_1824 Undecaprenyl diphosphate synthase (EC 2.5.1.31)	8.97668	9.09295	0.765111
AR1Y2_3282	AR1Y2_3282 hypothetical protein	8.55256	8.66899	0.764825
AR1Y2_1499	AR1Y2_1499 Heat shock protein GrpE	9.50447	9.62105	0.764571
AR1Y2_0505	AR1Y2_0505 Deoxyribose-phosphate aldolase (EC 4.1.2.4)	7.15886	7.27553	0.764409
AR1Y2_2536	AR1Y2_2536 Putative transcriptional regulator of sorbose uptake and utilization genes	8.30273	8.42032	0.762797
AR1Y2_3156	AR1Y2_3156 Aspartokinase (EC 2.7.2.4)	9.65114	9.76912	0.762121
AR1Y2_1364	AR1Y2_1364 16S rRNA processing protein RimM	8.36313	8.48128	0.761823
AR1Y2_2904	AR1Y2_2904 Uncharacterized secreted protein associated with spyDAC	8.69218	8.81061	0.761318
AR1Y2_3299	AR1Y2_3299 Pyruvate formate-lyase activating enzyme (EC 1.97.1.4)	8.08938	8.2081	0.760822
AR1Y2_2831	AR1Y2_2831 Anthranilate phosphoribosyltransferase (EC 2.4.2.18)	8.5348	8.65414	0.759733
AR1Y2_3553	AR1Y2_3553 Inner membrane protein translocase component YidC, short form OxaI-like	9.43009	9.54947	0.759659
AR1Y2_2811	AR1Y2_2811 hypothetical protein	8.16553	8.28546	0.758699
AR1Y2_1092	AR1Y2_1092 transcriptional regulator LacI family	8.3567	8.47703	0.758004
AR1Y2_0786	AR1Y2_0786 6,7-dimethyl-8-ribityllumazine synthase (EC 2.5.1.78)	9.75187	9.87372	0.755348
AR1Y2_1965	AR1Y2_1965 Aspartokinase (EC 2.7.2.4)	9.38731	9.50964	0.754525
AR1Y2_0168	AR1Y2_0168 Mutator mutT protein (7,8-dihydro-8-oxoguanine-triphosphatase) (EC 3.6.1.-)	8.0993	8.22195	0.753966
AR1Y2_2801	AR1Y2_2801 RNA polymerase sporulation specific sigma factor SigF	7.94289	8.0661	0.752985
AR1Y2_3290	AR1Y2_3290 3-methyl-2-oxobutanoate hydroxymethyltransferase (EC 2.1.2.11)	9.20496	9.32838	0.75262
AR1Y2_2782	AR1Y2_2782 Transcriptional repressor of the fructose operon, DeoR family	8.15762	8.28148	0.751865
AR1Y2_2925	AR1Y2_2925 Trk system potassium uptake protein TrkA	9.00273	9.12667	0.751729
AR1Y2_1939	AR1Y2_1939 Periplasmic [Fe] hydrogenase large subunit (EC 1.12.7.2)	8.80575	8.93057	0.750199
AR1Y2_2922	AR1Y2_2922 Putative stomatin/prohibitin-family membrane protease subunit YbbK	9.65235	9.7773	0.749976
AR1Y2_2172	AR1Y2_2172 Chromosome initiation inhibitor	8.17736	8.30282	0.749096
AR1Y2_1270	AR1Y2_1270 NAD(FAD)-utilizing dehydrogenases	7.8284	7.95398	0.748892
AR1Y2_3234	AR1Y2_3234 6-phospho-3-hexuloisomerase	8.58407	8.70982	0.748604
AR1Y2_3064	AR1Y2_3064 Transcriptional regulator, TetR family	8.13613	8.26215	0.748128
AR1Y2_0591	AR1Y2_0591 Transcriptional regulatory protein levR	7.4989	7.62512	0.747788
AR1Y2_3229	AR1Y2_3229 oxidoreductase of aldo/keto reductase family, subgroup 1	8.28418	8.41051	0.747609
AR1Y2_1661	AR1Y2_1661 Tryptophan synthase beta chain like (EC 4.2.1.20)	8.95836	9.08481	0.747403
AR1Y2_1788	AR1Y2_1788 tRNA pseudouridine synthase B (EC 4.2.1.70)	7.77242	7.8989	0.747337
AR1Y2_3158	AR1Y2_3158 Homoserine dehydrogenase (EC 1.1.1.3)	9.48076	9.60768	0.746597
AR1Y2_1510	AR1Y2_1510 Ribosomal protein L11 methyltransferase (EC 2.1.1.-)	8.21463	8.34205	0.74573
AR1Y2_2238	AR1Y2_2238 3-hydroxybutyryl-CoA dehydratase (EC 4.2.1.55)	10.5686	10.6965	0.74489
AR1Y2_1709	AR1Y2_1709 hypothetical protein	8.23441	8.36261	0.744389
AR1Y2_2974	AR1Y2_2974 NADPH dependent preQ0 reductase (EC 1.7.1.13)	8.50254	8.6309	0.74412
AR1Y2_3550	AR1Y2_3550 tRNA uridine 5-carboxymethylaminomethyl modification enzyme GidA	8.65389	8.78242	0.743819
AR1Y2_2373	AR1Y2_2373 Tryptophanyl-tRNA synthetase (EC 6.1.1.2)	9.53108	9.6619	0.739916
AR1Y2_2549	AR1Y2_2549 Ribosomal RNA large subunit methyltransferase N (EC 2.1.1.-)	8.01863	8.14987	0.739188
AR1Y2_1597	AR1Y2_1597 ATP phosphoribosyltransferase regulatory subunit (EC 2.4.2.17)	8.61844	8.74983	0.738926
AR1Y2_2550	AR1Y2_2550 Ribosomal RNA small subunit methyltransferase B (EC 2.1.1.-)	8.39045	8.52226	0.738227
AR1Y2_3356	AR1Y2_3356 Methionine ABC transporter substrate-binding protein	9.45609	9.588	0.738057
AR1Y2_1911	AR1Y2_1911 Glutamate-1-semialdehyde aminotransferase (EC 5.4.3.8)	8.55335	8.6853	0.737999
AR1Y2_3546	AR1Y2_3546 Arginyl-tRNA synthetase (EC 6.1.1.19)	9.4789	9.61098	0.737774
AR1Y2_2582	AR1Y2_2582 Phosphoribosylaminoimidazole carboxylase catalytic subunit (EC 4.1.1.21)	9.18373	9.31612	0.737241
AR1Y2_1444	AR1Y2_1444 Aminoacyl-histidine dipeptidase (Peptidase D) (EC 3.4.13.3)	8.24578	8.3786	0.736499
AR1Y2_1004	AR1Y2_1004 FIG00645175: hypothetical protein	8.04176	8.17525	0.735368
AR1Y2_1940	AR1Y2_1940 NAD-reducing hydrogenase subunit HoxF (EC 1.12.1.2)	8.60778	8.74212	0.733947
AR1Y2_2234	AR1Y2_2234 Electron transfer flavoprotein, alpha subunit	10.861	10.9955	0.733633
AR1Y2_1984	AR1Y2_1984 Hypothetical radical SAM family enzyme, NOT coproporphyrinogen III oxidase, oxygen-independent	8.16577	8.30039	0.733465
AR1Y2_2803	AR1Y2_2803 anti-sigma F factor antagonist (spoIIAA-2);anti sigma b factor antagonist RsbV	7.87292	8.00809	0.732535
AR1Y2_2235	AR1Y2_2235 Electron transfer flavoprotein, beta subunit	10.9	11.0352	0.732472
AR1Y2_0745	AR1Y2_0745 Amidophosphoribosyltransferase (EC 2.4.2.14)	9.04795	9.18497	0.729419
AR1Y2_1922	AR1Y2_1922 Lead, cadmium, zinc and mercury transporting ATPase (EC 3.6.3.3) (EC 3.6.3.5);Copper-translocating P-type ATPase (EC 3.6.3.4)	9.558	9.69576	0.728175
AR1Y2_1435	AR1Y2_1435 Cysteine synthase (EC 2.5.1.47)	10.4006	10.5386	0.727767
AR1Y2_1545	AR1Y2_1545 2,4-dienoyl-CoA reductase [NADPH] (EC 1.3.1.34)	7.81368	7.95211	0.727063
AR1Y2_1398	AR1Y2_1398 RNA polymerase sigma factor RpoD	9.29354	9.43226	0.726578
AR1Y2_0032	AR1Y2_0032 Glycerol-3-phosphate dehydrogenase (EC 1.1.5.3)	9.54687	9.68622	0.725532
AR1Y2_0682	AR1Y2_0682 Lipid A export ATP-binding/permease protein MsbA	8.15832	8.29786	0.725207
AR1Y2_0089	AR1Y2_0089 Transition state regulatory protein AbrB	9.78227	9.92212	0.724696
AR1Y2_2903	AR1Y2_2903 Glycosyltransferase	8.51782	8.65772	0.724598
AR1Y2_1852	AR1Y2_1852 Uroporphyrinogen-III methyltransferase (EC 2.1.1.107) / Uroporphyrinogen-III synthase (EC 4.2.1.75)	8.22719	8.3675	0.723917
AR1Y2_3231	AR1Y2_3231 Putative dihydroxyacetone kinase (EC 2.7.1.29), ADP-binding subunit	7.82073	7.96107	0.723867
AR1Y2_1121	AR1Y2_1121 Hydroxylamine reductase (EC 1.7.-.-)	7.4431	7.58379	0.72329
AR1Y2_1636	AR1Y2_1636 DNA topoisomerase I (EC 5.99.1.2)	8.91093	9.05193	0.722774
AR1Y2_2126	AR1Y2_2126 FIG022979: MoxR-like ATPases	7.96469	8.10586	0.722489
AR1Y2_1954	AR1Y2_1954 no significant homology.	10.3013	10.4427	0.722198
AR1Y2_2916	AR1Y2_2916 Biotin--protein ligase (EC 6.3.4.9, EC 6.3.4.10, EC 6.3.4.11, EC 6.3.4.15) / Biotin operon repressor	8.03223	8.17368	0.722032
AR1Y2_1958	AR1Y2_1958 DNA topoisomerase III (EC 5.99.1.2)	7.74319	7.8851	0.721264
AR1Y2_2578	AR1Y2_2578 Phosphoribosylamine--glycine ligase (EC 6.3.4.13)	9.35723	9.49918	0.721196
AR1Y2_1194	AR1Y2_1194 Putative HTH-type transcriptional regulator YdjF	8.70858	8.85072	0.720876
AR1Y2_3203	AR1Y2_3203 Methionine aminopeptidase (EC 3.4.11.18)	8.40001	8.54224	0.720728
AR1Y2_0549	AR1Y2_0549 FIG00623948: hypothetical protein	8.47469	8.61777	0.719324
AR1Y2_0620	AR1Y2_0620 RNA methyltransferase, TrmA family	8.54418	8.68762	0.718716
AR1Y2_1956	AR1Y2_1956 hypothetical protein	8.50887	8.65316	0.717311
AR1Y2_3148	AR1Y2_3148 Cell division protein FtsX	7.13688	7.28138	0.716967
AR1Y2_1271	AR1Y2_1271 Cytidylate kinase (EC 2.7.4.25)	9.05713	9.20171	0.716837
AR1Y2_0571	AR1Y2_0571 Hydrolase (HAD superfamily) in cluster with DUF1447	8.29021	8.43639	0.714191
AR1Y2_1351	AR1Y2_1351 hypothetical protein	8.41971	8.56599	0.714033
AR1Y2_1443	AR1Y2_1443 FIG00526737: hypothetical protein	9.37116	9.51763	0.713728
AR1Y2_1129	AR1Y2_1129 Prephenate dehydrogenase (EC 1.3.1.12)	8.80416	8.95066	0.713663
AR1Y2_1733	AR1Y2_1733 DNA gyrase subunit A (EC 5.99.1.3)	8.61476	8.76172	0.71291
AR1Y2_3233	AR1Y2_3233 Putative dihydroxyacetone kinase (EC 2.7.1.29), dihydroxyacetone binding subunit	8.57466	8.72185	0.712528
AR1Y2_2229	AR1Y2_2229 rRNA small subunit methyltransferase H	7.88474	8.03294	0.710891
AR1Y2_1397	AR1Y2_1397 DNA primase (EC 2.7.7.-)	8.48468	8.63292	0.71083
AR1Y2_0914	AR1Y2_0914 tRNA-guanine transglycosylase (EC 2.4.2.29)	8.5807	8.7291	0.710558
AR1Y2_0955	AR1Y2_0955 Pyruvate formate-lyase (EC 2.3.1.54)	8.00937	8.15795	0.710264
AR1Y2_1719	AR1Y2_1719 ErfK/YbiS/YcfS/YnhG family protein, putative	9.11646	9.26557	0.709395
AR1Y2_0664	AR1Y2_0664 Predicted transcriptional regulator of N-Acetylglucosamine utilization, GntR family	7.94926	8.09921	0.70803
AR1Y2_2733	AR1Y2_2733 4-hydroxy-tetrahydrodipicolinate reductase (EC 1.17.1.8)	9.01586	9.16614	0.707491
AR1Y2_0323	AR1Y2_0323 Ribose 5-phosphate isomerase B (EC 5.3.1.6)	9.32366	9.47462	0.706375
AR1Y2_2429	AR1Y2_2429 GTP-binding protein HflX	8.30522	8.45712	0.704855
AR1Y2_0530	AR1Y2_0530 Transcriptional regulator, HxlR family	7.83626	7.98817	0.704835
AR1Y2_0935	AR1Y2_0935 Promiscuous sugar phosphatase YidA, haloacid dehalogenase-like phosphatase family	9.38483	9.53681	0.704726
AR1Y2_3092	AR1Y2_3092 L-sorbose 1-phosphate reductase (EC 1.1.1.-)	9.37399	9.52597	0.704713
AR1Y2_3230	AR1Y2_3230 hypothetical protein	7.76836	7.92061	0.704293
AR1Y2_2357	AR1Y2_2357 FIG00252199: hypothetical protein	8.01401	8.1664	0.704066
AR1Y2_2370	AR1Y2_2370 Putative deoxyribose-specific ABC transporter, ATP-binding protein	8.9777	9.13054	0.703342
AR1Y2_1132	AR1Y2_1132 Transcriptional repressor of the fructose operon, DeoR family	8.07671	8.22958	0.703283
AR1Y2_2236	AR1Y2_2236 Butyryl-CoA dehydrogenase (EC 1.3.99.2)	11.1164	11.27	0.702092
AR1Y2_3288	AR1Y2_3288 Aspartate 1-decarboxylase (EC 4.1.1.11)	8.28011	8.43504	0.69995
AR1Y2_2318	AR1Y2_2318 Glucose-1-phosphate adenylyltransferase (EC 2.7.7.27)	9.66169	9.81666	0.699885
AR1Y2_1059	AR1Y2_1059 Xyloside transporter XynT	8.2506	8.40569	0.699696
AR1Y2_1622	AR1Y2_1622 Glutamate 5-kinase (EC 2.7.2.11)	8.41179	8.56707	0.699381
AR1Y2_1953	AR1Y2_1953 no significant homology.	10.6046	10.7599	0.699364
AR1Y2_1238	AR1Y2_1238 Magnesium and cobalt transport protein CorA	8.10708	8.26278	0.698711
AR1Y2_2564	AR1Y2_2564 Inosine-5-monophosphate dehydrogenase (EC 1.1.1.205)	9.59747	9.75353	0.698142
AR1Y2_0469	AR1Y2_0469 tRNA nucleotidyltransferase (EC 2.7.7.21) (EC 2.7.7.25)	8.31312	8.46929	0.697954
AR1Y2_2885	AR1Y2_2885 hypothetical protein	8.78638	8.94306	0.697146
AR1Y2_0011	AR1Y2_0011 Xylulose kinase (EC 2.7.1.17)	8.62503	8.78177	0.697043
AR1Y2_0720	AR1Y2_0720 Flavodoxin	9.60743	9.76423	0.69695
AR1Y2_3491	AR1Y2_3491 4-diphosphocytidyl-2-C-methyl-D-erythritol kinase (EC 2.7.1.148)	7.99261	8.15068	0.694908
AR1Y2_0153	AR1Y2_0153 hypothetical protein	7.81323	7.97155	0.694508
AR1Y2_0796	AR1Y2_0796 UDP-glucose 4-epimerase (EC 5.1.3.2)	9.21714	9.37598	0.693678
AR1Y2_0990	AR1Y2_0990 FIG00176575: hypothetical protein	8.16498	8.3242	0.693077
AR1Y2_1442	AR1Y2_1442 ACT domain protein	8.96692	9.12687	0.691915
AR1Y2_2558	AR1Y2_2558 Phosphatidylserine decarboxylase (EC 4.1.1.65)	7.62806	7.78822	0.691581
AR1Y2_0016	AR1Y2_0016 Mannitol operon activator, BglG family	7.77877	7.93902	0.691432
AR1Y2_0279	AR1Y2_0279 diguanylate cyclase/phosphodiesterase (GGDEF & EAL domains) with PAS/PAC sensor(s)	8.03368	8.19444	0.690628
AR1Y2_1975	AR1Y2_1975 hypothetical protein	8.07378	8.23604	0.688243
AR1Y2_3526	AR1Y2_3526 Glycerol-1-phosphate dehydrogenase [NAD(P)] (EC 1.1.1.261)	8.64065	8.80372	0.686963
AR1Y2_0334	AR1Y2_0334 ATP synthase epsilon chain (EC 3.6.3.14)	8.6699	8.83363	0.685925
AR1Y2_3271	AR1Y2_3271 Nicotinate phosphoribosyltransferase (EC 2.4.2.11)	8.82563	8.99084	0.683575
AR1Y2_2221	AR1Y2_2221 BarA sensory histidine kinase (= VarS = GacS)	8.93625	9.10198	0.682768
AR1Y2_2809	AR1Y2_2809 hypothetical protein	7.63461	7.8004	0.682674
AR1Y2_0330	AR1Y2_0330 ATP synthase delta chain (EC 3.6.3.14)	8.35808	8.5239	0.682629
AR1Y2_1619	AR1Y2_1619 NAD(FAD)-utilizing dehydrogenase, sll0175 homolog	7.27181	7.43781	0.682337
AR1Y2_0371	AR1Y2_0371 Deoxyribose-phosphate aldolase (EC 4.1.2.4)	8.80038	8.96654	0.682093
AR1Y2_0045	AR1Y2_0045 SSU rRNA (adenine(1518)-N(6)/adenine(1519)-N(6))-dimethyltransferase (EC 2.1.1.182)	8.44964	8.61603	0.681727
AR1Y2_2193	AR1Y2_2193 Hydrolase (HAD superfamily) in cluster with DUF1447	8.15936	8.32654	0.680492
AR1Y2_0464	AR1Y2_0464 Transcriptional regulator, AsnC family	8.40961	8.57689	0.680331
AR1Y2_1924	AR1Y2_1924 Cadmium efflux system accessory protein	7.9172	8.08521	0.679187
AR1Y2_0395	AR1Y2_0395 Hypoxanthine-guanine phosphoribosyltransferase (EC 2.4.2.8)	9.1279	9.29603	0.678999
AR1Y2_1856	AR1Y2_1856 Sirohydrochlorin cobaltochelatase CbiK (EC 4.99.1.3)	7.95444	8.12291	0.678455
AR1Y2_3139	AR1Y2_3139 Sensory box/GGDEF family protein	9.06357	9.23226	0.678121
AR1Y2_1335	AR1Y2_1335 Phosphoglycerate kinase (EC 2.7.2.3)	10.632	10.802	0.676035
AR1Y2_0570	AR1Y2_0570 Uracil-DNA glycosylase, family 1	8.21221	8.38259	0.675477
AR1Y2_0031	AR1Y2_0031 hypothetical protein	7.91376	8.0854	0.673548
AR1Y2_0033	AR1Y2_0033 Sarcosine oxidase alpha subunit (EC 1.5.3.1)	9.55386	9.72638	0.672177
AR1Y2_1325	AR1Y2_1325 PTS system, N-acetylglucosamine-specific IIA component (EC 2.7.1.69) / PTS system, N-acetylglucosamine-specific IIB component (EC 2.7.1.69) / PTS system, N-acetylglucosamine-specific IIC component (EC 2.7.1.69)	8.3689	8.54182	0.671548
AR1Y2_1425	AR1Y2_1425 Transcriptional repressor of the fructose operon, DeoR family	7.93173	8.10485	0.671242
AR1Y2_2589	AR1Y2_2589 Dihydroorotate dehydrogenase, catalytic subunit (EC 1.3.3.1)	8.83486	9.00814	0.670999
AR1Y2_0065	AR1Y2_0065 Ribose-phosphate pyrophosphokinase (EC 2.7.6.1)	9.3099	9.48356	0.670412
AR1Y2_2260	AR1Y2_2260 Holliday junction DNA helicase RuvA	7.75643	7.93045	0.669847
AR1Y2_0686	AR1Y2_0686 Arginine/ornithine antiporter ArcD	8.20314	8.37796	0.668615
AR1Y2_1228	AR1Y2_1228 Hydrolase (HAD superfamily) in cluster with DUF1447	9.42766	9.60423	0.665928
AR1Y2_0337	AR1Y2_0337 tRNA (guanine46-N7-)-methyltransferase (EC 2.1.1.33)	8.6213	8.79911	0.664029
AR1Y2_1246	AR1Y2_1246 Pyrophosphate-dependent fructose 6-phosphate-1-kinase (EC 2.7.1.90)	9.15699	9.33633	0.661692
AR1Y2_3109	AR1Y2_3109 Fructose-bisphosphate aldolase class II (EC 4.1.2.13)	8.67377	8.85377	0.660686
AR1Y2_3370	AR1Y2_3370 Transcriptional repressor of the fructose operon, DeoR family	8.40997	8.59192	0.657742
AR1Y2_2590	AR1Y2_2590 Dihydroorotate dehydrogenase electron transfer subunit (EC 1.3.3.1)	8.82085	9.00377	0.656272
AR1Y2_0804	AR1Y2_0804 Cytidylate kinase (EC 2.7.4.25)	9.1388	9.32211	0.655681
AR1Y2_3016	AR1Y2_3016 Fructose-bisphosphate aldolase class II (EC 4.1.2.13)	7.77324	7.95662	0.655567
AR1Y2_2927	AR1Y2_2927 6-phosphofructokinase (EC 2.7.1.11)	10.0155	10.1993	0.65503
AR1Y2_0502	AR1Y2_0502 Deoxyribonucleoside regulator DeoR (transcriptional repressor)	7.88831	8.07375	0.652462
AR1Y2_2648	AR1Y2_2648 hypothetical protein	8.86368	9.05119	0.64936
AR1Y2_0196	AR1Y2_0196 Amidophosphoribosyltransferase (EC 2.4.2.14)	9.27931	9.46682	0.649359
AR1Y2_2428	AR1Y2_2428 Beta-glucoside bgl operon antiterminator, BglG family	8.0916	8.27983	0.648302
AR1Y2_1644	AR1Y2_1644 Arsenical resistance operon repressor	7.79254	7.98241	0.645843
AR1Y2_2573	AR1Y2_2573 Glutaminyl-tRNA synthetase (EC 6.1.1.18)	9.52868	9.71919	0.644889
AR1Y2_1248	AR1Y2_1248 Beta-glucoside bgl operon antiterminator, BglG family	7.83329	8.02416	0.644358
AR1Y2_1633	AR1Y2_1633 Ribonucleotide reductase transcriptional regulator NrdR	7.93512	8.12643	0.643705
AR1Y2_1393	AR1Y2_1393 DNA-directed RNA polymerase omega subunit (EC 2.7.7.6)	8.79939	8.9913	0.642809
AR1Y2_1010	AR1Y2_1010 Myo-inositol 2-dehydrogenase (EC 1.1.1.18)	8.65333	8.84645	0.641034
AR1Y2_3080	AR1Y2_3080 COG0613, Predicted metal-dependent phosphoesterases (PHP family)	8.16947	8.36275	0.6408
AR1Y2_0741	AR1Y2_0741 DNA-binding response regulator	8.19592	8.38968	0.640085
AR1Y2_2184	AR1Y2_2184 Acyl-acyl carrier protein thioesterase	7.66161	7.85553	0.639855
AR1Y2_0331	AR1Y2_0331 ATP synthase alpha chain (EC 3.6.3.14)	9.50904	9.70299	0.6398
AR1Y2_1583	AR1Y2_1583 Transcription termination protein NusB	8.78551	8.97957	0.639639
AR1Y2_3407	AR1Y2_3407 Transcriptional regulator, MerR family	8.4861	8.68176	0.637291
AR1Y2_0573	AR1Y2_0573 D-alanyl-D-alanine carboxypeptidase (EC 3.4.16.4)	8.08728	8.28334	0.636702
AR1Y2_2239	AR1Y2_2239 3-ketoacyl-CoA thiolase (EC 2.3.1.16) @ Acetyl-CoA acetyltransferase (EC 2.3.1.9)	10.5327	10.7288	0.636545
AR1Y2_1821	AR1Y2_1821 Membrane-associated zinc metalloprotease	8.1356	8.33192	0.636336
AR1Y2_3504	AR1Y2_3504 hypothetical protein	7.83911	8.03611	0.635329
AR1Y2_1218	AR1Y2_1218 ATP-dependent nuclease, subunit A	7.99831	8.1955	0.635049
AR1Y2_1414	AR1Y2_1414 Alcohol dehydrogenase (EC 1.1.1.1);Acetaldehyde dehydrogenase (EC 1.2.1.10)	10.1523	10.3515	0.632045
AR1Y2_2572	AR1Y2_2572 Uncharacterised protein family UPF0157 (COG2320)	8.64557	8.8462	0.630051
AR1Y2_1515	AR1Y2_1515 tRNA-t(6)A37 methylthiotransferase	8.41687	8.61754	0.629978
AR1Y2_2906	AR1Y2_2906 FIG00528420: hypothetical protein	7.80056	8.00168	0.629325
AR1Y2_1074	AR1Y2_1074 Pyridoxine biosynthesis glutamine amidotransferase, synthase subunit (EC 2.4.2.-)	8.08112	8.28234	0.629181
AR1Y2_1217	AR1Y2_1217 ATP-dependent nuclease, subunit B	7.89272	8.09486	0.627846
AR1Y2_1461	AR1Y2_1461 Antirestriction protein	7.46755	7.6697	0.627836
AR1Y2_3416	AR1Y2_3416 hypothetical protein	8.50877	8.71125	0.627364
AR1Y2_0942	AR1Y2_0942 Metallo-beta-lactamase family protein, RNA-specific	8.36409	8.56683	0.626991
AR1Y2_2924	AR1Y2_2924 probable tRNA methyltransferase( EC:2.1.1.33 )	7.78203	7.98486	0.626855
AR1Y2_2830	AR1Y2_2830 Indole-3-glycerol phosphate synthase (EC 4.1.1.48)	8.11583	8.31877	0.626699
AR1Y2_1022	AR1Y2_1022 Sucrose operon repressor ScrR, LacI family	7.90437	8.10764	0.62622
AR1Y2_0034	AR1Y2_0034 FIG00513440: hypothetical protein	8.62122	8.82534	0.624999
AR1Y2_2808	AR1Y2_2808 hypothetical protein	8.33097	8.53646	0.623032
AR1Y2_2204	AR1Y2_2204 butyryl-CoA:acetate CoA transferase	10.1875	10.3932	0.622768
AR1Y2_3529	AR1Y2_3529 PTS system, galactitol-specific IIA component (EC 2.7.1.69)	8.10314	8.30921	0.622203
AR1Y2_3331	AR1Y2_3331 multi-sensor hybrid histidine kinase	8.09842	8.30507	0.621364
AR1Y2_0480	AR1Y2_0480 hypothetical protein	7.18666	7.39473	0.619344
AR1Y2_0937	AR1Y2_0937 Exonuclease SbcC	8.14383	8.35241	0.618618
AR1Y2_1438	AR1Y2_1438 GCN5-related N-acetyltransferase	7.10017	7.30901	0.618241
AR1Y2_0329	AR1Y2_0329 ATP synthase F0 sector subunit b	9.06448	9.27454	0.616505
AR1Y2_2907	AR1Y2_2907 FIG00259691: hypothetical protein	7.94063	8.15112	0.615894
AR1Y2_3066	AR1Y2_3066 Pyruvate-flavodoxin oxidoreductase (EC 1.2.7.-)	7.97642	8.18705	0.615694
AR1Y2_3390	AR1Y2_3390 LemA protein	8.51847	8.73136	0.612509
AR1Y2_2923	AR1Y2_2923 Putative activity regulator of membrane protease YbbK	8.0099	8.22283	0.612459
AR1Y2_0037	AR1Y2_0037 Asparaginyl-tRNA synthetase (EC 6.1.1.22)	8.53629	8.75053	0.610598
AR1Y2_2409	AR1Y2_2409 FIG00530205: hypothetical protein	8.10068	8.31713	0.607505
AR1Y2_0154	AR1Y2_0154 Endonuclease III (EC 4.2.99.18)	8.18894	8.40572	0.607055
AR1Y2_3138	AR1Y2_3138 Sensory box histidine kinase/response regulator	8.70767	8.92651	0.604168
AR1Y2_2020	AR1Y2_2020 Magnesium and cobalt efflux protein CorC	8.28105	8.5	0.60401
AR1Y2_0204	AR1Y2_0204 hypothetical protein	7.67135	7.89284	0.600498
AR1Y2_1467	AR1Y2_1467 hypothetical protein	7.89378	8.11605	0.599426
AR1Y2_3150	AR1Y2_3150 Sugar diacid utilization regulator SdaR	8.85822	9.08052	0.599364
AR1Y2_3155	AR1Y2_3155 dCMP deaminase (EC 3.5.4.12)	9.34082	9.56341	0.598974
AR1Y2_1077	AR1Y2_1077 Glycerol-3-phosphate ABC transporter, periplasmic glycerol-3-phosphate-binding protein (TC 3.A.1.1.3)	9.53587	9.75896	0.598276
AR1Y2_2747	AR1Y2_2747 Fructose-1,6-bisphosphatase, Bacillus type (EC 3.1.3.11)	8.44018	8.66463	0.596419
AR1Y2_3079	AR1Y2_3079 hypothetical protein	8.54431	8.77014	0.594517
AR1Y2_1201	AR1Y2_1201 FIG00522551: hypothetical protein	7.78334	8.01155	0.591277
AR1Y2_3486	AR1Y2_3486 Ribonucleotide reductase of class III (anaerobic), large subunit (EC 1.17.4.2)	8.20865	8.43768	0.590158
AR1Y2_2237	AR1Y2_2237 3-hydroxybutyryl-CoA dehydrogenase (EC 1.1.1.157);3-hydroxyacyl-CoA dehydrogenase (EC 1.1.1.35)	10.4531	10.6823	0.589906
AR1Y2_2532	AR1Y2_2532 Ribose 5-phosphate isomerase B (EC 5.3.1.6)	9.06629	9.29607	0.589143
AR1Y2_2915	AR1Y2_2915 FIG00517731: hypothetical protein	7.86189	8.09293	0.587437
AR1Y2_1710	AR1Y2_1710 hypothetical protein	8.26376	8.49519	0.586914
AR1Y2_3142	AR1Y2_3142 Carboxyl-terminal protease (EC 3.4.21.102)	8.70237	8.93385	0.586851
AR1Y2_1987	AR1Y2_1987 Aspartate carbamoyltransferase regulatory chain (PyrI)	8.37928	8.61092	0.586633
AR1Y2_2562	AR1Y2_2562 RND multidrug efflux transporter;Acriflavin resistance protein	8.98814	9.22008	0.586218
AR1Y2_1541	AR1Y2_1541 Phage protein	8.91796	9.15036	0.58559
AR1Y2_2336	AR1Y2_2336 Acylphosphate phosphohydrolase (EC 3.6.1.7), putative	7.79135	8.02426	0.584909
AR1Y2_3045	AR1Y2_3045 HMP-PP hydrolase (pyridoxal phosphatase) Cof, detected in genetic screen for thiamin metabolic genes (PMID:15292217)	8.31357	8.54672	0.584577
AR1Y2_0152	AR1Y2_0152 acetyltransferase, GNAT family	7.01415	7.24759	0.584202
AR1Y2_1145	AR1Y2_1145 Proline/sodium symporter PutP (TC 2.A.21.2.1) @ Propionate/sodium symporter	8.18707	8.42121	0.583252
AR1Y2_1076	AR1Y2_1076 Septum formation protein Maf	8.03798	8.27254	0.5827
AR1Y2_2970	AR1Y2_2970 Excinuclease ABC subunit C	7.89366	8.12868	0.582082
AR1Y2_1154	AR1Y2_1154 Trk system potassium uptake protein TrkA	8.09619	8.33362	0.578854
AR1Y2_0332	AR1Y2_0332 ATP synthase gamma chain (EC 3.6.3.14)	8.70433	8.94214	0.578339
AR1Y2_0642	AR1Y2_0642 hypothetical protein	7.7232	7.96141	0.577815
AR1Y2_0721	AR1Y2_0721 FIG00264004: hypothetical protein	6.83948	7.07778	0.5777
AR1Y2_2533	AR1Y2_2533 PTS system, glucitol/sorbitol-specific IIB component and second of two IIC components (EC 2.7.1.69)	8.70398	8.94387	0.575587
AR1Y2_2233	AR1Y2_2233 Transcriptional regulator	7.65591	7.89602	0.575293
AR1Y2_0892	AR1Y2_0892 Mannitol-1-phosphate 5-dehydrogenase (EC 1.1.1.17)	8.50382	8.7445	0.574535
AR1Y2_0401	AR1Y2_0401 hypothetical protein	7.85494	8.09581	0.574289
AR1Y2_1308	AR1Y2_1308 Ribulose-phosphate 3-epimerase (EC 5.1.3.1)	7.77889	8.02014	0.57379
AR1Y2_2425	AR1Y2_2425 FIG00628241: hypothetical protein	7.50045	7.74371	0.571132
AR1Y2_2308	AR1Y2_2308 Cytidine deaminase (EC 3.5.4.5)	8.06597	8.31072	0.56918
AR1Y2_0900	AR1Y2_0900 hypothetical protein	7.77594	8.02107	0.568684
AR1Y2_0394	AR1Y2_0394 tRNA(Ile)-lysidine synthetase (EC 6.3.4.19)	8.07942	8.32523	0.567794
AR1Y2_0265	AR1Y2_0265 Aspartate aminotransferase (EC 2.6.1.1)	8.18557	8.4329	0.565816
AR1Y2_3032	AR1Y2_3032 PTS system, fructose-specific IIBC component (EC 2.7.1.69)	7.83813	8.08662	0.5643
AR1Y2_3505	AR1Y2_3505 Deoxyuridine 5-triphosphate nucleotidohydrolase (EC 3.6.1.23)	8.39133	8.64542	0.557067
AR1Y2_0341	AR1Y2_0341 Ribose ABC transport system, periplasmic ribose-binding protein RbsB (TC 3.A.1.2.1)	7.85312	8.1085	0.555418
AR1Y2_0010	AR1Y2_0010 predicted xylose isomerase	8.76809	9.02441	0.554217
AR1Y2_2350	AR1Y2_2350 hypothetical protein	8.17478	8.43164	0.553535
AR1Y2_0762	AR1Y2_0762 Glucosamine--fructose-6-phosphate aminotransferase [isomerizing] (EC 2.6.1.16)	9.72789	9.98527	0.552872
AR1Y2_2313	AR1Y2_2313 Sodium-dependent phosphate transporter	8.25582	8.51463	0.55105
AR1Y2_2918	AR1Y2_2918 Arylesterase	7.88638	8.14818	0.547265
AR1Y2_2346	AR1Y2_2346 Magnesium and cobalt transport protein CorA	7.70973	7.973	0.54542
AR1Y2_0964	AR1Y2_0964 Predicted hydrolase	9.1459	9.41213	0.541719
AR1Y2_3459	AR1Y2_3459 Oligopeptide ABC transporter, periplasmic oligopeptide-binding protein OppA (TC 3.A.1.5.1)	8.93863	9.20942	0.536057
AR1Y2_1336	AR1Y2_1336 Triosephosphate isomerase (EC 5.3.1.1)	10.208	10.4801	0.534507
AR1Y2_0784	AR1Y2_0784 Riboflavin synthase eubacterial/eukaryotic (EC 2.5.1.9)	8.91944	9.19767	0.526947
AR1Y2_0791	AR1Y2_0791 Galactose operon repressor, GalR-LacI family of transcriptional regulators	7.71838	7.99705	0.52642
AR1Y2_0783	AR1Y2_0783 Diaminohydroxyphosphoribosylaminopyrimidine deaminase (EC 3.5.4.26) / 5-amino-6-(5-phosphoribosylamino)uracil reductase (EC 1.1.1.193)	8.88235	9.16126	0.526124
AR1Y2_1374	AR1Y2_1374 Acyl-phosphate:glycerol-3-phosphate O-acyltransferase PlsY	8.03506	8.31416	0.525886
AR1Y2_1594	AR1Y2_1594 Stage 0 sporulation two-component response regulator (Spo0A)	8.65789	8.93822	0.524413
AR1Y2_2624	AR1Y2_2624 RNA polymerase sporulation specific sigma factor SigE	7.68467	7.96774	0.521115
AR1Y2_1305	AR1Y2_1305 PTS system, mannose-specific IIA component	8.63234	8.91589	0.520525
AR1Y2_1593	AR1Y2_1593 Stage 0 sporulation two-component response regulator (Spo0A)	8.78934	9.07699	0.515646
AR1Y2_3100	AR1Y2_3100 Putative dihydroxyacetone kinase (EC 2.7.1.29), ADP-binding subunit	9.16347	9.4512	0.515556
AR1Y2_1131	AR1Y2_1131 COG1649 predicted glycoside hydrolase	8.65347	8.94225	0.514303
AR1Y2_3090	AR1Y2_3090 PTS system, mannitol-specific IIC component (EC 2.7.1.69) / PTS system, mannitol-specific IIB component (EC 2.7.1.69) / PTS system, mannitol-specific IIA component	7.89182	8.1823	0.512298
AR1Y2_0965	AR1Y2_0965 Hydrolase, haloacid dehalogenase-like family	8.87801	9.16861	0.51215
AR1Y2_3085	AR1Y2_3085 6-phospho-3-hexuloisomerase	7.69963	7.99168	0.510446
AR1Y2_3192	AR1Y2_3192 Transmembrane component of general energizing module of ECF transporters	7.56761	7.86096	0.508924
AR1Y2_1955	AR1Y2_1955 HDIG domain protein	8.06174	8.35519	0.508796
AR1Y2_3508	AR1Y2_3508 Erythrocyte binding protein 1	8.0265	8.32001	0.508733
AR1Y2_2120	AR1Y2_2120 Cytoplasmic axial filament protein CafA and Ribonuclease G (EC 3.1.4.-)	8.7638	9.05769	0.508288
AR1Y2_3137	AR1Y2_3137 multidomain protein with s-layer homology region, glug motif, ig motif, i-set domain	8.06901	8.36605	0.504609
AR1Y2_2513	AR1Y2_2513 phosphoglycolate phosphatase	7.75901	8.05758	0.502837
AR1Y2_0953	AR1Y2_0953 Transcriptional regulator, DeoR family	8.12923	8.43132	0.498778
AR1Y2_3070	AR1Y2_3070 NADH-dependent butanol dehydrogenase A (EC 1.1.1.-)	7.0855	7.38906	0.497095
AR1Y2_1522	AR1Y2_1522 FIG011945: O-methyltransferase family protein	6.22749	6.53216	0.495821
AR1Y2_0079	AR1Y2_0079 Peptidoglycan-binding LysM	8.67678	8.98274	0.49435
AR1Y2_0654	AR1Y2_0654 Trehalose-6-phosphate hydrolase (EC 3.2.1.93)	8.9156	9.22234	0.493462
AR1Y2_1320	AR1Y2_1320 PTS system, IIb component	8.51012	8.81858	0.491516
AR1Y2_2725	AR1Y2_2725 Pyrophosphate-energized proton pump (EC 3.6.1.1)	9.83635	10.1451	0.491246
AR1Y2_2312	AR1Y2_2312 UDP-galactopyranose mutase (EC 5.4.99.9)	7.72469	8.0357	0.488639
AR1Y2_2498	AR1Y2_2498 Sorbitol operon transcription regulator	7.81143	8.12726	0.483242
AR1Y2_2528	AR1Y2_2528 Arabinose operon protein araM	8.71588	9.03712	0.477262
AR1Y2_2816	AR1Y2_2816 Hypothetical Exported Protein	9.43338	9.75507	0.476767
AR1Y2_0014	AR1Y2_0014 Transaldolase (EC 2.2.1.2)	8.57852	8.90064	0.476305
AR1Y2_0743	AR1Y2_0743 Beta-hexosaminidase (EC 3.2.1.52)	8.11716	8.44027	0.475217
AR1Y2_0264	AR1Y2_0264 Threonine dehydrogenase and related Zn-dependent dehydrogenases	7.89502	8.21906	0.474199
AR1Y2_0690	AR1Y2_0690 COG1180: Radical SAM, Pyruvate-formate lyase-activating enzyme like	6.77527	7.10354	0.469603
AR1Y2_0487	AR1Y2_0487 Fructose-bisphosphate aldolase class II (EC 4.1.2.13)	10.3764	10.7047	0.469602
AR1Y2_0056	AR1Y2_0056 3-oxoacyl-[acyl-carrier protein] reductase (EC 1.1.1.100)	8.27793	8.60884	0.466759
AR1Y2_1275	AR1Y2_1275 Periplasmic [Fe] hydrogenase (EC 1.12.7.2)	9.74858	10.0803	0.465895
AR1Y2_0055	AR1Y2_0055 Glycerol-3-phosphate dehydrogenase [NAD(P)+] (EC 1.1.1.94)	8.66245	8.99625	0.463671
AR1Y2_1309	AR1Y2_1309 PTS system, IIb component	9.30669	9.64157	0.462503
AR1Y2_1742	AR1Y2_1742 Transcriptional repressor of the fructose operon, DeoR family	7.64122	7.97695	0.461599
AR1Y2_3020	AR1Y2_3020 PTS system, galactitol-specific IIB component (EC 2.7.1.69)	7.96891	8.30611	0.460044
AR1Y2_3013	AR1Y2_3013 LysR family transcriptional regulator QseA	7.32599	7.6655	0.457605
AR1Y2_2502	AR1Y2_2502 Fructose-bisphosphate aldolase class II (EC 4.1.2.13)	7.37697	7.72094	0.452927
AR1Y2_0294	AR1Y2_0294 Single-stranded DNA-binding protein	8.01449	8.35933	0.452014
AR1Y2_2426	AR1Y2_2426 Phosphoenolpyruvate-protein phosphotransferase of PTS system (EC 2.7.3.9)	10.2645	10.6145	0.44668
AR1Y2_1774	AR1Y2_1774 L-lactate dehydrogenase (EC 1.1.2.3)	8.05707	8.40817	0.445554
AR1Y2_3444	AR1Y2_3444 Protein involved in cell division	6.68626	7.04245	0.440361
AR1Y2_2896	AR1Y2_2896 Undecaprenyl-phosphate galactosephosphotransferase (EC 2.7.8.6)	7.55327	7.91182	0.437976
AR1Y2_3022	AR1Y2_3022 PTS system, IIA component	6.88492	7.24526	0.436173
AR1Y2_2865	AR1Y2_2865 Alpha-L-Rha alpha-1,3-L-rhamnosyltransferase (EC 2.4.1.-)	6.97296	7.33331	0.43616
AR1Y2_2462	AR1Y2_2462 hypothetical protein	6.35212	6.71465	0.433985
AR1Y2_0652	AR1Y2_0652 Trehalose operon transcriptional repressor	7.10248	7.46587	0.433119
AR1Y2_0087	AR1Y2_0087 tRNA (adenine37-N(6))-methyltransferase TrmN6 (EC 2.1.1.223)	6.58447	6.9496	0.43139
AR1Y2_1307	AR1Y2_1307 Fructose-bisphosphate aldolase class II (EC 4.1.2.13)	9.28006	9.64829	0.428314
AR1Y2_0378	AR1Y2_0378 inversin protein alternative isoform, putative	7.46284	7.83447	0.424987
AR1Y2_2736	AR1Y2_2736 Single-stranded DNA-binding protein	8.68681	9.05847	0.42496
AR1Y2_1450	AR1Y2_1450 Chaperone protein DnaJ	6.35862	6.73976	0.415777
AR1Y2_2972	AR1Y2_2972 Predicted membrane protein;CF-20 family	9.25677	9.63878	0.414939
AR1Y2_0944	AR1Y2_0944 Ribosomal large subunit pseudouridine synthase F (EC 4.2.1.70)	8.27237	8.65546	0.413915
AR1Y2_3307	AR1Y2_3307 Transcriptional regulator, RpiR family	6.95495	7.33927	0.412743
AR1Y2_2304	AR1Y2_2304 Rod shape-determining protein MreB	6.25076	6.63876	0.409262
AR1Y2_2530	AR1Y2_2530 PTS system, glucitol/sorbitol-specific IIA component (EC 2.7.1.69)	8.32561	8.71511	0.40785
AR1Y2_0584	AR1Y2_0584 PTS system, mannose-specific IIA component / PTS system, mannose-specific IIB component (EC 2.7.1.69)	7.73121	8.12483	0.403999
AR1Y2_2003	AR1Y2_2003 hypothetical protein	9.55298	9.95197	0.399033
AR1Y2_2516	AR1Y2_2516 hypothetical protein	8.297	8.69657	0.398509
AR1Y2_0299	AR1Y2_0299 FIG01031815: hypothetical protein	8.65423	9.05985	0.392992
AR1Y2_0646	AR1Y2_0646 Pyridoxal kinase (EC 2.7.1.35)	7.03078	7.43896	0.390678
AR1Y2_3146	AR1Y2_3146 LysR family regulatory protein CidR	6.67842	7.08709	0.390242
AR1Y2_0393	AR1Y2_0393 Stage II sporulation serine phosphatase for sigma-F activation (SpoIIE)	7.94744	8.35975	0.38698
AR1Y2_1574	AR1Y2_1574 Stage III sporulation protein AA	6.66587	7.07874	0.386485
AR1Y2_1026	AR1Y2_1026 Possible surface protein, responsible for cell interaction;contains cell adhesion domain and ChW-repeats	6.29546	6.71129	0.38386
AR1Y2_3102;AR1Y2_3038	AR1Y2_3102 D-tagatose 3-epimerase;AR1Y2_3038 D-tagatose 3-epimerase	8.28915	8.7055	0.383391
AR1Y2_1818	AR1Y2_1818 FOG: GGDEF domain	7.20289	7.6233	0.379833
AR1Y2_2641	AR1Y2_2641 Ethanolamine two-component response regulator	6.68817	7.1194	0.370485
AR1Y2_0352	AR1Y2_0352 Protein of unknown function UPF0047	6.31329	6.74636	0.368917
AR1Y2_1314	AR1Y2_1314 Predicted transcriptional regulator of N-Acetylglucosamine utilization, GntR family	7.62216	8.05998	0.3649
AR1Y2_1847	AR1Y2_1847 Ribonuclease HI-related protein	7.57741	8.02367	0.357884
AR1Y2_0575	AR1Y2_0575 RNA polymerase ECF-type sigma factor	6.61688	7.07137	0.351165
AR1Y2_3364	AR1Y2_3364 PTS system, glucitol/sorbitol-specific IIB component and second of two IIC components (EC 2.7.1.69)	7.47596	7.93173	0.350134
AR1Y2_1049	AR1Y2_1049 Transcriptional regulator	7.18181	7.64681	0.342764
AR1Y2_3555	AR1Y2_3555 Ribonuclease P protein component (EC 3.1.26.5)	7.29481	7.76348	0.339884
AR1Y2_2371	AR1Y2_2371 Nucleoside ABC transporter, periplasmic nucleoside-binding protein	9.70691	10.178	0.337995
AR1Y2_1875	AR1Y2_1875 Alkaline ceramidase domain protein	6.97428	7.44643	0.337172
AR1Y2_2953	AR1Y2_2953 hypothetical protein	6.34651	6.81919	0.336758
AR1Y2_3067	AR1Y2_3067 4-hydroxybutanoyl-CoA dehydratase (EC 4.2.1.-) / Vinylacetyl-CoA Delta-isomerase (EC 5.3.3.3)	7.0569	7.53001	0.336424
AR1Y2_2771	AR1Y2_2771 Chemotaxis protein methyltransferase CheR (EC 2.1.1.80)	6.35424	6.82914	0.335044
AR1Y2_0197	AR1Y2_0197 NtrC family Transcriptional regulator, ATPase domain	6.19462	6.6766	0.32963
AR1Y2_3386	AR1Y2_3386 Sorbitol operon transcription regulator	7.83013	8.31402	0.328173
AR1Y2_1556	AR1Y2_1556 TRAP-type transport system, periplasmic component, predicted N-acetylneuraminate-binding protein	7.98875	8.47798	0.324174
AR1Y2_1367	AR1Y2_1367 Signal peptidase I (EC 3.4.21.89)	6.38156	6.87938	0.317815
AR1Y2_3441	AR1Y2_3441 Transcriptional regulator, GntR family	6.81321	7.31499	0.314937
AR1Y2_1031	AR1Y2_1031 hypothetical protein	7.28785	7.7956	0.310632
AR1Y2_2002	AR1Y2_2002 hypothetical protein	6.36366	6.87258	0.309797
AR1Y2_2253	AR1Y2_2253 D-alanyl-D-alanine carboxypeptidase (EC 3.4.16.4)	7.3971	7.90725	0.308918
AR1Y2_2920	AR1Y2_2920 Glutamate transport membrane-spanning protein	8.74158	9.2533	0.307806
AR1Y2_2252	AR1Y2_2252 Sorbitol-6-phosphate 2-dehydrogenase (EC 1.1.1.140)	8.94936	9.46553	0.304664
AR1Y2_2973	AR1Y2_2973 hypothetical protein	9.21985	9.74376	0.299286
AR1Y2_2248	AR1Y2_2248 PTS system, glucitol/sorbitol-specific IIB component and second of two IIC components (EC 2.7.1.69)	8.43295	8.96188	0.295849
AR1Y2_3015	AR1Y2_3015 YjbQ (alternate ThiE)	7.46186	7.99537	0.292741
AR1Y2_1475	AR1Y2_1475 hypothetical protein	6.97943	7.51309	0.292642
AR1Y2_1313	AR1Y2_1313 3-oxoacyl-[acyl-carrier protein] reductase (EC 1.1.1.100)	7.73332	8.27711	0.285895
AR1Y2_1317	AR1Y2_1317 Sorbitol dehydrogenase (EC 1.1.1.14)	8.82599	9.37041	0.285483
AR1Y2_0754	AR1Y2_0754 PTS system, fructose-specific IIA component	6.93654	7.4858	0.282318
AR1Y2_0309	AR1Y2_0309 Transcriptional repressor, BlaI/MecI family	7.14766	7.69764	0.281852
AR1Y2_3153	AR1Y2_3153 3-oxoacyl-[acyl-carrier protein] reductase (EC 1.1.1.100)	6.68404	7.2539	0.269239
AR1Y2_0232	AR1Y2_0232 HhH-GPD:8-oxoguanine DNA glycosylase-like	7.1149	7.6982	0.261035
AR1Y2_3354	AR1Y2_3354 Amino acid transport system permease protein	8.66356	9.24834	0.260146
AR1Y2_0749	AR1Y2_0749 FIG00533509: hypothetical protein	7.17196	7.75875	0.258947
AR1Y2_0799	AR1Y2_0799 Superoxide reductase (EC 1.15.1.2)	8.28377	8.87816	0.254452
AR1Y2_2990	AR1Y2_2990 FIG00530569: hypothetical protein	7.97354	8.56801	0.254406
AR1Y2_2627	AR1Y2_2627 Cell division protein FtsQ	7.43438	8.03932	0.248349
AR1Y2_1233	AR1Y2_1233 Choline binding protein A	7.18095	7.79558	0.242866
AR1Y2_2962	AR1Y2_2962 hypothetical protein	8.58109	9.20322	0.238712
AR1Y2_2599	AR1Y2_2599 hypothetical protein	6.70341	7.33453	0.233818
AR1Y2_1714	AR1Y2_1714 ABC transporter ATP-binding protein	6.22193	6.85349	0.233581
AR1Y2_2375	AR1Y2_2375 hypothetical protein	6.33108	6.96376	0.232984
AR1Y2_0084	AR1Y2_0084 Thymidylate kinase (EC 2.7.4.9)	7.47721	8.11582	0.229821
AR1Y2_0975	AR1Y2_0975 Lysophospholipase (EC 3.1.1.5);Monoglyceride lipase (EC 3.1.1.23);putative	7.26528	7.91566	0.223674
AR1Y2_3205	AR1Y2_3205 Preprotein translocase secY subunit (TC 3.A.5.1.1)	7.14652	7.79988	0.22215
AR1Y2_0934	AR1Y2_0934 Single-stranded-DNA-specific exonuclease RecJ (EC 3.1.-.-)	7.32311	7.98585	0.2174
AR1Y2_0470	AR1Y2_0470 Glycerophosphoryl diester phosphodiesterase (EC 3.1.4.46)	6.97575	7.64514	0.214094
AR1Y2_0534	AR1Y2_0534 Esterase/lipase	6.626	7.29747	0.213074
AR1Y2_1365	AR1Y2_1365 tRNA (Guanine37-N1) -methyltransferase (EC 2.1.1.31)	7.37717	8.04898	0.212906
AR1Y2_2716	AR1Y2_2716 hypothetical protein	7.13011	7.80264	0.212553
AR1Y2_0169	AR1Y2_0169 Thiol:disulfide oxidoreductase related to ResA	7.54648	8.22164	0.211272
AR1Y2_2151	AR1Y2_2151 Sensor protein resE (EC 2.7.3.-)	7.00966	7.68992	0.208804
AR1Y2_3087	AR1Y2_3087 Mannitol-1-phosphate 5-dehydrogenase (EC 1.1.1.17)	6.74904	7.44088	0.203311
AR1Y2_2581	AR1Y2_2581 N-acetylmuramoyl-L-alanine amidase (EC 3.5.1.28)	5.9	6.5957	0.201512
AR1Y2_2524	AR1Y2_2524 Putative FMN hydrolase (EC 3.1.3.-);5-Amino-6-(5-phosphoribitylamino)uracil phosphatase	6.21824	6.94399	0.188039
AR1Y2_0066	AR1Y2_0066 DNA replication protein DnaC	7.23566	7.96673	0.185752
AR1Y2_0285	AR1Y2_0285 Proton/glutamate symport protein @ Sodium/glutamate symport protein	7.27397	8.00654	0.185113
AR1Y2_2231	AR1Y2_2231 Pseudouridine-5 phosphatase (EC 3.1.3.-)	7.98581	8.72124	0.183893
AR1Y2_3357	AR1Y2_3357 A/G-specific adenine glycosylase (EC 3.2.2.-)	5.9	6.64315	0.180655
AR1Y2_2342	AR1Y2_2342 FIG00520221: hypothetical protein	7.13757	7.88129	0.18042
AR1Y2_0269	AR1Y2_0269 D-3-phosphoglycerate dehydrogenase (EC 1.1.1.95)	6.67274	7.41686	0.180254
AR1Y2_0966	AR1Y2_0966 Hydrolase, haloacid dehalogenase-like family	7.26576	8.01012	0.180154
AR1Y2_0722	AR1Y2_0722 conserved domain protein	7.77818	8.52601	0.17872
AR1Y2_1960	AR1Y2_1960 Beta-phosphoglucomutase (EC 5.4.2.6)	7.18734	7.94835	0.173374
AR1Y2_2815	AR1Y2_2815 Lysophospholipase (EC 3.1.1.5);Monoglyceride lipase (EC 3.1.1.23);putative	7.83035	8.59179	0.173201
AR1Y2_0109	AR1Y2_0109 Ferrichrome transport ATP-binding protein FhuC (TC 3.A.1.14.3)	5.9	6.68767	0.163054
AR1Y2_2864	AR1Y2_2864 CDP-glycerol:poly(glycerophosphate) glycerophosphotransferase (EC 2.7.8.12)	6.28986	7.09153	0.157881
AR1Y2_1192	AR1Y2_1192 Uncharacterized sugar kinase YdjH	7.6477	8.45306	0.156546
AR1Y2_1311	AR1Y2_1311 PTS system, mannose-specific IID component	7.90079	8.71342	0.153945
AR1Y2_1168	AR1Y2_1168 hypothetical protein	5.9	6.71597	0.152769
AR1Y2_2122	AR1Y2_2122 Sensory box histidine kinase/response regulator	6.84767	7.66634	0.15182
AR1Y2_2135	AR1Y2_2135 RelE/StbE replicon stabilization toxin	5.9	6.72594	0.1493
AR1Y2_1243	AR1Y2_1243 Methionine biosynthesis and transport regulator MtaR, LysR family	6.29381	7.12535	0.147386
AR1Y2_2819	AR1Y2_2819 ABC transporter membrane-spanning permease - glutamine transport	7.21594	8.0525	0.145694
AR1Y2_3088	AR1Y2_3088 PTS system, mannitol-specific IIA component	6.64619	7.49137	0.142831
AR1Y2_3049	AR1Y2_3049 Sugar/maltose fermentation stimulation protein homolog	5.9	6.77114	0.134543
AR1Y2_1754	AR1Y2_1754 tRNA(Cytosine32)-2-thiocytidine synthetase	5.9	6.77608	0.13302
AR1Y2_2652	AR1Y2_2652 hypothetical protein	5.9	6.78735	0.129612
AR1Y2_2245	AR1Y2_2245 Segregation and condensation protein A	6.6302	7.52441	0.127583
AR1Y2_2518	AR1Y2_2518 Galactitol-1-phosphate 5-dehydrogenase (EC 1.1.1.251)	6.21098	7.11433	0.124924
AR1Y2_3074	AR1Y2_3074 3,5-cyclic-nucleotide phosphodiesterase (EC 3.1.4.17)	7.77458	8.6784	0.124791
AR1Y2_3167	AR1Y2_3167 Thioredoxin	6.24745	7.15771	0.122953
AR1Y2_2501	AR1Y2_2501 Alcohol dehydrogenase (EC 1.1.1.1)	6.29689	7.22755	0.117311
AR1Y2_1763	AR1Y2_1763 DNA-binding response regulator	6.32708	7.25853	0.117098
AR1Y2_3525	AR1Y2_3525 L-ribulose-5-phosphate 4-epimerase (EC 5.1.3.4)	7.00638	7.95023	0.113801
AR1Y2_0249	AR1Y2_0249 ATP-dependent DNA helicase RecQ	6.8512	7.7975	0.113161
AR1Y2_0389	AR1Y2_0389 CoA-disulfide reductase (EC 1.8.1.14) / Disulfide bond regulator	6.32863	7.28228	0.111263
AR1Y2_1683	AR1Y2_1683 Ribokinase (EC 2.7.1.15)	5.9	6.85891	0.109924
AR1Y2_3036	AR1Y2_3036 TIORF127 protein	6.65764	7.62012	0.109024
AR1Y2_0174	AR1Y2_0174 Transcriptional regulator, TetR family	5.9	6.87687	0.10547
AR1Y2_2661	AR1Y2_2661 hypothetical protein	6.32653	7.30413	0.105293
AR1Y2_2186	AR1Y2_2186 Excinuclease ABC subunit A paralog of unknown function	6.3384	7.3368	0.100369
AR1Y2_3401	AR1Y2_3401 L-carnitine dehydratase/bile acid-inducible protein F	6.22602	7.22502	0.100232
AR1Y2_3124	AR1Y2_3124 2-C-methyl-D-erythritol 4-phosphate cytidylyltransferase (EC 2.7.7.60)	5.9	6.91128	0.0974353
AR1Y2_3127	AR1Y2_3127 Ribosomal-protein-S18p-alanine acetyltransferase (EC 2.3.1.-)	5.9	6.91248	0.0971679
AR1Y2_3014	AR1Y2_3014 Triosephosphate isomerase (EC 5.3.1.1)	7.51956	8.5349	0.0965281
AR1Y2_2863	AR1Y2_2863 Sensory box/GGDEF family protein	7.75099	8.77617	0.0943665
AR1Y2_2369	AR1Y2_2369 ABC transporter, permease protein	6.68547	7.72434	0.0914403
AR1Y2_1761	AR1Y2_1761 bacitracin ABC transporter, ATP-binding protein	6.88999	7.9339	0.0903833
AR1Y2_0572	AR1Y2_0572 Phosphonate ABC transporter phosphate-binding periplasmic component (TC 3.A.1.9.1)	5.9	6.94485	0.0901891
AR1Y2_2294	AR1Y2_2294 COG1242: Predicted Fe-S oxidoreductase	5.9	6.95861	0.0873748
AR1Y2_1589	AR1Y2_1589 NAD kinase (EC 2.7.1.23)	6.82244	7.88537	0.0865108
AR1Y2_0711	AR1Y2_0711 sensor histidine kinase	6.405	7.47637	0.0848459
AR1Y2_0979	AR1Y2_0979 Integral membrane protein	6.81907	7.89773	0.0834327
AR1Y2_0450	AR1Y2_0450 Ferredoxin 3 fused to uncharacterized domain	5.9	7.00334	0.0788244
AR1Y2_1073	AR1Y2_1073 Sodium/glycine symporter GlyP	7.26288	8.37152	0.0778698
AR1Y2_2890	AR1Y2_2890 hypothetical protein	6.76543	7.884	0.0761066
AR1Y2_0308	AR1Y2_0308 Phosphoenolpyruvate-dihydroxyacetone phosphotransferase (EC 2.7.1.121), ADP-binding subunit DhaL	8.75716	9.87808	0.0756962
AR1Y2_0054	AR1Y2_0054 L-threonine 3-dehydrogenase (EC 1.1.1.103)	6.63308	7.75968	0.0747138
AR1Y2_1752	AR1Y2_1752 Aldehyde dehydrogenase (EC 1.2.1.3)	5.9	7.04668	0.0713386
AR1Y2_0956	AR1Y2_0956 Transaldolase (EC 2.2.1.2)	6.19942	7.34847	0.0709497
AR1Y2_0302	AR1Y2_0302 PTS system, galactitol-specific IIB component (EC 2.7.1.69)	8.89378	10.0531	0.0692836
AR1Y2_0301	AR1Y2_0301 PTS system, galactitol-specific IIA component (EC 2.7.1.69)	8.10286	9.26263	0.0692199
AR1Y2_1193	AR1Y2_1193 Hypothetical oxidoreductase YdjG (EC 1.-.-.-)	8.43686	9.60151	0.0684463
AR1Y2_3107	AR1Y2_3107 PTS system, fructose-specific IIB component (EC 2.7.1.69)	5.9	7.06483	0.0684187
AR1Y2_2222	AR1Y2_2222 Multiple sugar ABC transporter, substrate-binding protein	7.51818	8.71325	0.0638163
AR1Y2_1191	AR1Y2_1191 Putative aldolase YdjI	8.17467	9.3704	0.0637193
AR1Y2_2280	AR1Y2_2280 ABC transporter permease protein	5.9	7.1024	0.0627482
AR1Y2_0790	AR1Y2_0790 Hypothetical similar to thiamin biosynthesis lipoprotein ApbE	6.74812	7.9585	0.0616056
AR1Y2_0304	AR1Y2_0304 Putative dihydroxyacetone kinase (EC 2.7.1.29), dihydroxyacetone binding subunit	8.58674	9.81418	0.0592327
AR1Y2_0307	AR1Y2_0307 Phosphoenolpyruvate-dihydroxyacetone phosphotransferase (EC 2.7.1.121), dihydroxyacetone binding subunit DhaK	8.35885	9.60674	0.0565074
AR1Y2_0306	AR1Y2_0306 L-ribulose-5-phosphate 4-epimerase (EC 5.1.3.4)	8.54874	9.84648	0.050381
AR1Y2_1816	AR1Y2_1816 hypothetical protein	5.9	7.19878	0.05026
AR1Y2_3528	AR1Y2_3528 PTS system, galactitol-specific IIB component (EC 2.7.1.69)	6.93648	8.23687	0.050074
AR1Y2_1906	AR1Y2_1906 Cobalt-precorrin-3b C17-methyltransferase	5.9	7.20303	0.0497703
AR1Y2_3021	AR1Y2_3021 PTS system, galactitol-specific IIA component (EC 2.7.1.69)	6.29145	7.59767	0.0494064
AR1Y2_3103	AR1Y2_3103 Ribose 5-phosphate isomerase B (EC 5.3.1.6)	6.86073	8.1687	0.0492071
AR1Y2_3184	AR1Y2_3184 PTS system, glucose-specific IIA component (EC 2.7.1.69)	6.35363	7.69601	0.0454598
AR1Y2_1188	AR1Y2_1188 Ribulose-phosphate 3-epimerase (EC 5.1.3.1)	5.9	7.27709	0.0419671
AR1Y2_0392	AR1Y2_0392 transcriptional regulator, Crp/Fnr family	6.60252	7.98829	0.0411367
AR1Y2_1712	AR1Y2_1712 Two-component response regulator	6.32111	7.70758	0.041071
AR1Y2_0048	AR1Y2_0048 Magnesium and cobalt transport protein CorA	5.9	7.28802	0.0409237
AR1Y2_1962	AR1Y2_1962 ROK family protein	6.2626	7.66434	0.0396515
AR1Y2_1235	AR1Y2_1235 hypothetical protein	6.37113	7.77781	0.0392034
AR1Y2_1793	AR1Y2_1793 COG2740: Predicted nucleic-acid-binding protein implicated in transcription termination	6.3359	7.75385	0.0381992
AR1Y2_3458	AR1Y2_3458 ABC transporter membrane-spanning permease - glutamine transport	6.29625	7.74154	0.0358687
AR1Y2_3041	AR1Y2_3041 Transcriptional regulator, RpiR family	6.35583	7.80126	0.0358568
AR1Y2_3315	AR1Y2_3315 Transcriptional regulator, AraC family	6.41245	7.86314	0.0354248
AR1Y2_2435	AR1Y2_2435 PTS system, sorbose-specific IID component	6.8916	8.3525	0.0346019
AR1Y2_2545	AR1Y2_2545 Thiamin pyrophosphokinase (EC 2.7.6.2)	5.9	7.36104	0.0345911
AR1Y2_2646	AR1Y2_2646 hypothetical protein	6.86025	8.35752	0.0318223
AR1Y2_0886	AR1Y2_0886 FIG00513822: hypothetical protein	6.36318	7.86486	0.0315005
AR1Y2_1720	AR1Y2_1720 tRNA pseudouridine synthase A (EC 4.2.1.70)	6.28514	7.81445	0.0295588
AR1Y2_0268	AR1Y2_0268 5-keto-D-gluconate 5-reductase (EC 1.1.1.69)	5.9	7.45661	0.0277581
AR1Y2_1195	AR1Y2_1195 Sodium/glutamate symport protein	5.9	7.46065	0.0275013
AR1Y2_1352	AR1Y2_1352 putative superinfection immunity protein	6.95582	8.52628	0.0268865
AR1Y2_1064	AR1Y2_1064 Transcriptional regulator, XRE family	5.9	7.47576	0.0265609
AR1Y2_0793	AR1Y2_0793 Galactokinase (EC 2.7.1.6)	6.96735	8.57993	0.0244017
AR1Y2_3385	AR1Y2_3385 Transaldolase (EC 2.2.1.2)	6.84584	8.46021	0.0243014
AR1Y2_3159	AR1Y2_3159 ACT domain-containing protein	5.9	7.51751	0.0241262
AR1Y2_0760	AR1Y2_0760 Ribokinase (EC 2.7.1.15)	6.40707	8.04779	0.0228707
AR1Y2_0017	AR1Y2_0017 Mannitol-1-phosphate 5-dehydrogenase (EC 1.1.1.17)	6.3567	8.01757	0.0218338
AR1Y2_1961	AR1Y2_1961 PUTATIVE TRANSMEMBRANE PROTEIN	6.3051	7.97205	0.02153
AR1Y2_0347	AR1Y2_0347 Permease	5.9	7.62345	0.0189039
AR1Y2_0018	AR1Y2_0018 PTS system, mannitol-specific IIB component (EC 2.7.1.69) / PTS system, mannitol-specific IIC component (EC 2.7.1.69)	6.72133	8.45785	0.0183432
AR1Y2_0897	AR1Y2_0897 Substrate-specific component RibU of riboflavin ECF transporter	7.07444	8.88404	0.0155027
AR1Y2_1287	AR1Y2_1287 Signal recognition particle associated protein	5.9	7.73805	0.0145195
AR1Y2_0382	AR1Y2_0382 hypothetical protein	5.9	7.74635	0.0142446
AR1Y2_1819	AR1Y2_1819 DNA polymerase III alpha subunit (EC 2.7.7.7)	5.9	7.79994	0.0125911
AR1Y2_3075	AR1Y2_3075 major facilitator superfamily MFS_1	5.9	7.94923	0.00892825
AR1Y2_0693	AR1Y2_0693 diguanylate cyclase/phosphodiesterase (GGDEF & EAL domains) with PAS/PAC sensor(s)	5.9	8.09572	0.00637212
AR1Y2_0792	AR1Y2_0792 Melibiose carrier protein, Na+/melibiose symporter	5.9	8.1058	0.00622583
AR1Y2_0795	AR1Y2_0795 Galactose-1-phosphate uridylyltransferase (EC 2.7.7.10)	5.9	8.10702	0.00620839
AR1Y2_0175	AR1Y2_0175 Lactaldehyde reductase (EC 1.1.1.77)	7.75844	10.0643	0.00494516
AR1Y2_0305	AR1Y2_0305 Predicted galactitol operon regulator (Transcriptional antiterminator), BglG family / PTS system, mannitol/fructose-specific IIA component (EC 2.7.1.69)	6.91564	9.23373	0.0048074
AR1Y2_1189	AR1Y2_1189 Putative transport protein YdjK, MFS superfamily	6.3307	8.71234	0.00415291
AR1Y2_0794	AR1Y2_0794 Aldose 1-epimerase (EC 5.1.3.3)	5.9	8.28574	0.00411399
AR1Y2_1186	AR1Y2_1186 Putative oxidoreductase YdjL	7.00391	9.55338	0.00282179
AR1Y2_3527	AR1Y2_3527 PTS system, galactitol-specific IIC component (EC 2.7.1.69)	5.9	8.50943	0.00245794
AR1Y2_1190	AR1Y2_1190 Hypothetical zinc-type alcohol dehydrogenase-like protein YdjJ	6.61532	9.38948	0.00168203
AR1Y2_2132	AR1Y2_2132 Rhamnulokinase (EC 2.7.1.5)	7.36948	10.2791	0.00123128
AR1Y2_2133	AR1Y2_2133 L-rhamnose mutarotase	5.9	8.87541	0.00105826
AR1Y2_2131	AR1Y2_2131 L-rhamnose isomerase (EC 5.3.1.14)	7.89063	10.9979	0.000781052
AR1Y2_2134	AR1Y2_2134 Predicted mannitol permease	5.9	9.48608	0.000259372
AR1Y2_0303	AR1Y2_0303 PTS system, galactitol-specific IIC component (EC 2.7.1.69)	5.9	9.50593	0.000247784
AR1Y2_2130	AR1Y2_2130 Rhamnulose-1-phosphate aldolase (EC 4.1.2.19)	6.81989	10.6326	0.000153913
