# Supplementary material for: Conversion of dietary inositol into propionate and acetate by commensal Anaerostipes associates with host health
Source: Nat Commun. 2021 Aug 10;12:4798. doi: 10.1038/s41467-021-25081-w (PMC8355322; doi:10.1038/s41467-021-25081-w)
Supplement: Supplementary file 7 — Source Data [file 41467_2021_25081_MOESM7_ESM.xlsx]

## Sheet: Fig.1a
Figure 1a	Growth curves
Time (h)	A.rhamnosivorans DSM26241T			A. caccae DSM14662T			A.hadrus PEL85			A.hadrus DSM3319T			A.hadrus DSM108065			A. butyraticus DSM22094T
0	0.204	0.195	0.22	0.223	0.231	0.243	0.3	0.318	0.32	0.215	0.24	0.213	0.237	0.215	0.188	0.37	0.358	0.206
3	0.246	0.245	0.262	0.213	0.195	0.211	0.267	0.293	0.274
5	0.457	0.442	0.471	0.26	0.282	0.278	0.256	0.26	0.261	0.222	0.224	0.2	0.18	0.179	0.203	0.311	0.309	0.251
6	0.753	0.715	0.754	0.429	0.389	0.419
7	1.095	1.028	1.067	0.715	0.642	0.7							0.204	0.149	0.169	0.406	0.375	0.206
8	1.5	1.375	1.39	1.05	0.939	0.997
9										0.21	0.194	0.212	0.198	0.196	0.14	0.281	0.27	0.178
10	1.54	1.654	1.57	1.76	1.685	1.71	0.242	0.252	0.247
25	0.966	0.938	0.945	1.04	0.983	1.049	0.696	0.627	0.65	0.185	0.209	0.197	0.18	0.165	0.135	0.18	0.166	0.172
26.5							0.943	0.866	0.92
28							1.058	0.973	1.02
29	0.949	0.915	0.928	1.012	0.965	1.011	1.5	1.082	1.57	0.192	0.207	0.2	0.174	0.149	0.117	0.154	0.15	0.139
34	0.944	0.902	0.919	0.97	1.02	0.98	1.047	1.295	1.301
49	0.76	0.671	0.641	0.888	0.858	0.912	0.793	0.869	0.823	0.223	0.183	0.215	0.169	0.156	0.102	0.137	0.123	0.112

## Sheet: Fig. 1b
Figure 1b	A. rhamnosivorans DSM 26241
Time (h)	Butyrate			Acetate			Propionate			Inositol			Lactate			Formate			Hydrogen
0	0.7388	0.9203	0.8261	1.1322	1.0867	1.2271	0.0907	0	0.0665	14.7652	15.0753	15.1593	0.684	0.6397	0.7485	1.1607	0.9835	1.061	0	0	0
3	0.7429	1.1095	0.8939	1.3451	1.4011	1.4528	0.4306	0.5003	0	14.5692	15.4243	14.9622	0.7978	0.8298	0.8673	1.1182	1.058	1.0401	0.094	0.12	0.119
5	0.8032	0.7288	0.6623	3.0897	2.9175	3.1576	2.4942	2.0962	2.3131	13.8671	13.7113	13.6289	1.0029	1.0075	1.0821	1.2924	1.1902	1.19	0.391	0.366	1.11
6	0.3276	0.1117	0.2964	5.3419	4.9799	5.069	4.0961	4.2576	4.7471	11.426	11.8471	10.9176	1.2909	1.3029	1.3302	1.7522	1.6385	1.6066	1.214	1.075	1.181
7	0.1753	0.0704	0.1018	7.7281	7.0052	6.9032	6.8542	7.165	7.7146	7.6716	8.5434	7.4094	1.8364	1.811	1.7543	2.6503	2.5133	2.5897	1.584	1.566	2.576
8.5	0.2665	0	0.1856	9.7099	8.3542	8.429	9.2519	9.738	11.482	3.1794	4.8726	4.1146	2.8287	2.6191	2.6298	3.5149	3.3091	3.6452	2.396	1.232	2.146
10	0.2893	0.2974	0.3554	11.3431	10.7751	10.8491	13.7371	14.0973	13.5324	0	0	0	2.8215	3.8553	3.7554	4.3259	4.6813	4.3177	2.989	2.494	2.55
25	0.8282	0.7397	0.7787	12.4001	11.8138	12.0673	13.7332	14.7932	13.9156	0	0	0	2.7836	3.378	3.4034	4.7867	4.8567	4.3348	3.109	2.635	2.697
29	0.8392	0.7983	0.841	12.1685	11.8983	11.917	14.1958	14.4676	14.1901	0	0	0	2.6903	3.3765	3.3384	4.6898	4.8357	4.2352	4.67	3.686	3.543
33	0.8877	0.7337	0.8699	12.2834	12.0318	11.5799	13.7223	14.315	14.4122	0	0	0	2.6955	3.3233	3.2597	4.9247	4.4201	4.2784	4.84	3.998	3.86
49	0.9066	0.7631	0.9418	12.5722	12.46	12.7629	14.616	14.2255	14.9494	0	0	0	2.6853	3.3392	3.4247	4.8117	4.4724	4.3402	4.792	3.532	3.525
	A. caccae DSM 144662T
Time (h)	Butyrate			Acetate			Propionate			Inositol			Lactate			Formate			Hydrogen
0	1.3421	1.3806	1.3312	0.8437	0.8642	0.8975	0	0	0	13.3907	13.8017	13.5279	1.2773	1.3192	1.3819	0	0	0	0	0	0
3	1.3543	1.1702	1.3322	0.9743	0.8875	0.9757	0	0	0	15.2012	14.9027	15.085	1.3893	1.239	1.3652	0	0	0	0.036	0.049	0
5	1.2165	1.0767	1.2962	1.4258	1.3111	1.4402	0	0	1.1256	14.5032	14.748	14.5876	1.5769	1.4345	1.5595	0.5323	0.4987	0.5352	0.191	0.243	0.209
6	1.0563	0.9728	1.081	2.452	2.1199	2.2645	1.9757	1.6925	1.7968	13.8516	13.8921	13.0224	1.7223	1.5284	1.5889	0.4875	0.4381	0.4831	0.373	0.762	0.485
7	0.6787	0.5376	0.5461	4.1916	3.5681	3.7073	3.919	3.465	4.634	11.1965	11.3707	10.151	1.9342	1.6982	1.7335	0.5855	0.5029	0.5209	0.913	0.919	1.013
8.5	0.2927	0.1882	0.2991	6.4121	5.7751	5.8475	6.3241	6.1477	6.7852	8.5581	9.9145	8.3646	2.4169	2.227	2.3026	0.9203	0.8389	0.8177	1.638	1.483	1.549
10	0.4306	0.3893	0.4188	9.1753	7.6618	8.6339	10.6732	9.4198	11.6738	2.7203	4.4616	3.0891	3.5702	2.9784	3.5314	2.1597	1.6397	1.8023	2.148	1.948	2.459
25	3.8226	2.9689	3.3121	8.9013	9.0154	9.1681	13.0966	13.1214	14.0576	0	0	0	0.9871	2.0826	1.6951	3.2574	3.217	3.2698	2.781	1.606	2.897
29	4.0555	4.1388	3.8836	8.3571	8.8532	8.8042	13.7854	13.4356	13.5312	0	0	0	0.3147	1.3176	0.8613	3.356	3.3693	3.3492	3.589	3.471	3.697
33	4.5568	4.5894	4.6164	8.0735	8.1876	8.2754	13.4751	13.5713	13.5985	0	0	0	0	0	0	3.6785	3.6977	3.4241	3.697	3.982	4.444
49	4.9071	5.1226	5.1624	8.6601	8.0394	8.4534	14.6163	13.8817	14.5157	0	0	0	0	0	0	3.5362	3.7352	3.7728	4.11	3.841	4.661
	A. hadrus PEL85
Time (h)	Butyrate			Acetate			Propionate			Inositol			Lactate			Formate			Hydrogen
0	1.5118	1.3993	0.725	1.3266	1.1366	1.2166	0	0	0	15.4878	15.1311	15.1094	0	0	0	1.5858	1.7718	1.7688	0	0	0
3	1.2804	1.3833	0.8255	1.0958	0.913	0.813	0	0	0	14.9989	14.9675	14.9722	0	0	0	1.5119	1.4237	1.5668	0.025	0.008	0.0165
5	1.208	1.5	1.0472	1.1479	1.4125	1.113	0	0	0	13.9574	15.5969	14.8777	1.4862	0	0	1.5623	0.5044	1.3335	0.258	0	0.128
7	1.4264	1.3844	1.1062	1.1214	1.0024	1.013	0	0	0	16.0275	15.051	15.7394	0	0	0	1.546	1.4855	1.4155	0.01	0.052	0.033
10	1.4115	1.3645	0.9669	1.0682	0.9931	1.0121	0	0	0	15.1934	14.3485	15.1709	0	0	0	1.479	1.3017	1.29025	0	0	0
25	0.695	0.801	1.0667	5.052	5.6814	5.243	5.3316	4.8555	5.0455	10.5329	10.6075	10.702	0	0	0	1.7423	1.539	1.3065	1.519	1.293	1.406
26.5	0.1515	0.2578	0.9415	7.8444	8.5346	8.276	9.2319	7.8525	8.1422	7.1025	7.8095	7.552	0	0	0	2.036	1.4945	1.6545	2.237	1.917	2.175
27.5	0	0.1448	0.725	9.3835	10.5714	10.012	11.0894	10.0385	10.2395	4.9521	5.7088	5.2145	0	0	0	2.0637	1.3686	1.51615	3.95	4.334	4.042
29.5	0	0	0.8255	11.1861	12.5293	11.561	14.1138	12.2378	13.7158	1.4976	2.8573	1.9774	0	0	0	1.9744	1.141	1.547	6.187	5.161	5.874
33	0	0	1.0472	13.8378	13.1698	13.672	16.6595	15.4051	15.9323	0	0	0	0.395	0.2798	0	1.5435	2.2625	1.303	7.02	6.328	6.574
49	0	0	1.1062	13.0319	14.3453	13.651	16.726	15.479	16.4125	0	0	0	0	0	0	2.2328	1.5866	1.809	9.849	6.312	10.4154
	A. hadrus DSM3319T
Time (h)	Butyrate			Acetate			Propionate			Inositol			Lactate			Formate			Hydrogen
0	0.2465	1.0332	0.725	2.0655	1.7765	2.1534	0	0	0	15.2421	14.8994	14.9851	0	0	0	0	0	1.0782	0	0	0
5	1.2591	1.0259	0.8255	2.1288	1.6337	1.8737	0	0	0	13.9091	15.4524	15.0666	0	0	0	0	0	0.9564	0.045	0.215	0
9	1.1149	1.0611	1.0472	2.1475	1.6304	1.8953	0	0	0	13.9723	15.5837	15.1808	0	0	0	0	0	0.9567	0.023	0.053	0
25	1.1424	1.3095	1.1062	1.8428	2.0159	1.7877	0	0	0	14.3787	15.8764	15.502	0	0	0	0	0	0.9201	0	0	0
29	1.0396	1.2614	0.9669	1.8052	2.0482	1.9993	0	0	0	14.5986	15.4584	15.2434	0	0	0	0	0	0.9835	0	0	0
33	0.9694	1.2657	1.0667	1.8345	1.7014	1.9889	0	0	0	14.4637	15.9114	15.5495	0	0	0	0	0	0.9736	0	0	0
49	1.1348	0.9984	0.9415	2.1977	2.243	2.0003	0	0	0	16.1121	15.7974	15.8761	0	0	0	0	0	0.9852	0	0	0
	A.hadrus DSM108065
Time (h)	Butyrate			Acetate			Propionate			Inositol			Lactate			Formate			Hydrogen
0	1.7493	1.8267	0.4566	1.2862	0.6364	1.0008	0	0	0	15.2691	15.2421	14.8994	1.2224	0.2841	0.2863	0.0589	0	0	0	0	0
5	1.568	1.7292	0.6576	1.1456	0.6251	0.9609	0	0	0	14.8696	13.9091	15.4524	1.7981	0.2931	0.2724	0	0	0	0.285	0	0
9	1.5958	1.7616	0.5796	1.1224	0.6222	0.9477	0	0	0	14.685	13.9723	15.5837	1.7721	0.2833	0.2772	0	0	0	0.205	0	0
25	1.6596	1.4447	0.6101	1.1415	0.6274	0.9342	0	0	0	14.6864	14.3787	15.8764	1.7599	0.288	0.2758	0	0	0	0.338	0	0
29	1.7801	1.6322	0.4607	1.1185	0.6372	0.9202	0	0	0	14.4305	14.5986	15.4584	1.7294	0.2789	0.2723	0	0	0	0.343	0	0
33	1.702	1.7059	0.6373	1.1474	0.6606	0.9776	0	0	0	14.8328	14.4637	15.9114	1.7691	0.2886	0.2759	0	0	0	0	0	0
49	1.6789	1.7305	0.7861	1.231	0.6443	1.0105	0	0	0	15.8149	16.1121	15.7974	1.8597	0.2961	0.2706	0	0	0	0	0	0
	A.butyraticus DSM22094T
Time (h)	Butyrate			Acetate			Propionate			Inositol			Lactate			Formate			Hydrogen
0	0.6314	0.725	0.7908	0.8193	1.0008	1.0533	0	0.3869	0	14.2663	15.2691	15.2421	0	0	0	0	0	0	0	0	0
5	0.7815	0.8255	1.0739	0.9134	0.9609	1.0212	0	0	0	15.489	14.8696	13.9091	0	0	0	0.0097	0	0	0.306	0.289	0.441
9	1.017	1.0472	0.8973	0.9015	0.9477	1.0265	0	0.1596	0	15.9916	14.685	13.9723	0	0	0	0.0174	0	0	0.47	0.448	0.351
25	0.9808	1.1062	1.1258	0.866	0.9342	1.0459	0	0	0	15.4429	14.6864	14.3787	0	0	0	0	0	0	0.525	0.529	0.562
29	0.978	0.9669	1.0896	0.8516	0.9202	1.0261	0.0086	0	0	14.9215	14.4305	14.5986	0	0	0	0	0	0	0.629	0.567	0.933
33	1.0791	1.0667	1.4837	0.8781	0.9776	0.9964	0	0	0	15.4398	14.8328	14.4637	0	0	0	0	0	0	0	0.705	0.989
49	1.0432	0.9415	0.8317	0.9467	1.0105	1.0149	0	0.2152	0	16.0349	15.8149	14.4637	0	0	0	0	0	0	0	0	0.934

## Sheet: Fig. 2a
Figure 2a	Concentrations of substrate and end metabolites analysed using high performance liquid chromatography when the cells were grown in [4,513C2]myo-inositol
Time (h)	Butyrate	Acetate	Propionate	Inositol	Lactate	Formate
0	0	2.4093	1.9959	8.5449	0	0
3	0	4.5559	4.2869	7.1062	0	0
5	0	8.3542	9.4286	0.5647	1.1748	0
8	0	10.0065	11.8675	0	1.3637	0
24	0	10.0065	11.8675	0	1.3637	0

## Sheet: Fig. 2d
Figure 2d	Concentrations of substrate and end metabolites analysed using high performance liquid chromatography when the cells were grown in [4-13C]myo-inositol.
Time (h)	Butyrate	Acetate	Propionate	Inositol	Lactate	Formate
0	0	1.2009	0.6416	4.8447	0	0
3	0	3.4316	2.8824	1.7387	0	0
5	0	4.5433	4.7508	0	0.067	0.1193
8	0	4.3941	4.5822	0	0.1031	0.0841
24	0	4.4937	4.7257	0	0.0553	0.0852

## Sheet: Fig. 3b
	Student's T-test Difference Ino_Rham	-Log Student's T-test p-value Ino_Rham	-Log Student's T-test p-value Ino_Rham	-Log Student's T-test p-value Ino_Rham	LFQ intensity NB19_Ino1	LFQ intensity NB20_Ino2	LFQ intensity NB21_Ino3	LFQ intensity NB22_Ino4	LFQ intensity NB23_Rh1	LFQ intensity NB24_Rh2	LFQ intensity NB25_Rh3	LFQ intensity NB26_Rh4	Only identified by site	Reverse	Potential contaminant	FilteredRows	Student's T-test Significant Ino_Rham	Student's T-test significant	id	Number of proteins	Peptides	Unique peptides	Sequence coverage	Mol weight kDa	Sequence length	Q value	Score	Intensity	iBAQ	iBAQ NB19_Ino1	iBAQ NB20_Ino2	iBAQ NB21_Ino3	iBAQ NB22_Ino4	iBAQ NB23_Rh1	iBAQ NB24_Rh2	iBAQ NB25_Rh3	iBAQ NB26_Rh4	-Log Student's T-test p-value Ino_Rham	Student's T-test q-value Ino_Rham	Student's T-test Difference Ino_Rham	Student's T-test Test statistic Ino_Rham	Protein IDs	Majority protein IDs	Fasta headers
	N	N	N	N	#!{Type}E	E	E	E	E	E	E	E	C	C	C	C	C	C	N	N	N	N	N	N	N	N	N	N	N	N	N	N	N	N	N	N	N	N	N	N	N	T	T	T
Name	Log Protein abundance ratio (Ino/Rham)	Unsignificant	Significant	Contaminant	#!{C:Group1}Ino	Ino	Ino	Ino	Rham	Rham	Rham	Rham
1052	3.80892	4.36906	4.36906		10.6336	10.7354	10.7193	10.7029	7.65011	6.75042	7.19659	5.95823					+	Ino_Rham	524	1	48	48	87	35.373	331	0	323.31	294480000000	14023000000	2126400000	4700100000	3830500000	3358000000	5124300	590530	2147700	159620	4.36906	0	3.80892	2.79824	AR1Y2_1052	AR1Y2_1052	AR1Y2_1052 Electron transfer flavoprotein, alpha subunit
1050	3.68247	4.83783	4.83783		10.9201	10.8693	10.8748	10.879	7.67225	7.30492	7.47135	6.36479					+	Ino_Rham	522	1	55	55	89.2	41.351	380	0	323.31	458760000000	20853000000	4383100000	6367400000	5184500000	4911000000	3307200	1113300	1787800	475200	4.83783	0	3.68247	2.8554	AR1Y2_1050	AR1Y2_1050	AR1Y2_1050 Butyryl-CoA dehydrogenase (EC 1.3.99.2)
342	3.64641	12.9057	12.9057		9.53513	9.55478	9.51825	9.57748	5.9	5.9	5.9	5.9					+	Ino_Rham	194	1	19	19	61.9	37.012	339	0	189.34	20484000000	975410000	167170000	295500000	257620000	254370000	202500	0	0	548760	12.9057	0	3.64641	3.60045	AR1Y2_0342	AR1Y2_0342	AR1Y2_0342 Myo-inositol 2-dehydrogenase (EC 1.1.1.18)
1115	3.36062	5.18203	5.18203		10.6881	10.4693	10.709	10.6629	7.80411	7.4029	7.14186	6.73785					+	Ino_Rham	572	1	54	54	80.2	55.93	519	0	323.31	259200000000	12343000000	2183900000	4124500000	3207700000	2817100000	5139700	2327900	1536100	516940	5.18203	0	3.36062	2.73052	AR1Y2_1115	AR1Y2_1115	AR1Y2_1115 Acetyl-CoA:acetoacetyl-CoA transferase, alpha subunit (EC 2.8.3.8)
1051	3.27464	4.75026	4.75026		10.4593	10.606	10.5937	10.6533	7.65702	7.49617	7.54083	6.51979					+	Ino_Rham	523	1	37	37	97.4	28.374	265	0	323.31	227140000000	17472000000	2324600000	5655500000	4713800000	4764000000	6902800	3964600	2559400	912290	4.75026	0	3.27464	2.58522	AR1Y2_1051	AR1Y2_1051	AR1Y2_1051 Electron transfer flavoprotein, beta subunit
	2.78311	3.1195	3.1195		8.78386	8.69236	9.24232	9.58134	7.46745	5.9	5.9	5.9					+	Ino_Rham	1160	1	17	17	69.6	16.966	148	0	55.056	9547500000	1060800000	102330000	164750000	253270000	537290000	1800300	0	401250	996990	3.1195	0	2.78311	1.92829	AR1Y2_2241	AR1Y2_2241	AR1Y2_2241 Probable Hsp20-family chaperone
	2.60115	11.0865	11.0865		8.53653	8.49824	8.4515	8.51833	5.9	5.9	5.9	5.9					+	Ino_Rham	626	1	13	13	52.4	23.072	210	0	39.04	1756700000	135130000	33590000	47968000	27401000	25319000	0	0	241270	611840	11.0865	0	2.60115	2.55439	AR1Y2_1224	AR1Y2_1224	AR1Y2_1224 Sulfur carrier protein adenylyltransferase ThiF
1117	2.50514	9.50144	9.50144		10.8358	10.7883	10.876	10.8327	8.34854	8.36399	8.35203	8.24765					+	Ino_Rham	574	1	54	49	90.8	41.176	380	0	323.31	392800000000	20674000000	4289600000	5744800000	5703200000	4904800000	9720600	7388300	5319100	9123100	9.50144	0	2.50514	2.42652	AR1Y2_1117	AR1Y2_1117	AR1Y2_1117 Butyryl-CoA dehydrogenase (EC 1.3.99.2)
1116	2.40093	7.21124	7.21124		10.5272	10.4486	10.4486	10.573	8.07751	8.04458	8.2938	7.97785					+	Ino_Rham	573	1	30	30	86	27.615	258	0	323.31	193030000000	16086000000	3086700000	5099100000	3758900000	4113000000	8451700	6419100	8810800	4311400	7.21124	0	2.40093	2.23354	AR1Y2_1116	AR1Y2_1116	AR1Y2_1116 3-hydroxybutyryl-CoA dehydratase (EC 4.2.1.55)
	2.38708	2.8488	2.8488		8.79623	8.94414	9.15146	9.13975	7.47748	5.9	7.20577	5.9					+	Ino_Rham	262	1	10	10	40.1	36.321	327	0	61.277	6232500000	366620000	43368000	112860000	108560000	97413000	2488000	313580	1326200	292040	2.8488	0.00410526	2.38708	1.67119	AR1Y2_0519	AR1Y2_0519	AR1Y2_0519 1-phosphofructokinase (EC 2.7.1.56)
	2.33733	2.80888	2.80888		9.61639	9.44102	9.22313	9.61437	7.38684	7.57125	7.6875	5.9					+	Ino_Rham	177	2	12	12	21.5	50.142	460	0	48.901	17635000000	1603200000	398290000	377260000	370060000	447200000	2724500	4606100	3086700	0	2.80888	0.00354545	2.33733	1.6379	AR1Y2_0316;AR1Y2_1932	AR1Y2_0316	AR1Y2_0316 Xyloside transporter XynT
	2.18155	10.5481	10.5481		8.07817	8.03842	8.07907	8.13053	5.9	5.9	5.9	5.9					+	Ino_Rham	450	1	5	5	13.8	47.258	429	0	10.314	673140000	42071000	7811300	12911000	8912400	12073000	232510	0	0	130970	10.5481	0	2.18155	2.14113	AR1Y2_0938	AR1Y2_0938	AR1Y2_0938 Glutamate synthase [NADPH] large chain (EC 1.4.1.13)
	2.09992	9.9904	9.9904		8.01569	8.00779	8.04048	7.9357	5.9	5.9	5.9	5.9					+	Ino_Rham	571	1	7	7	37.1	35.329	326	0	54.193	565520000	29764000	5309300	9924700	8375400	6112700	0	42135	0	0	9.9904	0	2.09992	2.05369	AR1Y2_1113	AR1Y2_1113	AR1Y2_1113 Electron transfer flavoprotein, alpha subunit
	2.0906	8.29841	8.29841		7.89426	7.94448	8.04501	8.07864	5.9	5.9	5.9	5.9					+	Ino_Rham	88	1	4	4	68.6	9.9782	86	0	35.806	553100000	92183000	11314000	21603000	30634000	28632000	0	0	0	0	8.29841	0	2.0906	2.00453	AR1Y2_0159	AR1Y2_0159	AR1Y2_0159 Spore coat protein F
	2.03287	1.98292			8.42752	8.5814	8.50151	8.42932	8.10826	5.9	5.9	5.9					+	Ino_Rham	1535	1	8	8	17	61.287	540	0	11.06	1796100000	66522000	19954000	15295000	15297000	14673000	422460	251780	111220	518200	1.98292	0.00807143	2.03287	1.30877	AR1Y2_2867	AR1Y2_2867	AR1Y2_2867 Cyclic beta-1,2-glucan modification transmembrane protein
317	2.02608	8.15667	8.15667		11.2392	11.2692	11.2874	11.216	9.22128	9.18202	9.3439	9.16032					+	Ino_Rham	178	1	61	61	100	36.599	337	0	323.31	1072800000000	53638000000	10096000000	17428000000	14519000000	11360000000	74627000	56857000	62112000	40971000	8.15667	0	2.02608	1.9408	AR1Y2_0317	AR1Y2_0317	AR1Y2_0317 Myo-inositol 2-dehydrogenase 1 (EC 1.1.1.18)
	2	8.41201	8.41201		9.95921	9.95727	9.9835	9.97934	7.95913	7.9234	8.08235	7.91442					+	Ino_Rham	551	1	37	37	74.7	40.46	360	0	323.31	53134000000	2796600000	492120000	829720000	775090000	685300000	4348600	4359000	2924600	2686800	8.41201	0	2	1.92434	AR1Y2_1084	AR1Y2_1084	AR1Y2_1084 Transaldolase (EC 2.2.1.2)
345	1.99367	8.50037	8.50037		10.7689	10.7019	10.7458	10.7526	8.6549	8.76637	8.82387	8.74936					+	Ino_Rham	197	1	33	33	92.3	33.771	299	0	323.31	324630000000	27052000000	5739100000	7781300000	6961900000	6454400000	30849000	33018000	24433000	27566000	8.50037	0	1.99367	1.9209	AR1Y2_0345	AR1Y2_0345	AR1Y2_0345 Inosose dehydratase (EC 4.2.1.44)
	1.99167	6.61931	6.61931		7.79284	8.03615	7.72466	8.01305	5.9	5.9	5.9	5.9					+	Ino_Rham	1926	1	5	5	80.2	8.816	81	0	8.7896	479100000	95821000	7630000	38327000	17828000	32035000	0	0	0	0	6.61931	0	1.99167	1.84733	AR1Y2_3510	AR1Y2_3510	AR1Y2_3510 FIG00263398: hypothetical protein
	1.8925	2.00868			8.32467	8.40295	8.90006	8.89277	5.9	5.9	7.5232	7.62725					+	Ino_Rham	301	1	24	24	29.5	93.52	880	0	136.62	2677100000	53542000	5888600	6239100	23471000	13129000	0	896410	680590	3236700	2.00868	0.00753333	1.8925	1.25485	AR1Y2_0614	AR1Y2_0614	AR1Y2_0614 Phage infection protein
	1.8314	7.85369	7.85369		7.75099	7.65342	7.6719	7.84929	5.9	5.9	5.9	5.9					+	Ino_Rham	1126	1	5	5	15.8	43.056	379	0	46.809	386810000	18419000	1897200	3772000	2207500	8738700	272210	267500	467190	797250	7.85369	0	1.8314	1.75316	AR1Y2_2162	AR1Y2_2162	AR1Y2_2162 Fe-S oxidoreductase
	1.82978	6.01266	6.01266		7.49147	7.68512	7.88052	7.86199	5.9	5.9	5.9	5.9					+	Ino_Rham	481	1	2	2	37.1	7.4508	70	0	35.702	350030000	175010000	16320000	45983000	55657000	44894000	0	3586900	0	8574400	6.01266	0.00421622	1.82978	1.67743	AR1Y2_0991	AR1Y2_0991	AR1Y2_0991 FIG00525171: hypothetical protein
	1.81022	6.08919	6.08919		7.90086	7.7695	7.68576	7.48477	5.9	5.9	5.9	5.9					+	Ino_Rham	122	1	2	2	4.1	32.616	290	0.0047821	2.6472	309710000	19357000	4761300	6320500	4193900	3293700	270760	251240	265730	0	6.08919	0.0039	1.81022	1.665	AR1Y2_0221	AR1Y2_0221	AR1Y2_0221 Transcriptional regulator, AraC family
	1.78999	7.94299	7.94299		7.69475	7.78419	7.70186	7.57918	5.9	5.9	5.9	5.9					+	Ino_Rham	1439	1	7	7	24.4	41.927	365	0	19.041	352600000	16790000	2389100	5749500	2199000	3181800	794930	700860	1050600	724680	7.94299	0.00297143	1.78999	1.7176	AR1Y2_2654	AR1Y2_2654	AR1Y2_2654 CRISPR-associated RAMP Cmr3
	1.77321	6.03104	6.03104		7.46577	7.68958	7.64608	7.89139	5.9	5.9	5.9	5.9					+	Ino_Rham	363	1	3	3	38.9	18.873	162	0.0047949	2.7417	312440000	19528000	2070200	5115700	3972000	6394800	0	725870	528560	720690	6.03104	0.00331915	1.77321	1.6307	AR1Y2_0761	AR1Y2_0761	AR1Y2_0761 hypothetical protein
	1.76523	8.09364	8.09364		7.62811	7.71508	7.74406	7.57366	5.9	5.9	5.9	5.9					+	Ino_Rham	1939	1	2	2	10.2	28.528	255	0	4.0121	282580000	28258000	4487500	9432200	7101700	5543700	179610	0	775730	737060	8.09364	0.00288889	1.76523	1.6986	AR1Y2_3537	AR1Y2_3537	AR1Y2_3537 ABC transporter, ATP-binding protein
	1.75811	6.59989	6.59989		10.751	10.9227	10.9015	10.9407	9.27674	9.06371	9.03338	9.10968					+	Ino_Rham	567	1	49	49	99.7	40.92	383	0	323.31	467190000000	25955000000	3683500000	8504100000	6876800000	6641400000	111750000	53956000	37436000	45802000	6.59989	0.00362791	1.75811	1.64387	AR1Y2_1107	AR1Y2_1107	AR1Y2_1107 Fe-containing alcohol dehydrogenase
1106	1.75586	5.90894	5.90894		10.2727	10.2849	10.3234	10.4245	8.7108	8.66636	8.57041	8.33449					+	Ino_Rham	566	1	29	29	96.9	29.771	261	0	323.31	128050000000	9850300000	1631500000	2770400000	2521200000	2853100000	31913000	21760000	12783000	7596000	5.90894	0.00325	1.75586	1.60978	AR1Y2_1106	AR1Y2_1106	AR1Y2_1106 5-deoxy-glucuronate isomerase (EC 5.3.1.-)
	1.74296	7.66028	7.66028		7.5442	7.72908	7.58652	7.71204	5.9	5.9	5.9	5.9					+	Ino_Rham	64	1	3	3	31.5	15.402	143	0	6.7601	306830000	61366000	13250000	16484000	14834000	4488500	4414000	2009600	3639200	2247200	7.66028	0.004	1.74296	1.66669	AR1Y2_0099	AR1Y2_0099	AR1Y2_0099 PTS system, mannose-specific IIA component
1104	1.70952	7.54281	7.54281		10.8	10.7963	10.8055	10.7873	9.18412	9.08973	9.11664	8.96063					+	Ino_Rham	564	1	51	51	88.8	37.898	338	0	323.31	371850000000	19571000000	3650200000	6291200000	5101600000	4364800000	63979000	40202000	34045000	24823000	7.54281	0.0033913	1.70952	1.63284	AR1Y2_1104	AR1Y2_1104	AR1Y2_1104 5-keto-2-deoxygluconokinase (EC 2.7.1.92)
	1.67331	1.60909			8.10047	8.09743	8.22264	8.11468	8.14198	5.9	5.9	5.9					+	Ino_Rham	616	1	2	2	5.6	36.404	338	0	3.536	1200100000	100010000	9345200	18770000	20546000	11674000	14446000	12409000	6432200	6386900	1.60909	0.00833333	1.67331	1.07175	AR1Y2_1206	AR1Y2_1206	AR1Y2_1206 Stage V sporulation protein AD (SpoVAD)
	1.6668	0.93298			9.09799	9.16038	9.14013	9.17114	5.9	9.07987	5.9	9.02255					+	Ino_Rham	878	1	6	6	21.9	43.218	393	0	10.05	9134400000	537320000	94694000	150870000	125140000	74878000	602660	63569000	166310	27400000	0.93298	0.0348387	1.6668	0.87272	AR1Y2_1682	AR1Y2_1682	AR1Y2_1682 NADH-dependent butanol dehydrogenase A (EC 1.1.1.-)
	1.66149	3.68882	3.68882		9.15576	9.44213	9.41883	9.46064	8.01549	7.72238	7.94067	7.15287					+	Ino_Rham	1020	1	20	20	88.9	29.144	262	0	323.31	14289000000	1190800000	142630000	409970000	308180000	306550000	12304000	3857800	5998800	1282000	3.68882	0.00681481	1.66149	1.3755	AR1Y2_1970	AR1Y2_1970	AR1Y2_1970 Electron transfer flavoprotein, beta subunit
	1.6125	1.61926			5.9	8.07081	8.01824	8.06092	5.9	5.9	5.9	5.9					+	Ino_Rham	629	1	4	4	22.4	21.19	192	0	6.9719	537390000	89564000	3755300	20299000	26290000	35009000	2274300	1013700	923440	0	1.61926	0.00844944	1.6125	1.0487	AR1Y2_1227	AR1Y2_1227	AR1Y2_1227 Thiamin-phosphate pyrophosphorylase (EC 2.5.1.3)
1105	1.59866	8.10359	8.10359		11.2678	11.2098	11.2164	11.195	9.58869	9.65465	9.6956	9.55536					+	Ino_Rham	565	1	88	88	87.9	70.413	643	0	323.31	969450000000	34623000000	7056300000	10152000000	8907200000	8144700000	111060000	97091000	95187000	60077000	8.10359	0.00555102	1.59866	1.54402	AR1Y2_1105	AR1Y2_1105	AR1Y2_1105 Epi-inositol hydrolase (EC 3.7.1.-)
	1.59753	1.77563			8.00932	7.9406	7.95048	8.03415	5.9	7.84443	5.9	5.9					+	Ino_Rham	1516	1	6	5	13.8	49.556	436	0	6.1821	653130000	31102000	5899200	7559200	6027400	6376100	1584200	1827500	955610	872280	1.77563	0.00843373	1.59753	1.07459	AR1Y2_2822	AR1Y2_2822	AR1Y2_2822 N-acetylmuramoyl-L-alanine amidase (EC 3.5.1.28)
	1.56252	8.82064	8.82064		7.53456	7.43177	7.41656	7.46718	5.9	5.9	5.9	5.9					+	Ino_Rham	89	1	3	3	42.6	6.8799	61	0	9.717	163500000	40874000	10333000	18169000	5823200	6548900	0	0	0	0	8.82064	0.00619608	1.56252	1.52255	AR1Y2_0160	AR1Y2_0160	AR1Y2_0160 no significant homology.
	1.54741	1.94272			7.85183	7.8582	7.86204	7.93661	5.9	7.61902	5.9	5.9					+	Ino_Rham	40	1	6	6	46.9	15.622	130	0	65.124	458900000	76483000	15908000	21011000	19595000	18273000	0	1696300	0	0	1.94272	0.0079	1.54741	1.08194	AR1Y2_0058	AR1Y2_0058	AR1Y2_0058 hypothetical protein
	1.53191	1.60907			8.10099	7.89521	7.83144	5.9	5.9	5.9	5.9	5.9					+	Ino_Rham	60	1	5	5	4.1	150.56	1366	0.0068027	2.321	518090000	7097100	1580200	2414800	1254000	670670	166820	507630	333300	169650	1.60907	0.01175	1.53191	1.01192	AR1Y2_0091	AR1Y2_0091	AR1Y2_0091 collagen adhesion protein
	1.53154	6.22032	6.22032		9.47911	9.45146	9.57253	9.58087	7.94177	7.93541	7.9065	8.17415					+	Ino_Rham	628	1	32	32	72.1	41.213	365	0	284.59	19821000000	861780000	141580000	263290000	240420000	206240000	3124200	2467000	1649200	3014200	6.22032	0.00607692	1.53154	1.43117	AR1Y2_1226	AR1Y2_1226	AR1Y2_1226 2-iminoacetate synthase (ThiH) (EC 4.1.99.19)
	1.52593	2.02762			7.71775	7.88819	7.81222	7.8996	5.9	5.9	7.51404	5.9					+	Ino_Rham	1325	1	5	5	27.1	23.434	210	0	10.966	417310000	41731000	8380500	12259000	7308300	10088000	396810	820620	1498000	980160	2.02762	0.008	1.52593	1.08554	AR1Y2_2477	AR1Y2_2477	AR1Y2_2477 putative DNA-binding protein
	1.51926	1.35377			8.46696	8.40888	8.41414	8.50888	7.80208	8.11975	5.9	5.9					+	Ino_Rham	233	1	18	18	40.2	67.885	630	0	64.916	1677800000	49346000	8774800	14027000	7003700	10567000	854640	7800800	150540	167770	1.35377	0.0214857	1.51926	0.950172	AR1Y2_0456	AR1Y2_0456	AR1Y2_0456 hypothetical protein
	1.45153	0.872431			5.9	8.73648	8.86964	5.9	5.9	5.9	5.9	5.9					+	Ino_Rham	1608	1	2	2	5.6	37.2	337	0.0062959	2.3462	2073500000	115200000	0	48422000	66417000	269000	88547	0	0	0	0.872431	0.0483852	1.45153	0.789526	AR1Y2_2971	AR1Y2_2971	AR1Y2_2971 hypothetical protein
	1.44239	1.54577			7.90044	7.90223	7.7746	7.79873	7.90645	5.9	5.9	5.9					+	Ino_Rham	1067	1	2	2	4.3	76.382	691	0.0098804	2.1715	584100000	14246000	3020800	3831600	1645100	1642500	2507900	310770	254560	1033200	1.54577	0.0215686	1.44239	0.959846	AR1Y2_2041	AR1Y2_2041	AR1Y2_2041 DNA topoisomerase III (EC 5.99.1.2)
	1.43572	1.95703			7.88083	7.54042	7.73128	7.74986	5.9	5.9	5.9	7.45951					+	Ino_Rham	395	1	8	8	14.2	72.373	632	0	17.169	319360000	8631400	2535100	1426100	2436400	1795300	92779	122760	0	223030	1.95703	0.0110769	1.43572	1.02835	AR1Y2_0802	AR1Y2_0802	AR1Y2_0802 Asparagine synthetase [glutamine-hydrolyzing] (EC 6.3.5.4)
	1.39848	2.2681			7.572	7.6239	7.67269	7.6396	7.21426	5.9	5.9	5.9					+	Ino_Rham	1417	1	4	3	10.2	52.021	462	0.0037594	2.868	225190000	10236000	548400	1307300	1493800	1012500	5328500	0	54524	490910	2.2681	0.00864368	1.39848	1.0521	AR1Y2_2621	AR1Y2_2621	AR1Y2_2621 Choline binding protein A
	1.39481	1.34643			8.41767	8.33033	8.19789	7.99558	5.9	7.67035	5.9	7.8919					+	Ino_Rham	602	1	6	6	27.7	32.127	278	0	40.659	1349500000	149950000	24761000	51250000	43959000	21780000	2915600	1512400	874200	2894700	1.34643	0.0300168	1.39481	0.898372	AR1Y2_1177	AR1Y2_1177	AR1Y2_1177 hypothetical protein
1054	1.38872	6.76929	6.76929		10.328	10.2591	10.3563	10.43	9.05169	8.9605	8.93442	8.87192					+	Ino_Rham	526	1	38	38	98.2	30.15	278	0	323.31	133890000000	8368300000	1386400000	2331000000	2176800000	2339800000	56675000	33561000	25847000	18275000	6.76929	0.00821818	1.38872	1.32082	AR1Y2_1054	AR1Y2_1054	AR1Y2_1054 5-keto-2-deoxy-D-gluconate-6 phosphate aldolase (EC 4.1.2.29)
	1.36281	7.1449	7.1449		7.17603	7.32201	7.35222	7.20096	5.9	5.9	5.9	5.9					+	Ino_Rham	237	1	2	2	10.7	26.794	234	0	5.4127	114000000	8143000	1081300	3353600	1999400	1364200	158800	100700	84991	0	7.1449	0.00792982	1.36281	1.30582	AR1Y2_0461	AR1Y2_0461	AR1Y2_0461 DNA polymerase III alpha subunit (EC 2.7.7.7)
	1.34042	1.73599			7.67154	7.6019	7.57734	7.77202	7.56114	5.9	5.9	5.9					+	Ino_Rham	882	1	5	4	27	27.636	248	0	5.0414	320030000	21335000	4628900	2466700	4754700	5578700	1111300	524740	266910	2003100	1.73599	0.0225556	1.34042	0.945575	AR1Y2_1691	AR1Y2_1691	AR1Y2_1691 N-acetylmannosamine-6-phosphate 2-epimerase (EC 5.1.3.9)
	1.29048	1.60122			5.9	7.47292	7.60331	7.78571	5.9	5.9	5.9	5.9					+	Ino_Rham	992	1	5	5	30.1	21.423	193	0	9.5125	240910000	21901000	1401500	3135900	5371500	8387500	1191100	1638300	775420	0	1.60122	0.0302712	1.29048	0.899343	AR1Y2_1918	AR1Y2_1918	AR1Y2_1918 Huntingtin interacting protein HYPE homolog
	1.28066	6.62085	6.62085		7.05698	7.14752	7.23111	7.28704	5.9	5.9	5.9	5.9					+	Ino_Rham	266	1	3	3	8.5	29.223	248	0	6.6392	91190000	7014600	897190	2032700	1845800	1931500	161600	84275	0	61482	6.62085	0.00729032	1.28066	1.21943	AR1Y2_0523	AR1Y2_0523	AR1Y2_0523 Uridine kinase family protein YggC homolog
	1.27745	4.91441	4.91441		9.55421	9.48947	9.51677	9.5399	8.40329	8.28314	8.33628	7.96786					+	Ino_Rham	1019	1	28	28	72.5	44.033	397	0	196.07	19409000000	843870000	137510000	249370000	232720000	202930000	7838900	6177000	3985100	3336800	4.91441	0.00674627	1.27745	1.16398	AR1Y2_1969	AR1Y2_1969	AR1Y2_1969 Electron transfer flavoprotein, alpha subunit
	1.26977	4.96418	4.96418		9.39141	9.50184	9.39541	9.66889	8.38003	8.04317	8.24368	8.2116					+	Ino_Rham	1905	1	16	16	89	16.653	146	0	235.99	18886000000	1716900000	240200000	584960000	294440000	557220000	20688000	5640300	6883000	6893200	4.96418	0.00655072	1.26977	1.1596	AR1Y2_3467	AR1Y2_3467	AR1Y2_3467 HIT family protein
	1.25933	1.6138			7.48766	7.65813	7.59152	5.9	5.9	5.9	5.9	5.9					+	Ino_Rham	1715	1	2	2	4.2	55.727	522	0.0073145	2.2598	310090000	12921000	1186900	3316900	2684800	1913700	1284500	1067100	693620	773040	1.6138	0.0342479	1.25933	0.886077	AR1Y2_3144	AR1Y2_3144	AR1Y2_3144 Acetyl-CoA:acetoacetyl-CoA transferase, alpha subunit (EC 2.8.3.8)
	1.2337	5.93198	5.93198		9.69515	9.81297	9.78524	9.80371	8.60247	8.63116	8.55234	8.37628					+	Ino_Rham	1018	1	38	38	77.1	51.94	467	0	323.31	36941000000	1606100000	263090000	535770000	396230000	379000000	12536000	8273500	6503400	4733100	5.93198	0.00664706	1.2337	1.16038	AR1Y2_1968	AR1Y2_1968	AR1Y2_1968 Glycolate dehydrogenase (EC 1.1.99.14), subunit GlcD
	1.23263	1.70483			7.89585	7.64448	7.7877	7.84953	5.9	7.37533	7.0717	5.9					+	Ino_Rham	272	1	6	6	24.2	26.93	248	0	12.304	377660000	37766000	7909200	9853800	9154000	6172200	1579700	2617700	479030	0	1.70483	0.0345333	1.23263	0.88621	AR1Y2_0541	AR1Y2_0541	AR1Y2_0541 Circadian phase modifier
	1.22992	0.867015			5.9	8.54695	5.9	8.17275	5.9	5.9	5.9	5.9							1349	1	3	3	25.9	18.702	166	0.0016322	3.1238	1479100000	147910000	15036000	65968000	40842000	18896000	724500	680580	310310	5453500	0.867015	0.0612	1.22992	0.717494	AR1Y2_2514	AR1Y2_2514	AR1Y2_2514 FIG042921: similarity to aminoacyl-tRNA editing enzymes YbaK, ProX
	1.22794	1.61862			7.52029	7.51398	7.5775	5.9	5.9	5.9	5.9	5.9					+	Ino_Rham	1687	1	3	3	9.2	33.882	304	0.0016313	3.0969	210820000	21082000	3235100	6867200	5026600	1890800	1429500	1425400	483170	724400	1.61862	0.03456	1.22794	0.87115	AR1Y2_3105	AR1Y2_3105	AR1Y2_3105 FIG01053901: hypothetical protein
	1.22282	1.10407			7.71219	7.71191	7.71638	7.66151	5.9	5.9	5.9	8.21072							304	1	3	3	13.7	19.235	168	0	7.3531	463200000	92641000	13736000	19449000	15528000	17176000	5800800	4099300	2415900	14436000	1.10407	0.0541739	1.22282	0.775	AR1Y2_0619	AR1Y2_0619	AR1Y2_0619 FIG009886: phosphoesterase
	1.22026	2.12154			7.40812	7.42799	7.43222	7.44874	7.13602	5.9	5.9	5.9					+	Ino_Rham	1245	1	2	2	27.2	12.869	114	0	8.3299	181420000	45355000	6263300	12319000	10881000	10637000	3869900	339310	347610	698470	2.12154	0.0238559	1.22026	0.932123	AR1Y2_2347	AR1Y2_2347	AR1Y2_2347 Peptidoglycan-binding LysM
	1.21529	1.14824			8.09096	8.16224	7.9341	8.1026	7.78028	5.9	5.9	7.84847							1868	1	7	7	41.9	16.369	148	0	61.64	830930000	92325000	13155000	31656000	16507000	20510000	7387900	0	1299200	1809300	1.14824	0.0545693	1.21529	0.781563	AR1Y2_3399	AR1Y2_3399	AR1Y2_3399 cytosolic long-chain acyl-CoA thioester hydrolase family protein
	1.16983	7.10198	7.10198		10.0666	10.0421	10.0791	10.0924	8.92247	8.97627	8.80145	8.90067					+	Ino_Rham	553	1	29	25	93.5	23.261	200	0	323.31	68224000000	4548300000	783720000	1282700000	1125700000	1200500000	61001000	42574000	21739000	30322000	7.10198	0.00842667	1.16983	1.12691	AR1Y2_1087	AR1Y2_1087	AR1Y2_1087 Cytidylate kinase (EC 2.7.4.25)
	1.15402	0.864369			8.41939	5.9	7.99668	5.9	5.9	5.9	5.9	5.9							1443	1	2	2	11.2	31.946	285	0	62.63	770440000	70040000	21250000	10486000	17022000	10883000	7380600	0	1576300	1442100	0.864369	0.070675	1.15402	0.69027	AR1Y2_2660	AR1Y2_2660	AR1Y2_2660 spore cortex-lytic enzyme SleC
	1.13524	0.993115			8.04875	7.91666	8.1593	8.06104	5.9	7.81177	8.03302	5.9							1885	1	6	6	33.9	26.999	236	0	19.741	766180000	76618000	17536000	5571400	22525000	21106000	2069100	2735400	3305700	1769100	0.993115	0.0634211	1.13524	0.715033	AR1Y2_3440	AR1Y2_3440	AR1Y2_3440 Predicted transcriptional regulator of N-Acetylglucosamine utilization, GntR family
	1.11213	1.61904			7.3883	7.40389	5.9	7.35633	5.9	5.9	5.9	5.9					+	Ino_Rham	394	1	2	2	9.8	20.772	193	0.0027086	3.0449	114350000	8796000	2063300	3491800	1135400	2105500	0	0	0	0	1.61904	0.0449394	1.11213	0.811275	AR1Y2_0801	AR1Y2_0801	AR1Y2_0801 Dipicolinate synthase subunit B
	1.09451	1.02973			7.92398	8.02829	8.02951	7.77926	5.9	5.9	7.76887	7.81413							1752	1	2	2	43.2	4.3092	37	0.0027042	3.0024	616190000	616190000	90794000	159680000	115950000	62444000	41541000	48565000	66357000	30865000	1.02973	0.067329	1.09451	0.706453	AR1Y2_3201	AR1Y2_3201	AR1Y2_3201 LSU ribosomal protein L36p
	1.08241	0.914923			7.93626	7.98115	8.1118	8.05358	7.96902	7.98414	5.9	5.9							27	1	3	3	25.8	19.544	178	0	17.4	855330000	106920000	9741200	20992000	20946000	21697000	13350000	7421900	5856600	6911600	0.914923	0.0739756	1.08241	0.676201	AR1Y2_0042	AR1Y2_0042	AR1Y2_0042 Nicotinamidase (EC 3.5.1.19)
	1.07842	0.97313			7.9709	7.95342	7.91642	8.00329	7.81055	7.91979	5.9	5.9							1869	1	5	5	56.2	14.779	130	0	12.802	663840000	132770000	20947000	41059000	23637000	20881000	12476000	10015000	2455500	1298200	0.97313	0.0730617	1.07842	0.68776	AR1Y2_3400	AR1Y2_3400	AR1Y2_3400 3-aminobutyryl-CoA ammonia-lyase (EC 4.3.1.14)
	1.07013	5.20233	5.20233		9.32329	9.51267	9.52446	9.56296	8.42014	8.47164	8.48282	8.26827					+	Ino_Rham	1025	1	28	28	78.6	35.47	332	0	323.31	18938000000	946900000	137070000	310990000	240490000	237950000	6668900	5984900	4545900	3204200	5.20233	0.0134021	1.07013	0.997418	AR1Y2_1976	AR1Y2_1976	AR1Y2_1976 Electron transfer flavoprotein, alpha subunit
	1.06711	1.6943			7.37359	7.24949	7.35216	7.24861	7.25542	5.9	5.9	5.9					+	Ino_Rham	1436	1	4	4	13.3	41.37	361	0	5.1771	152620000	6635900	1045000	1676200	762370	1238200	886420	617980	132560	277170	1.6943	0.0480597	1.06711	0.796071	AR1Y2_2651	AR1Y2_2651	AR1Y2_2651 CRISPR-associated RAMP Cmr6
	1.05585	0.870417			5.9	8.11671	5.9	7.90671	5.9	5.9	5.9	5.9							417	1	2	2	20.3	15.037	128	0	11.517	789510000	263170000	28039000	70540000	49641000	41894000	24419000	23855000	14887000	9895800	0.870417	0.0790058	1.05585	0.655361	AR1Y2_0873	AR1Y2_0873	AR1Y2_0873 unknown
	1.04355	1.07068			7.92603	7.78613	7.66144	7.87134	7.74965	5.9	5.9	7.5211							1918	1	3	3	32.2	16.28	152	0	22.241	470850000	67264000	13796000	15829000	9619100	14343000	6299100	3746200	1115400	2516900	1.07068	0.0711195	1.04355	0.692734	AR1Y2_3500	AR1Y2_3500	AR1Y2_3500 hypothetical protein
	1.03797	0.700316			7.88475	5.9	8.03782	7.94206	5.9	5.9	7.91275	5.9							136	1	3	3	28.1	14.559	121	0	6.7183	563560000	93927000	15693000	2939500	20868000	22011000	11856000	7079700	6400300	7080800	0.700316	0.112677	1.03797	0.603545	AR1Y2_0248	AR1Y2_0248	AR1Y2_0248 hypothetical protein
	1.00269	1.06716			7.73581	7.57533	7.71171	7.92149	5.9	5.9	7.66276	7.47084							179	1	4	4	17.7	26.211	231	0	9.6921	370740000	41194000	6241000	7307200	8678400	14584000	901290	0	1289800	2191700	1.06716	0.0738424	1.00269	0.67386	AR1Y2_0318	AR1Y2_0318	AR1Y2_0318 Negative regulator of genetic competence MecA
	1.00041	5.37979	5.37979		9.65891	9.86165	9.80192	9.79393	8.7647	8.654	8.82432	8.87174					+	Ino_Rham	627	1	25	25	72.9	26.763	255	0	273.56	37150000000	2857700000	389410000	910370000	702370000	688400000	64191000	41857000	35761000	25332000	5.37979	0.022789	1.00041	0.940624	AR1Y2_1225	AR1Y2_1225	AR1Y2_1225 Thiazole biosynthesis protein ThiG
	0.990275	1.45013			7.19912	7.51659	7.56878	7.70486	7.11538	7.11287	5.9	5.9							1278	1	5	5	38.3	18.628	167	0	20.436	220280000	27535000	2400800	7390100	6528000	8217700	1514000	1032800	0	451960	1.45013	0.0602416	0.990275	0.724698	AR1Y2_2401	AR1Y2_2401	AR1Y2_2401 ATP synthase delta chain (EC 3.6.3.14)
	0.963549	5.41363			6.73746	6.96243	6.97138	6.78293	5.9	5.9	5.9	5.9					+	Ino_Rham	1193	1	5	5	22	28.78	250	0	6.3132	69981000	4116500	319580	950700	799410	502430	133470	838550	572390	0	5.41363	0.0292174	0.963549	0.908652	AR1Y2_2290	AR1Y2_2290	AR1Y2_2290 FIG001583: hypothetical protein, contains S4-like RNA binding domain
	0.953547	0.923057			7.76786	7.76151	7.69347	7.79989	7.54712	5.9	5.9	7.86143							745	1	4	4	19.8	25.133	222	0	10.62	429690000	47744000	6595600	13150000	7423000	8884300	3476200	1777300	1590000	4847600	0.923057	0.0968492	0.953547	0.625169	AR1Y2_1411	AR1Y2_1411	AR1Y2_1411 Queuosine Biosynthesis QueE Radical SAM
	0.937679	0.945583			7.70518	7.72896	7.71204	7.70957	7.68282	5.9	7.62221	5.9							47	1	4	4	13.6	41.514	361	0	4.6537	413860000	21782000	3077800	5748300	3495200	3708000	2480600	1509300	889410	873630	0.945583	0.0990718	0.937679	0.622593	AR1Y2_0067	AR1Y2_0067	AR1Y2_0067 FIG01032115: hypothetical protein
	0.936095	0.872881			5.9	5.9	7.75418	7.7902	5.9	5.9	5.9	5.9							1123	1	5	5	22.8	24.789	224	0	6.3448	276620000	19759000	460830	0	6043000	5548200	776760	0	0	6930100	0.872881	0.109016	0.936095	0.607655	AR1Y2_2150	AR1Y2_2150	AR1Y2_2150 ABC transporter ATP-binding protein
	0.917473	0.807677			7.81137	8.12264	7.63423	7.48793	7.67753	5.9	5.9	7.90874							845	1	2	2	18.8	19.01	165	0	23.003	514850000	102970000	14801000	46055000	14403000	7414900	6214000	0	3168300	10913000	0.807677	0.11903	0.917473	0.586137	AR1Y2_1611	AR1Y2_1611	AR1Y2_1611 Metal-dependent hydrolase YbeY, involved in rRNA and/or ribosome maturation and assembly
	0.916808	4.69557			9.05204	9.23157	9.25389	9.32309	8.26809	8.18952	8.307	8.42875					+	Ino_Rham	1026	1	22	22	88.4	28.976	267	0	303.15	10621000000	708090000	75388000	251680000	175630000	180540000	8353600	4639100	4711600	7152000	4.69557	0.0403175	0.916808	0.851813	AR1Y2_1977	AR1Y2_1977	AR1Y2_1977 Electron transfer flavoprotein, beta subunit
	0.884814	0.869928			7.57358	7.76568	5.9	5.9	5.9	5.9	5.9	5.9							952	1	2	2	10.8	16.228	148	0.0068063	2.3219	277280000	39612000	4646800	16841000	2864100	3405600	4354200	3251900	2242600	2006000	0.869928	0.119598	0.884814	0.585059	AR1Y2_1827	AR1Y2_1827	AR1Y2_1827 D-tyrosyl-tRNA(Tyr) deacylase (EC 3.6.1.n1)
	0.877876	0.87224			5.9	7.60895	7.70255	5.9	5.9	5.9	5.9	5.9							915	1	3	3	36.6	16.377	145	0	18.164	320920000	45846000	6663500	13076000	8756900	6591000	2132200	2921700	3357100	2347300	0.87224	0.120926	0.877876	0.582454	AR1Y2_1756	AR1Y2_1756	AR1Y2_1756 Transcriptional regulator, AraC family
	0.861519	0.518882			9.08679	8.86351	9.00966	9.17728	8.88076	5.9	9.13934	8.77106							407	1	5	5	48.8	8.982	80	0	29.612	8222600000	2055700000	270740000	297190000	351720000	363360000	303110000	133590000	187890000	148040000	0.518882	0.182319	0.861519	0.488275	AR1Y2_0853	AR1Y2_0853	AR1Y2_0853 hypothetical protein
	0.854017	5.62971			9.91673	9.90887	9.91424	9.84681	8.93894	8.9906	9.11284	9.12821					+	Ino_Rham	1620	1	31	31	64.9	47.61	433	0	323.31	51075000000	2553700000	439760000	776150000	663410000	536080000	33774000	25403000	34175000	44971000	5.62971	0.0456308	0.854017	0.813963	AR1Y2_2989	AR1Y2_2989	AR1Y2_2989 Hydroxymethylpyrimidine phosphate synthase ThiC (EC 4.1.99.17)
	0.8501	0.631677			7.88318	7.71595	7.84698	7.98407	8.11634	5.9	5.9	8.11344							97	1	3	3	28.3	15.869	145	0	9.0506	748120000	83125000	8940800	9114100	12768000	13018000	14924000	10702000	5487000	8170000	0.631677	0.174451	0.8501	0.517792	AR1Y2_0172	AR1Y2_0172	AR1Y2_0172 Predicted transcriptional regulator
	0.849294	0.870456			5.9	7.68239	7.51479	5.9	5.9	5.9	5.9	5.9							1505	1	4	4	16	39.286	350	0	6.8337	342670000	24477000	672340	3873800	5401000	2563500	3840300	4193400	1610500	2321800	0.870456	0.131094	0.849294	0.56941	AR1Y2_2810	AR1Y2_2810	AR1Y2_2810 hypothetical protein
	0.848763	0.656429			8.46045	8.66325	8.63337	8.65632	8.29765	8.37177	8.44891	5.9							1935	1	10	10	16.3	80.108	693	0	11.03	2981900000	74547000	2072300	3607200	991750	66193000	563490	714440	405130	0	0.656429	0.170182	0.848763	0.52366	AR1Y2_3530	AR1Y2_3530	AR1Y2_3530 Putative transcriptional antiterminator, BglG family / PTS system, mannitol/fructose-specific IIA component (EC 2.7.1.69)
	0.844615	0.872967			7.58396	5.9	5.9	7.5945	5.9	5.9	5.9	5.9							98	1	2	2	8.4	37.191	320	0	6.5913	153150000	8508300	2531800	2469000	446970	2287700	340330	328330	104230	0	0.872967	0.133221	0.844615	0.567754	AR1Y2_0173	AR1Y2_0173	AR1Y2_0173 hypothetical protein
	0.836354	0.872551			7.60662	5.9	7.5388	5.9	5.9	5.9	5.9	5.9							1450	1	3	3	42.6	14.429	129	0	4.4116	128380000	21396000	7306900	4641000	7587400	0	0	1528300	0	332790	0.872551	0.137439	0.836354	0.563935	AR1Y2_2722	AR1Y2_2722	AR1Y2_2722 spore cortex-lytic enzyme SleC
	0.831157	1.90013			8.55015	8.70747	8.78367	8.97712	8.44648	8.01005	7.85258	7.38468							1017	1	10	10	76.9	19.631	173	0	80.912	3849300000	384930000	47069000	92710000	92841000	123690000	17856000	7158400	2757400	847090	1.90013	0.0757126	0.831157	0.672229	AR1Y2_1967	AR1Y2_1967	AR1Y2_1967 hypothetical protein
	0.829622	0.73058			7.66735	7.65286	7.77219	7.66702	5.9	7.87621	5.9	7.76473							985	1	4	4	17.7	25.585	231	0	8.3226	359000000	32636000	4638800	3030900	7132400	5076100	2941900	5531800	290090	3994100	0.73058	0.163751	0.829622	0.533331	AR1Y2_1909	AR1Y2_1909	AR1Y2_1909 Cobalt-precorrin-2 C20-methyltransferase (EC 2.1.1.130)
	0.829552	0.753505			7.70289	7.70261	7.71181	7.54059	7.79678	7.74291	5.9	5.9							278	1	3	3	3.4	102.49	907	0	4.6041	407940000	9487000	1049100	1947800	1540500	1203500	1770600	819330	174870	981260	0.753505	0.159333	0.829552	0.538156	AR1Y2_0552	AR1Y2_0552	AR1Y2_0552 NtrC family Transcriptional regulator, ATPase domain
	0.827129	1.55189			6.84867	6.93498	5.9	7.22487	5.9	5.9	5.9	5.9							569	1	2	2	14.7	14.997	129	0	4.47	54572000	9095300	1122600	3090600	1511400	3370700	0	0	0	0	1.55189	0.0872457	0.827129	0.642576	AR1Y2_1111	AR1Y2_1111	AR1Y2_1111 4-oxalocrotonate tautomerase
	0.820505	3.78122			8.79616	8.69606	8.80812	8.77059	8.17324	7.79193	8.03818	7.78555							697	1	17	17	58.8	33.013	289	0	64.886	3529600000	196090000	38121000	52653000	46718000	45246000	6048000	2720200	2357100	2224800	3.78122	0.0558069	0.820505	0.746711	AR1Y2_1331	AR1Y2_1331	AR1Y2_1331 Oxygen-independent coproporphyrinogen III oxidase, Fe-S oxidoreductase
	0.817253	0.663285			7.50251	5.9	7.55613	7.6059	5.9	5.9	5.9	7.59553							797	1	3	3	22.4	12.725	107	0.0037453	2.8166	240660000	40110000	5556000	7467900	8180100	8710700	4255300	2023400	0	3916400	0.663285	0.174912	0.817253	0.513128	AR1Y2_1524	AR1Y2_1524	AR1Y2_1524 hypothetical protein
	0.815848	0.672749			7.51845	7.52423	5.9	7.58511	5.9	5.9	7.56439	5.9							548	1	3	3	16	34.304	312	0	14.776	221890000	17068000	2645400	4738900	2546500	4532400	806650	645980	1152600	0	0.672749	0.174177	0.815848	0.514794	AR1Y2_1081	AR1Y2_1081	AR1Y2_1081 Gll3979 protein
	0.804412	0.872972			5.9	7.5124	7.50524	5.9	5.9	5.9	5.9	5.9							209	1	2	2	11.9	12.069	101	0	5.4403	180560000	60185000	3997900	20088000	15692000	4628200	5871700	3003200	3719600	3185100	0.872972	0.149772	0.804412	0.549301	AR1Y2_0364	AR1Y2_0364	AR1Y2_0364 Cell division protein DivIC (FtsB), stabilizes FtsL against RasP cleavage
	0.79957	1.2674			7.66691	7.76197	7.66947	7.70127	7.2584	7.18941	7.25353	5.9							118	1	3	3	13	28.186	254	0	10.561	302130000	27466000	2737800	10505000	4155400	3775300	843630	571270	3781400	1096500	1.2674	0.1148	0.79957	0.599132	AR1Y2_0206	AR1Y2_0206	AR1Y2_0206 Hydroxymethylpyrimidine ABC transporter, transmembrane component
	0.787074	0.498657			8.79196	8.85111	8.74326	8.97691	8.75078	8.65653	8.90763	5.9							1382	1	3	3	59	13.163	122	0	17.696	4844100000	2422100000	342860000	399950000	302200000	467560000	184810000	195430000	384270000	144980000	0.498657	0.191652	0.787074	0.457191	AR1Y2_2565	AR1Y2_2565	AR1Y2_2565 PTS system, glucitol/sorbitol-specific IIA component
	0.784212	0.640539			8.43783	8.46926	8.3986	8.4397	8.33258	8.21104	8.16492	5.9							65	1	8	8	64.6	17.346	158	0	59.84	2015000000	287850000	70373000	103110000	18256000	63314000	12939000	5682400	11734000	2439000	0.640539	0.18273	0.784212	0.494679	AR1Y2_0100	AR1Y2_0100	AR1Y2_0100 PTS system, IIb component
	0.768046	5.2341			8.92035	8.95455	8.88836	8.85468	8.26198	8.09381	8.04242	8.14755							563	1	19	19	59.2	38.242	343	0	144.75	5053600000	336910000	57042000	119860000	72975000	61418000	11727000	6492700	3476000	3917100	5.2341	0.0590541	0.768046	0.73031	AR1Y2_1101	AR1Y2_1101	AR1Y2_1101 Novel Xylose regulator from LacI family
	0.749779	0.973185			7.08782	5.9	7.27207	7.22837	6.78915	5.9	5.9	5.9							68	1	3	3	10	35.265	320	0	4.0521	89191000	5246600	566020	706090	1739600	1229100	455640	182200	318230	49715	0.973185	0.159013	0.749779	0.537514	AR1Y2_0106	AR1Y2_0106	AR1Y2_0106 Ferrichrome-binding periplasmic protein precursor (TC 3.A.1.14.3)
	0.736557	0.646916			7.40749	7.35898	7.45452	5.9	5.9	5.9	5.9	7.47477							41	1	3	3	8.7	35.051	300	0.0048	2.76	486780000	27043000	1393400	2298000	2266100	1909000	579860	17413000	150740	1032700	0.646916	0.188867	0.736557	0.476654	AR1Y2_0059	AR1Y2_0059	AR1Y2_0059 hypothetical protein
	0.73386	7.00043			9.87595	9.90601	9.92942	9.94735	9.1547	9.221	9.20661	9.14098							1027	1	31	31	72.2	40.775	378	0	323.31	52813000000	2640600000	441930000	755840000	690210000	569240000	55218000	66287000	35821000	26094000	7.00043	0.0638411	0.73386	0.716067	AR1Y2_1978	AR1Y2_1978	AR1Y2_1978 Butyryl-CoA dehydrogenase (EC 1.3.99.2)
	0.730651	0.87004			5.9	5.9	7.28346	7.43914	5.9	5.9	5.9	5.9							43	1	4	4	4.5	90.478	793	0	4.6468	407170000	11005000	356280	8663900	753170	957510	0	0	0	273770	0.87004	0.174303	0.730651	0.513445	AR1Y2_0063	AR1Y2_0063	AR1Y2_0063 Exonuclease SbcD
	0.720455	0.872448			7.30839	5.9	5.9	7.37343	5.9	5.9	5.9	5.9							1330	1	2	2	6.6	31.427	273	0.003231	2.8972	108490000	8345600	1337400	3041900	278430	2622900	0	592320	472630	0	0.872448	0.177693	0.720455	0.508736	AR1Y2_2483	AR1Y2_2483	AR1Y2_2483 Transcriptional regulator, MerR family
	0.712776	0.655412			7.27857	5.9	7.3185	7.45026	7.39623	5.9	5.9	5.9							1332	1	2	2	14.9	13.002	114	0	3.6448	179360000	29893000	3136400	6467900	5285000	6020600	3975200	1704500	1320800	1982800	0.655412	0.189079	0.712776	0.468307	AR1Y2_2488	AR1Y2_2488	AR1Y2_2488 Transcriptional regulator
	0.706377	3.79151			9.22316	9.33339	9.36455	9.33666	8.66402	8.75035	8.63424	8.38364							1029	1	28	28	60.3	47.531	431	0	168.01	13497000000	499890000	73103000	163340000	126950000	111350000	8150200	8384700	5536300	3072000	3.79151	0.0814483	0.706377	0.651208	AR1Y2_1980	AR1Y2_1980	AR1Y2_1980 Novel D-mannonate dehydrogenase (EC 1.1.1.57)
	0.70447	5.15655			8.53377	8.56245	8.67387	8.62625	8.00273	7.87719	7.83186	7.86668							1410	1	6	6	63.9	16.438	147	0	262.64	2636200000	376600000	52710000	105460000	116300000	82708000	9063100	3336400	3090000	3931400	5.15655	0.0752619	0.70447	0.671653	AR1Y2_2608	AR1Y2_2608	AR1Y2_2608 hypothetical protein
	0.700906	0.738535			8.2058	7.67402	7.9581	7.97461	7.708	7.79067	7.61022	5.9							195	1	9	9	21.3	65.606	577	0	14.844	618470000	17671000	3814700	2277500	3533200	3232700	1320300	1872900	815730	803460	0.738535	0.188305	0.700906	0.478379	AR1Y2_0343	AR1Y2_0343	AR1Y2_0343 two-component sensor histidine kinase
	0.684846	0.716483			7.31256	5.9	7.25285	7.16158	5.9	5.9	7.18761	5.9							1083	1	4	4	17.5	25.53	228	0	4.7644	95728000	8702500	2296300	1337400	2255800	1398500	0	421920	681470	311090	0.716483	0.188385	0.684846	0.467138	AR1Y2_2090	AR1Y2_2090	AR1Y2_2090 SanA protein
	0.679219	0.872559			5.9	7.28571	7.23116	5.9	5.9	5.9	5.9	5.9							227	1	2	2	16.4	30.827	281	0	9.8013	88004000	5176700	366080	2164400	1426500	527620	304330	222300	165520	0	0.872559	0.181612	0.679219	0.487838	AR1Y2_0433	AR1Y2_0433	AR1Y2_0433 putative phage major capsid protein
	0.678398	2.07842			8.2746	8.259	7.79651	8.06337	7.5799	7.67779	7.3558	7.0664							514	1	7	7	74.2	17.967	155	0	84.68	894080000	99342000	18376000	39335000	16536000	19148000	2039800	2048000	1365400	492790	2.07842	0.129643	0.678398	0.577024	AR1Y2_1040	AR1Y2_1040	AR1Y2_1040 PTS system, galactitol-specific IIA component (EC 2.7.1.69)
	0.675938	0.870786			5.9	7.31404	7.18971	5.9	5.9	5.9	5.9	5.9							712	1	4	4	22.1	26.149	226	0	9.635	141950000	10919000	1834200	2271400	2275500	2606900	0	1510600	0	420670	0.870786	0.183215	0.675938	0.48591	AR1Y2_1362	AR1Y2_1362	AR1Y2_1362 Response regulator receiver
	0.673551	0.886153			7.20472	7.29086	7.14814	7.29175	7.29383	5.9	7.14743	5.9							1102	1	3	3	35.2	12.049	108	0	12.896	128520000	42840000	5192400	11337000	6370200	7810600	7018200	999210	2896600	1215900	0.886153	0.183552	0.673551	0.486666	AR1Y2_2118	AR1Y2_2118	AR1Y2_2118 FIG139598: Potential ribosomal protein
	0.641431	3.17069			9.17938	9.30937	9.27825	9.57627	8.6778	8.60343	8.6502	8.84613							117	1	7	7	93.9	10.812	98	0	175.6	14086000000	2347700000	342170000	658240000	341090000	750780000	84410000	55100000	47185000	68718000	3.17069	0.120557	0.641431	0.583157	AR1Y2_0205	AR1Y2_0205	AR1Y2_0205 FIG00534576: hypothetical protein
	0.640294	2.85913			8.42508	8.64602	8.62367	8.55752	8.09819	8.0839	7.67086	7.83817							273	1	9	9	29.3	30.206	276	0	53.467	2441200000	271240000	43679000	89550000	72213000	38692000	14072000	9637500	1402000	1994000	2.85913	0.130865	0.640294	0.574577	AR1Y2_0542	AR1Y2_0542	AR1Y2_0542 FIG00670719: hypothetical protein
	0.629242	0.368784			8.60319	8.69476	8.88153	8.78046	8.88545	8.90087	8.75665	5.9							991	1	11	11	18.5	81.026	702	0	23.687	5514300000	137860000	13797000	29497000	36454000	28044000	13460000	7265200	5379700	3961300	0.368784	0.23261	0.629242	0.36163	AR1Y2_1917	AR1Y2_1917	AR1Y2_1917 diguanylate cyclase/phosphodiesterase (GGDEF & EAL domains) with PAS/PAC sensor(s)
	0.628525	2.39338			8.41449	8.33244	8.47576	8.47585	7.91382	8.11827	7.52928	7.62306							600	1	4	4	22.9	28.04	253	0	31.112	2788900000	199210000	27476000	63326000	70336000	30830000	2099400	3165100	985330	988860	2.39338	0.14945	0.628525	0.55171	AR1Y2_1172	AR1Y2_1172	AR1Y2_1172 N-acetylmuramoyl-L-alanine amidase (EC 3.5.1.28)
	0.628304	0.570496			7.72977	8.05767	8.06819	8.14755	8.22474	7.71501	7.65021	5.9							1698	1	6	6	48.2	21.659	195	0	73.886	1005200000	111690000	3079400	35185000	24384000	25973000	14529000	3147600	1300400	4087200	0.570496	0.202465	0.628304	0.414522	AR1Y2_3121	AR1Y2_3121	AR1Y2_3121 FMN-dependent NADH-azoreductase (EC 1.7.-.-) (FMN-dependent NADH-azo compound oxidoreductase) (Azo-dye reductase)
	0.62774	0.557894			8.23096	7.92631	8.19374	7.87531	7.82363	7.80911	8.18261	5.9							1657	1	7	7	36.1	24.839	216	0	10.017	770070000	48129000	7280700	10605000	6436000	4724000	4149900	5769600	7591300	1572700	0.557894	0.202943	0.62774	0.411685	AR1Y2_3047	AR1Y2_3047	AR1Y2_3047 Transcriptional regulator, TetR family
	0.626704	5.77567			9.49273	9.53053	9.56303	9.56368	8.87899	8.99553	8.90646	8.86218							1028	1	28	28	54.5	51.736	475	0	323.31	23174000000	1103500000	169650000	302860000	274010000	260500000	32577000	28900000	22453000	12564000	5.77567	0.11172	0.626704	0.606031	AR1Y2_1979	AR1Y2_1979	AR1Y2_1979 (S)-2-hydroxy-acid oxidase chain D
	0.626449	4.1607			9.67135	9.70229	9.76268	9.89502	9.16071	9.09297	9.04025	9.23162							513	1	24	24	91.7	23.406	218	0	260.97	36965000000	2843500000	384710000	707130000	638130000	836530000	107790000	52306000	44282000	72578000	4.1607	0.119381	0.626449	0.588429	AR1Y2_1038	AR1Y2_1038	AR1Y2_1038 Deoxyribose-phosphate aldolase (EC 4.1.2.4)
	0.625987	0.863426			7.38628	7.3807	7.60528	7.86844	7.19321	5.9	7.31662	7.32693							623	1	3	3	30.4	7.9859	69	0	8.5162	268730000	67182000	4756500	15642000	13632000	22661000	2946200	851670	2850000	3842600	0.863426	0.191229	0.625987	0.458677	AR1Y2_1220	AR1Y2_1220	AR1Y2_1220 small, acid-soluble spore protein, alpha/beta family
	0.623733	0.313781			5.9	8.20672	8.18472	8.09694	8.02563	8.06781	5.9	5.9							884	1	5	5	15.9	36.965	327	0	6.53	1228800000	64676000	7740300	13654000	12917000	11343000	5218000	3070800	5696400	5036100	0.313781	0.256368	0.623733	0.339086	AR1Y2_1695	AR1Y2_1695	AR1Y2_1695 6-aminohexanoate-dimer hydrolase (EC 3.5.1.46)
	0.613805	0.682935			7.88457	7.71616	7.69713	7.90223	7.73997	5.9	7.52332	7.58159							900	1	4	4	15.3	32.647	281	0	23.172	477970000	29873000	4240800	6766300	3828800	7117400	3914600	1735200	972280	1297900	0.682935	0.198144	0.613805	0.427868	AR1Y2_1724	AR1Y2_1724	AR1Y2_1724 hypothetical protein
	0.604395	6.0383			10.0736	10.104	10.1447	10.2043	9.54591	9.51762	9.50664	9.53877							1656	1	103	102	88.8	97.171	860	0	323.31	87254000000	1939000000	347890000	519340000	444450000	450460000	65459000	38950000	37082000	35338000	6.0383	0.118769	0.604395	0.586961	AR1Y2_3046	AR1Y2_3046	AR1Y2_3046 ClpB protein
	0.593864	0.865858			5.9	7.18653	5.9	6.98892	5.9	5.9	5.9	5.9							534	1	3	3	24.3	24.857	214	0	6.6789	118270000	9856200	4152700	2252300	530520	1134700	0	0	440140	1345900	0.865858	0.194975	0.593864	0.441459	AR1Y2_1063	AR1Y2_1063	AR1Y2_1063 hypothetical protein
	0.590716	0.675382			7.71554	7.57967	7.96226	7.66552	7.56279	7.60536	7.49198	5.9							322	1	4	4	11.9	49.213	446	0	13.243	382650000	23916000	3340900	3827100	7245100	3506300	1840600	2693900	1092700	368860	0.675382	0.203214	0.590716	0.415392	AR1Y2_0673	AR1Y2_0673	AR1Y2_0673 NADH peroxidase (EC 1.11.1.1)
	0.588242	4.18			8.90487	9.11744	9.0221	9.12195	8.44937	8.53219	8.3761	8.45573							1234	1	10	10	94.6	8.2981	74	0	137.82	7918900000	1979700000	275190000	549280000	494640000	487370000	68314000	47293000	27410000	30218000	4.18	0.147778	0.588242	0.554841	AR1Y2_2335	AR1Y2_2335	AR1Y2_2335 Small acid-soluble spore protein, beta-type SASP
	0.583738	0.642327			7.75494	7.69069	7.69721	7.92625	7.52781	7.54367	7.76267	5.9							1623	1	11	11	14.9	88.726	784	0	20.33	442430000	10791000	2015900	2341700	2419200	2149400	423090	702220	464580	274950	0.642327	0.203129	0.583738	0.406879	AR1Y2_2993	AR1Y2_2993	AR1Y2_2993 Pyruvate formate-lyase (EC 2.3.1.54)
	0.561868	0.742247			7.39992	7.62502	7.50973	7.6368	5.9	7.4342	7.44765	7.14214							1145	1	3	3	22.1	17.706	154	0	10.162	236690000	26299000	2275700	8415900	3384600	3279700	1611400	4181200	2057200	1093400	0.742247	0.202113	0.561868	0.409719	AR1Y2_2219	AR1Y2_2219	AR1Y2_2219 Histone acetyltransferase HPA2 and related acetyltransferases
	0.55943	4.62013			8.26112	8.18619	8.2206	8.24252	7.64954	7.7854	7.67164	7.56613							1121	1	7	7	52.4	18.709	164	0	124.01	1092500000	136560000	25614000	37610000	29314000	30802000	4924300	4793900	2192600	1311700	4.62013	0.162839	0.55943	0.533818	AR1Y2_2144	AR1Y2_2144	AR1Y2_2144 hypothetical protein
	0.558612	4.6332			8.51677	8.57032	8.53665	8.63278	7.9877	8.06198	7.89886	8.07353							271	1	16	16	33.8	42.921	373	0	51.39	2351200000	111960000	14421000	34163000	25332000	22284000	5859100	3488000	1482800	4933500	4.6332	0.163327	0.558612	0.5332	AR1Y2_0540	AR1Y2_0540	AR1Y2_0540 Fe-S oxidoreductase
	0.556586	2.81996			8.25645	8.41295	8.36393	8.26248	7.49238	7.84745	7.90941	7.82022							1122	1	5	5	86.2	9.9574	87	0	41.031	1417300000	354320000	45391000	110950000	92839000	71563000	8308200	6425100	10371000	8466000	2.81996	0.179852	0.556586	0.505444	AR1Y2_2145	AR1Y2_2145	AR1Y2_2145 hypothetical protein
	0.550446	0.340851			7.79736	7.79093	7.79943	5.9	7.64235	7.64359	5.9	5.9							296	1	5	5	12.8	45.328	397	0	9.6064	373380000	17780000	3164900	6405000	3558300	591920	2370500	1132700	393510	162950	0.340851	0.27083	0.550446	0.325468	AR1Y2_0598	AR1Y2_0598	AR1Y2_0598 Mannitol-1-phosphate 5-dehydrogenase (EC 1.1.1.17)
	0.546755	4.42598			9.19665	9.33029	9.39182	9.40691	8.75982	8.81669	8.75248	8.80967							575	1	11	11	49.6	16.004	139	0	190.43	15489000000	1936100000	255040000	558140000	457160000	455800000	70746000	51582000	37050000	50579000	4.42598	0.172862	0.546755	0.520384	AR1Y2_1118	AR1Y2_1118	AR1Y2_1118 Transcriptional regulator, MarR family
	0.546404	0.309339			8.76273	8.72256	8.73825	8.42558	5.9	8.74223	8.85834	8.96294							1335	1	6	6	38.5	7.444	65	0	21.423	4871800000	4871800000	582090000	1489500000	1109900000	345660000	338110000	174000000	369670000	462850000	0.309339	0.286749	0.546404	0.313262	AR1Y2_2493	AR1Y2_2493	AR1Y2_2493 LSU ribosomal protein L35p
	0.545574	0.625076			7.84374	7.6275	7.68855	7.51352	7.41338	7.57527	5.9	7.60236							1873	1	5	5	15.4	37.514	345	0	13.683	362340000	19070000	3489900	5641800	3442500	2889000	737680	972350	522810	1374300	0.625076	0.214038	0.545574	0.385442	AR1Y2_3404	AR1Y2_3404	AR1Y2_3404 Electron transfer flavoprotein, alpha subunit
	0.542658	0.498791			7.92097	7.8232	7.9651	7.98383	8.00578	7.76324	7.85346	5.9							70	1	9	9	38	33.773	300	0	83.107	694000000	40824000	7062300	10316000	8221100	7256200	1829100	3000800	1763000	1375400	0.498791	0.23308	0.542658	0.362409	AR1Y2_0112	AR1Y2_0112	AR1Y2_0112 hypothetical protein
	0.527389	0.302986			5.9	7.87723	7.86662	5.9	5.9	5.9	5.9	7.7343							1929	1	5	4	19	29.08	258	0	8.1003	552130000	36809000	4181100	9394300	8057300	5000800	3644100	722510	3847300	1961500	0.302986	0.29685	0.527389	0.304676	AR1Y2_3524	AR1Y2_3524	AR1Y2_3524 Hypothetical NagD-like phosphatase
	0.526061	3.48448			8.52414	8.36442	8.50251	8.46157	7.83234	8.09036	7.9871	7.83858							196	1	16	16	34.5	60.198	525	0	62.102	1963800000	61367000	8973800	16471000	15151000	15933000	1188500	1873000	1276500	500770	3.48448	0.183622	0.526061	0.490867	AR1Y2_0344	AR1Y2_0344	AR1Y2_0344 DNA-binding response regulator, AraC family
	0.523904	4.76226			9.66383	9.56509	9.6374	9.59522	9.1452	9.0291	9.1631	9.02853							860	1	12	12	45.8	26.919	264	0	309.62	28418000000	2029900000	372070000	472680000	468490000	378640000	119980000	102590000	70753000	44672000	4.76226	0.181535	0.523904	0.502564	AR1Y2_1630	AR1Y2_1630	AR1Y2_1630 Electron transport complex protein RnfB
	0.523501	0.618872			7.53685	7.70854	7.60786	7.64221	7.52194	7.51548	7.46404	5.9							632	1	4	4	29.1	29.608	254	0	151.66	326040000	25080000	2995500	7758300	4283900	2514800	3127400	2013300	1165800	1221200	0.618872	0.223664	0.523501	0.373416	AR1Y2_1231	AR1Y2_1231	AR1Y2_1231 Methyltransferase (EC 2.1.1.-)
	0.521223	3.08548			8.48925	8.46145	8.44047	8.63844	8.174	7.91137	8.01288	7.84647							1526	1	9	9	42.3	43.696	421	0	184.46	2069100000	137940000	27685000	41520000	17726000	31621000	8142800	4301800	5549100	1394400	3.08548	0.186605	0.521223	0.480718	AR1Y2_2840	AR1Y2_2840	AR1Y2_2840 Serine protease, DegP/HtrA, do-like (EC 3.4.21.-)
	0.520928	0.712383			7.37247	7.55567	7.50183	7.49457	7.35717	7.25402	5.9	7.32964							1322	1	7	7	9.2	93.515	858	0	15.89	238460000	5299000	615580	1193200	1067700	890140	644060	231010	406060	251200	0.712383	0.214089	0.520928	0.384113	AR1Y2_2473	AR1Y2_2473	AR1Y2_2473 Xanthine dehydrogenase, molybdenum binding subunit (EC 1.17.1.4)
	0.5175	0.424354			7.85896	8.09216	7.97729	8.15073	7.92725	5.9	7.96493	8.21696							489	1	6	6	37.2	15.478	137	0	18.837	843480000	105440000	9532700	15215000	28822000	12664000	10314000	6527100	16006000	6355100	0.424354	0.26056	0.5175	0.335643	AR1Y2_1001	AR1Y2_1001	AR1Y2_1001 Rrf2 family transcriptional regulator
	0.504615	0.872301			5.9	6.88347	6.93499	5.9	5.9	5.9	5.9	5.9							730	1	4	4	17.9	27.074	240	0	3.7562	68006000	4857600	727000	809190	1062300	1007900	654060	363370	233750	0	0.872301	0.209487	0.504615	0.390711	AR1Y2_1386	AR1Y2_1386	AR1Y2_1386 Ribosomal small subunit pseudouridine synthase A (EC 4.2.1.70)
	0.494948	0.408507			8.06247	7.97706	7.93754	7.99298	7.98382	8.14613	7.96031	5.9							773	1	5	5	7.2	90.4	808	0	30.644	802900000	17083000	2692300	3241400	3747100	2591700	2210900	1901400	698210	0	0.408507	0.272751	0.494948	0.322493	AR1Y2_1490	AR1Y2_1490	AR1Y2_1490 Putative cell wall-binding domain
	0.493708	0.207178			8.2551	5.9	5.9	8.19089	5.9	8.57116	5.9	5.9							1137	1	5	5	13.3	42.753	384	0	5.4197	567440000	24671000	1222400	836730	578560	1442600	751120	19265000	282600	292410	0.207178	0.373605	0.493708	0.253643	AR1Y2_2199	AR1Y2_2199	AR1Y2_2199 D-alanyl-D-alanine carboxypeptidase (EC 3.4.16.4)
	0.491357	4.50774			8.87129	8.95957	8.95963	8.9823	8.55474	8.44878	8.38628	8.41754							1275	1	23	23	79	51.024	466	0	294.28	5859600000	254770000	34667000	70508000	59909000	54070000	12364000	9996900	5500600	7749900	4.50774	0.189068	0.491357	0.470615	AR1Y2_2398	AR1Y2_2398	AR1Y2_2398 ATP synthase beta chain (EC 3.6.3.14)
	0.480387	0.465351			7.75291	7.75753	7.83007	7.74858	7.79287	5.9	7.83172	7.64295							815	1	3	3	30.1	19.645	166	0	25.261	452290000	50255000	9253700	7933600	6266900	9611300	7852000	2428100	3873200	3035800	0.465351	0.269397	0.480387	0.327653	AR1Y2_1567	AR1Y2_1567	AR1Y2_1567 FIG001553: Hydrolase, HAD subfamily IIIA
	0.480196	0.393827			7.87963	8.00817	8.03531	7.98681	7.92997	8.10356	8.05561	5.9							538	1	6	6	22.9	36.629	341	0	27.324	766670000	54762000	5501800	8071500	7608500	10269000	9126400	6325300	4773600	3085800	0.393827	0.286944	0.480196	0.312878	AR1Y2_1068	AR1Y2_1068	AR1Y2_1068 Selenide,water dikinase (EC 2.7.9.3)
	0.479527	3.16999			8.34106	8.25164	8.29957	8.28357	7.75249	8.0013	7.84226	7.66168							1481	1	6	6	42.9	10.444	91	0	9.8717	1305300000	435090000	51392000	143050000	76032000	98291000	11990000	40245000	8559900	5530800	3.16999	0.193801	0.479527	0.446184	AR1Y2_2767	AR1Y2_2767	AR1Y2_2767 Stage III sporulation protein D
	0.476277	0.290354			7.76127	5.9	7.7769	7.57972	7.83447	5.9	5.9	7.47831							308	1	3	3	26	17.942	154	0	15.292	391990000	65331000	7067500	10246000	12983000	9817900	14276000	4425000	4034600	2481000	0.290354	0.332771	0.476277	0.282782	AR1Y2_0633	AR1Y2_0633	AR1Y2_0633 Lactoylglutation lyase
	0.471017	6.67452			9.91276	9.9314	9.91951	9.93196	9.40297	9.48085	9.45533	9.47242							858	1	18	18	56.7	21.719	203	0	323.31	53207000000	7601000000	1338300000	1971300000	1321600000	1755100000	328010000	279590000	384660000	222390000	6.67452	0.19052	0.471017	0.462648	AR1Y2_1627	AR1Y2_1627	AR1Y2_1627 Electron transport complex protein RnfG
	0.468963	5.53495			8.93943	9.00783	9.04143	9.04222	8.56813	8.518	8.55808	8.51085							511	1	17	17	59.3	34.337	297	0	121.94	6678100000	417380000	60914000	113600000	94865000	85663000	22438000	14702000	11319000	13886000	5.53495	0.19161	0.468963	0.456171	AR1Y2_1036	AR1Y2_1036	AR1Y2_1036 oxidoreductase, aldo/keto reductase family
	0.460535	5.18661			8.76304	8.77592	8.78711	8.76861	8.32253	8.39742	8.27145	8.26114							509	1	14	14	56.5	34.529	310	0	117.63	3990700000	249420000	41746000	66605000	62369000	47781000	10574000	10224000	4092800	6028400	5.18661	0.194491	0.460535	0.446442	AR1Y2_1034	AR1Y2_1034	AR1Y2_1034 Sorbitol operon transcription regulator
	0.459831	0.227971			7.96951	5.9	7.90631	5.9	5.9	8.1365	5.9	5.9							337	1	3	3	20.4	16.927	147	0.0063025	2.3822	538860000	53886000	10087000	1329500	10205000	5428100	7068200	9491200	9031800	1245400	0.227971	0.373339	0.459831	0.25381	AR1Y2_0698	AR1Y2_0698	AR1Y2_0698 Transcriptional regulator, MarR family
	0.453552	3.85288			8.3428	8.30593	8.32502	8.47644	8.00121	7.82624	7.91813	7.8904							510	1	7	7	91.8	10.663	97	0	53.184	1700100000	340010000	35745000	86497000	94795000	67248000	27236000	12411000	7662900	8420200	3.85288	0.199	0.453552	0.430707	AR1Y2_1035	AR1Y2_1035	AR1Y2_1035 PTS system, galactitol-specific IIB component (EC 2.7.1.69)
	0.442111	0.392919			7.90238	7.74245	7.81345	7.80576	7.82042	7.94941	7.82578	5.9							1543	1	3	3	3.5	79.327	681	0.0048051	2.7694	527380000	15981000	2302700	2503900	2616800	2586100	1699300	2182900	1240400	848990	0.392919	0.315857	0.442111	0.296063	AR1Y2_2875	AR1Y2_2875	AR1Y2_2875 membrane protein
	0.44067	2.82628			9.73018	10.0549	9.89904	9.7359	9.46425	9.42336	9.40214	9.36762							1772	1	19	19	84.9	10.35	93	0	255	54031000000	10806000000	1313000000	3814000000	2441100000	1565000000	622570000	422160000	338990000	289370000	2.82628	0.203205	0.44067	0.408072	AR1Y2_3221	AR1Y2_3221	AR1Y2_3221 SSU ribosomal protein S19p (S15e)
	0.438343	0.493742			7.52769	7.62544	7.65879	7.2903	7.50237	7.53079	7.41569	5.9							549	1	4	4	13.7	35.455	315	0	6.5107	297290000	19820000	1548200	6058200	6409600	2103800	2127600	1046400	525690	0	0.493742	0.288021	0.438343	0.311959	AR1Y2_1082	AR1Y2_1082	AR1Y2_1082 Gll3979 protein
	0.436868	3.71791			10.2228	10.2884	10.283	10.398	9.93223	9.9281	9.79055	9.79387							260	1	45	45	94	31.529	285	0	323.31	143100000000	7949900000	1089900000	2143500000	1755300000	1774100000	443070000	340050000	176770000	227130000	3.71791	0.201785	0.436868	0.41448	AR1Y2_0517	AR1Y2_0517	AR1Y2_0517 Tagatose 1,6-bisphosphate aldolase (EC 4.1.2.40)
	0.434258	0.500086			7.47164	7.40783	7.50837	7.65964	7.47793	7.5351	5.9	7.39742							409	1	4	4	14.1	35.651	304	0	16.489	257660000	19820000	2056000	3342700	4052200	4860000	2071500	1971500	473500	992840	0.500086	0.2882	0.434258	0.310813	AR1Y2_0856	AR1Y2_0856	AR1Y2_0856 Transcriptional regulator, DeoR family
	0.423385	0.280797			5.9	7.49638	7.59238	7.55862	5.9	7.58556	5.9	7.46827							703	1	4	4	33.6	12.62	110	0	6.4595	230070000	25564000	1935800	5795200	3306600	3160800	2229600	3969300	1804000	3362400	0.280797	0.366455	0.423385	0.260431	AR1Y2_1337	AR1Y2_1337	AR1Y2_1337 VapB protein (antitoxin to VapC)
	0.423074	3.04405			9.14641	9.33929	9.28711	9.1905	8.92707	8.75552	8.69939	8.88903							562	1	9	9	49	22.343	200	0	122.51	12637000000	1263700000	154470000	415280000	312330000	205610000	63628000	41319000	31225000	39885000	3.04405	0.207091	0.423074	0.395529	AR1Y2_1100	AR1Y2_1100	AR1Y2_1100 Rubrerythrin
	0.421484	0.444667			7.62124	7.61948	7.61837	7.51028	7.59597	5.9	7.61517	7.57229							1144	1	4	4	7.8	71.878	630	0	13.523	308680000	11433000	1114500	2496000	2749700	1724600	1423800	209280	879770	834900	0.444667	0.314504	0.421484	0.295863	AR1Y2_2217	AR1Y2_2217	AR1Y2_2217 GGDEF domain protein
	0.421411	0.414303			7.62669	7.55769	7.81811	7.63688	7.66134	7.74036	5.9	7.65203							115	1	8	8	33.5	38.462	340	0	15.689	399400000	26627000	2056000	4784400	8125300	2463800	2766500	2352600	1818600	2259600	0.414303	0.32	0.421411	0.290621	AR1Y2_0202	AR1Y2_0202	AR1Y2_0202 Myo-inositol 2-dehydrogenase (EC 1.1.1.18)
	0.42097	0.353767			7.92067	7.67805	7.88478	7.8429	7.99432	7.69364	8.05457	5.9							501	1	5	5	38.5	18.55	156	0	12.63	636500000	79562000	14590000	16189000	18197000	8207300	16581000	1776900	3056600	963750	0.353767	0.333991	0.42097	0.278327	AR1Y2_1018	AR1Y2_1018	AR1Y2_1018 Transcriptional regulator, MarR family
	0.418475	3.94451			8.43486	8.52508	8.61396	8.59756	8.17705	8.1304	8.12746	8.06266							1307	1	15	15	42.6	32.303	291	0	52.201	2426300000	161750000	19714000	41842000	37553000	41592000	8794600	3864300	4204500	4188600	3.94451	0.205718	0.418475	0.399639	AR1Y2_2450	AR1Y2_2450	AR1Y2_2450 Methionine aminopeptidase (EC 3.4.11.18)
	0.413603	4.4704			10.1768	10.1782	10.1651	10.1744	9.69893	9.86475	9.76337	9.7131							856	1	44	44	82	46.575	438	0	323.31	98978000000	4303400000	706190000	1094900000	889380000	858520000	202820000	249660000	139800000	162140000	4.4704	0.205055	0.413603	0.398592	AR1Y2_1625	AR1Y2_1625	AR1Y2_1625 Electron transport complex protein RnfC
	0.409818	0.250581			7.57791	5.9	7.65037	5.9	7.689	5.9	5.9	5.9							248	1	4	4	9	56.17	490	0	6.5703	225010000	9000400	1630500	596990	2475300	575950	1901300	1146500	612610	61272	0.250581	0.383567	0.409818	0.245818	AR1Y2_0479	AR1Y2_0479	AR1Y2_0479 Sensory box/GGDEF family protein
	0.409199	4.20103			7.91429	7.90546	7.93985	7.98021	7.62451	7.54013	7.49111	7.44727							1284	1	10	10	37.5	36.971	336	0	18.801	571530000	35720000	4689200	7656700	7496000	9377000	3386100	958410	1653600	503430	4.20103	0.20945	0.409199	0.392885	AR1Y2_2411	AR1Y2_2411	AR1Y2_2411 ABC transporter substrate-binding protein
	0.404386	0.416472			7.53028	7.66231	7.66013	7.48453	7.60114	7.53969	7.67888	5.9							452	1	5	5	17.5	41.364	355	0	4.8228	301900000	15095000	2647300	1834300	2580600	1947900	1972800	1164900	1743200	1204000	0.416472	0.333575	0.404386	0.282789	AR1Y2_0941	AR1Y2_0941	AR1Y2_0941 Acetyltransferase
	0.402399	0.198372			8.02959	5.9	5.9	7.65012	5.9	5.9	8.17011	5.9							1021	1	4	4	17.9	26.564	229	0	8.8486	425200000	38655000	7720800	3085500	1831800	5835800	5149400	3608600	7955100	3467900	0.198372	0.40448	0.402399	0.223425	AR1Y2_1971	AR1Y2_1971	AR1Y2_1971 Lactate-responsive regulator LldR in Firmicutes, GntR family
	0.400763	0.322549			7.69929	7.96364	7.83653	7.93051	8.12336	8.01874	7.78481	5.9							1834	1	4	4	30.4	15.488	138	0	11.64	658800000	94114000	6960800	15795000	15691000	18059000	19601000	10796000	4659300	2552800	0.322549	0.362212	0.400763	0.262443	AR1Y2_3326	AR1Y2_3326	AR1Y2_3326 Bis(5-nucleosyl)-tetraphosphatase (asymmetrical) (EC 3.6.1.17)
	0.399313	2.18022			8.75622	8.38446	8.8143	8.58715	8.19064	8.27455	8.22871	8.25098							267	1	12	12	32.1	45.625	421	0	54.318	3085600000	280510000	46540000	53438000	83111000	63341000	8800100	14757000	5801600	4718200	2.18022	0.232864	0.399313	0.363606	AR1Y2_0524	AR1Y2_0524	AR1Y2_0524 Putative oxidoreductase linked to yggC
	0.396411	0.793022			6.99822	6.98506	7.12415	7.00847	5.9	6.84199	6.82961	6.95865							1310	1	4	4	14.4	34.346	306	0	4.2737	78520000	4132600	546320	745130	928240	1085300	213320	167480	198910	247940	0.793022	0.283255	0.396411	0.317638	AR1Y2_2459	AR1Y2_2459	AR1Y2_2459 ABC transporter, ATP-binding protein
	0.393923	0.26521			5.9	7.41494	5.9	7.56766	5.9	5.9	7.50691	5.9							1643	1	2	2	16.8	10.829	101	0.00055096	3.355	207460000	103730000	5914800	22321000	14497000	27096000	9289800	4824900	7672700	12116000	0.26521	0.384347	0.393923	0.244514	AR1Y2_3033	AR1Y2_3033	AR1Y2_3033 PTS system, fructose-specific IIBC component (EC 2.7.1.69)
	0.388682	0.361697			7.70664	7.70288	7.63036	7.67498	5.9	7.70568	7.72153	7.83292							1659	1	3	3	9.9	40.834	352	0	6.1304	347340000	19297000	4102000	2940100	1585400	2118700	1472500	2717500	1806300	2554100	0.361697	0.358487	0.388682	0.265395	AR1Y2_3054	AR1Y2_3054	AR1Y2_3054 hypothetical protein
	0.387435	4.51662			8.74284	8.70156	8.85017	8.7691	8.37802	8.36564	8.41944	8.35083							1279	1	11	11	62.7	17.984	161	0	112.04	4384300000	438430000	58884000	110640000	122280000	82233000	20524000	20473000	14457000	8934500	4.51662	0.221438	0.387435	0.374467	AR1Y2_2402	AR1Y2_2402	AR1Y2_2402 ATP synthase F0 sector subunit b
	0.385786	0.262825			8.07478	8.16814	8.07412	8.0498	8.24067	8.32805	5.9	8.35497							392	1	5	5	13.6	48.658	420	0	12.698	1186300000	62439000	5817300	9571100	7995400	6189800	10003000	9105700	5750400	8005800	0.262825	0.387858	0.385786	0.24066	AR1Y2_0798	AR1Y2_0798	AR1Y2_0798 VirS
	0.384577	0.352331			5.9	7.2039	7.23449	5.9	7.00009	5.9	5.9	5.9							874	1	2	2	9.8	29.981	265	0	8.2868	92343000	6156200	402630	1946100	1625600	557080	709050	369490	284200	262080	0.352331	0.364225	0.384577	0.261655	AR1Y2_1670	AR1Y2_1670	AR1Y2_1670 FIG00513963: hypothetical protein
	0.379369	2.62113			9.89565	10.1223	10.0474	9.79846	9.5674	9.63236	9.6008	9.54579							1767	1	12	12	59.5	9.9887	84	0	120.61	65350000000	21783000000	3313700000	6380900000	4812500000	2677400000	1680000000	1331000000	845720000	742010000	2.62113	0.242874	0.379369	0.352738	AR1Y2_3216	AR1Y2_3216	AR1Y2_3216 SSU ribosomal protein S17p (S11e)
	0.378242	3.55058			8.65703	8.55653	8.51092	8.64924	8.26618	8.26628	8.21115	8.11714							491	1	18	18	46.4	68.488	632	0	133.46	2823500000	83044000	13961000	26984000	14865000	16494000	4729200	2885900	1384400	1741400	3.55058	0.233333	0.378242	0.360182	AR1Y2_1003	AR1Y2_1003	AR1Y2_1003 Butyryl-CoA dehydrogenase (EC 1.3.99.2)
	0.376386	2.17822			7.74788	8.10003	7.81647	7.72848	7.55536	7.43479	7.39974	7.49741							1872	1	7	7	40.3	28.437	263	0	13.963	500000000	26316000	5382500	7639600	4004700	4133600	2764300	1144900	433200	812940	2.17822	0.249883	0.376386	0.344469	AR1Y2_3403	AR1Y2_3403	AR1Y2_3403 Electron transfer flavoprotein, beta subunit
	0.361516	6.30818			9.14662	9.10772	9.12649	9.08807	8.77076	8.73779	8.77488	8.73941							1277	1	30	27	62.1	54.202	499	0	157.16	9018400000	334010000	49682000	88928000	75496000	62818000	21263000	13069000	11587000	11172000	6.30818	0.239253	0.361516	0.355823	AR1Y2_2400	AR1Y2_2400	AR1Y2_2400 ATP synthase alpha chain (EC 3.6.3.14)
	0.355528	3.26726			8.33941	8.28702	8.50098	8.43588	8.09437	8.04727	8.00813	7.9914							1393	1	9	9	78.4	14.115	125	0	142.51	1841500000	306920000	51571000	74177000	79291000	78076000	9666500	6700000	4138400	3301800	3.26726	0.258338	0.355528	0.33759	AR1Y2_2577	AR1Y2_2577	AR1Y2_2577 Transcriptional regulator, GntR family
	0.355176	5.45361			10.886	10.9679	10.9174	10.9133	10.6065	10.548	10.5602	10.5493							473	1	126	126	90.3	97.092	875	0	323.31	585960000000	11490000000	1744100000	2974200000	2361300000	2093500000	815600000	590340000	469660000	440810000	5.45361	0.248568	0.355176	0.347556	AR1Y2_0980	AR1Y2_0980	AR1Y2_0980 Pyruvate,phosphate dikinase (EC 2.7.9.1)
	0.354912	4.2123			9.35845	9.24613	9.32238	9.34551	9.02148	8.99069	8.92327	8.91739							1841	1	23	23	67	31.55	291	0	323.31	14354000000	797450000	132550000	192330000	176890000	159240000	50641000	37004000	22309000	26489000	4.2123	0.253213	0.354912	0.342629	AR1Y2_3348	AR1Y2_3348	AR1Y2_3348 Extracellular protein
	0.352709	0.330191			6.89632	5.9	7.21654	7.23722	7.17091	6.86833	5.9	5.9							1407	1	2	2	11.1	25.25	225	0	5.2184	92163000	7089400	711460	1274000	1758600	1641100	1018700	460400	104100	121090	0.330191	0.385719	0.352709	0.242437	AR1Y2_2593	AR1Y2_2593	AR1Y2_2593 Phosphate regulon transcriptional regulatory protein PhoB (SphR)
	0.345995	3.29604			8.48018	8.50378	8.53037	8.60921	8.1719	8.30897	8.13742	8.12126							536	1	12	12	48.6	32.482	292	0	55.737	2519000000	148180000	17221000	39275000	35857000	33837000	9400900	5528400	2336100	4725000	3.29604	0.266791	0.345995	0.329181	AR1Y2_1065	AR1Y2_1065	AR1Y2_1065 Endonuclease IV (EC 3.1.21.2)
	0.344901	0.288458			7.14582	5.9	5.9	7.30434	7.17056	5.9	5.9	5.9							1030	1	3	3	6.2	48.606	469	0	8.1639	72847000	7284700	923060	691510	884210	2976700	1625500	183740	0	0	0.288458	0.404509	0.344901	0.230201	AR1Y2_1981	AR1Y2_1981	AR1Y2_1981 L-lactate permease
	0.344222	1.26159			8.09916	8.23106	8.375	8.06206	7.67437	8.2101	7.82754	7.67837							234	1	7	7	14.8	76.707	694	0	92.422	1178800000	56134000	6070800	13259000	14389000	13997000	2084100	3388600	1418000	1527800	1.26159	0.304579	0.344222	0.300731	AR1Y2_0457	AR1Y2_0457	AR1Y2_0457 FIG00516488: hypothetical protein
	0.341382	3.66658			8.82944	8.84027	8.8428	8.70791	8.47715	8.49076	8.50628	8.38072							1528	1	16	16	51.8	38.112	340	0	167.42	4438100000	201730000	35339000	58040000	49655000	26313000	7286500	10022000	7995800	7077500	3.66658	0.269517	0.341382	0.327271	AR1Y2_2842	AR1Y2_2842	AR1Y2_2842 Cell envelope-associated transcriptional attenuator LytR-CpsA-Psr, subfamily F2 (as in PMID19099556)
	0.340433	4.4218			9.38975	9.27832	9.3814	9.36103	9.01368	9.04622	8.95981	9.02906							668	1	19	19	83.8	28.961	265	0	135.32	15468000000	1406200000	230730000	319500000	313250000	267630000	99044000	88540000	44650000	42829000	4.4218	0.265926	0.340433	0.330003	AR1Y2_1285	AR1Y2_1285	AR1Y2_1285 3-oxoacyl-[acyl-carrier protein] reductase (EC 1.1.1.100)
	0.340366	0.267323			5.9	7.319	7.2023	7.28708	5.9	7.27727	5.9	7.26965							231	1	2	2	13.7	17.984	161	0	14.39	133600000	14844000	690080	4695800	2110900	2902600	1113100	1403100	683330	1245400	0.267323	0.404747	0.340366	0.223275	AR1Y2_0452	AR1Y2_0452	AR1Y2_0452 Hypothetical N-acetyltransferase
	0.332208	3.05616			9.14786	9.23297	9.21511	9.08109	8.88018	8.84303	8.9074	8.7176							280	1	15	15	68.6	25.843	239	0	118.06	10372000000	1152400000	242870000	287620000	179620000	216600000	64794000	77099000	57372000	26466000	3.05616	0.284	0.332208	0.31507	AR1Y2_0565	AR1Y2_0565	AR1Y2_0565 Succinyl-CoA:3-ketoacid-coenzyme A transferase subunit A (EC 2.8.3.5)
	0.331878	2.18721			9.00698	9.12652	9.17455	8.97767	8.79774	8.54434	8.77738	8.83875							294	1	5	5	20.7	38.255	353	0	15.129	11953000000	703120000	96430000	153470000	259460000	62289000	25020000	9866200	19049000	77542000	2.18721	0.292125	0.331878	0.306916	AR1Y2_0594	AR1Y2_0594	AR1Y2_0594 Alcohol dehydrogenase (EC 1.1.1.1)
	0.331836	2.78427			10.1097	10.3149	10.2852	10.2582	9.95941	9.99154	9.80903	9.88066							1775	1	27	27	77.7	22.858	206	0	323.31	133070000000	12097000000	1309500000	3293500000	2366500000	2290700000	1070800000	868040000	438200000	459870000	2.78427	0.286489	0.331836	0.312669	AR1Y2_3224	AR1Y2_3224	AR1Y2_3224 LSU ribosomal protein L4p (L1e)
	0.327484	0.288433			7.69742	7.61791	7.69328	7.54947	7.81727	7.84024	7.69063	5.9							1677	1	3	3	14.2	29.189	260	0	4.3053	418850000	26178000	2011100	7250300	5234300	1670600	4342300	3648300	1021500	999960	0.288433	0.403773	0.327484	0.222305	AR1Y2_3091	AR1Y2_3091	AR1Y2_3091 transcriptional regulator of sugar metabolism
	0.326254	1.6721			9.3367	9.48661	9.54757	9.67688	9.25083	8.95519	9.23261	9.3041							1258	1	14	14	93.8	15.906	145	0	323.31	23698000000	2962300000	334570000	659930000	639980000	721820000	265880000	85172000	104500000	150420000	1.6721	0.315099	0.326254	0.295134	AR1Y2_2364	AR1Y2_2364	AR1Y2_2364 Iron-sulfur cluster assembly scaffold protein IscU/NifU-like
	0.323897	4.6879			9.83977	9.94601	9.90426	9.9353	9.58694	9.54726	9.6077	9.58786							1452	1	37	37	74.7	40.118	356	0	323.31	56879000000	2844000000	391730000	755730000	557790000	557670000	202410000	149900000	120870000	107860000	4.6879	0.285405	0.323897	0.31537	AR1Y2_2726	AR1Y2_2726	AR1Y2_2726 Branched-chain amino acid aminotransferase (EC 2.6.1.42)
	0.322031	1.96731			9.38337	9.6383	9.40473	9.26411	9.18955	9.10985	9.11227	8.99072							1101	1	15	15	71	10.303	93	0	61.082	20071000000	3345100000	451660000	1223300000	714930000	380220000	226340000	120790000	122220000	105630000	1.96731	0.315306	0.322031	0.295883	AR1Y2_2117	AR1Y2_2117	AR1Y2_2117 LSU ribosomal protein L27p
	0.316901	2.0721			9.98299	10.2276	10.2282	10.3056	9.83061	9.8034	9.84712	9.99572							1797	1	24	10	86.1	19.85	180	0	323.31	122390000000	12239000000	1349300000	2951600000	2462600000	3113000000	794860000	456200000	453080000	658410000	2.0721	0.316432	0.316901	0.292794	AR1Y2_3252	AR1Y2_3252	AR1Y2_3252 Rubrerythrin
	0.315851	1.81519			8.18429	8.41347	8.38218	8.52397	8.23687	8.05629	7.97274	7.9746							869	1	10	10	66.7	21.224	183	0	50.302	1768700000	176870000	12604000	48897000	37589000	40615000	17795000	8731900	5128600	5506300	1.81519	0.321847	0.315851	0.288682	AR1Y2_1647	AR1Y2_1647	AR1Y2_1647 FIG00512910: hypothetical protein
	0.315116	0.302674			7.05469	5.9	5.9	7.10278	6.997	5.9	5.9	5.9							594	1	2	2	7.4	33.757	297	0	4.5202	75597000	5039800	804970	682960	896230	1133300	565350	225900	286660	444400	0.302674	0.404556	0.315116	0.219266	AR1Y2_1164	AR1Y2_1164	AR1Y2_1164 regulatory protein, LysR:LysR, substrate-binding
	0.304655	0.285656			7.61403	7.44246	7.45722	7.55552	7.76444	7.4789	5.9	7.70727							1650	1	7	3	36.3	22.802	212	0	3.6551	364780000	45598000	5469000	7851500	7699200	6317200	7159400	2334900	2582100	6184700	0.285656	0.400871	0.304655	0.211015	AR1Y2_3040	AR1Y2_3040	AR1Y2_3040 Putative dihydroxyacetone kinase (EC 2.7.1.29), ADP-binding subunit
	0.30352	2.30587			8.01275	7.71082	7.85394	7.78844	7.50393	7.57746	7.59413	7.47635							601	1	5	5	11.1	50.127	443	0	13.635	496610000	35472000	7157100	7648200	6783500	8217800	1694100	2199800	853390	918290	2.30587	0.331584	0.30352	0.283625	AR1Y2_1176	AR1Y2_1176	AR1Y2_1176 Magnesium transporter
	0.302194	0.217439			7.28162	5.9	7.39153	7.21429	5.9	7.45709	7.32158	5.9							1560	1	2	2	75	6.8867	56	0	16.861	131690000	65843000	9713500	9948500	16014000	9799100	2328100	10935000	5541900	1562700	0.217439	0.391952	0.302194	0.19426	AR1Y2_2895	AR1Y2_2895	AR1Y2_2895 hypothetical protein
	0.300946	2.74679			9.88726	9.87614	9.90027	9.81189	9.61652	9.59112	9.65097	9.41317							1750	1	12	12	53.8	13.627	130	0	224.22	54748000000	10950000000	2159600000	2745800000	2101100000	1620200000	907630000	593620000	484430000	337120000	2.74679	0.328672	0.300946	0.28484	AR1Y2_3199	AR1Y2_3199	AR1Y2_3199 SSU ribosomal protein S11p (S14e)
	0.300836	0.32208			7.23611	7.4003	7.46051	7.39072	7.56873	7.3384	5.9	7.47716							1320	1	3	3	17.6	28.82	272	0	4.6241	211160000	15083000	1235500	3581300	2972600	2289500	2481200	709880	252980	1559700	0.32208	0.401603	0.300836	0.215481	AR1Y2_2471	AR1Y2_2471	AR1Y2_2471 Xanthine and CO dehydrogenases maturation factor, XdhC/CoxF family
	0.300362	0.231852			7.17289	7.20906	5.9	7.30542	7.32779	5.9	7.25813	5.9							596	1	3	3	22	14.299	123	0	5.2969	104300000	13038000	1715400	3685300	0	3239700	2704100	435320	1258200	0	0.231852	0.394406	0.300362	0.197272	AR1Y2_1167	AR1Y2_1167	AR1Y2_1167 hypothetical protein
	0.299089	2.48947			7.85287	8.03007	8.05438	7.93039	7.63525	7.79554	7.63034	7.61023							1440	1	12	12	23.4	62.886	546	0	25.708	695930000	23998000	2855100	5666400	3962400	8158300	1617700	679820	594200	463590	2.48947	0.332604	0.299089	0.281286	AR1Y2_2655	AR1Y2_2655	AR1Y2_2655 CRISPR-associated RAMP Cmr2
	0.297941	4.46537			8.40858	8.38265	8.46703	8.43731	8.07918	8.10981	8.17263	8.14217							293	1	10	10	42.6	31.522	291	0	40.593	1838100000	108130000	14265000	26293000	24018000	21701000	6470200	5659600	5490100	4228900	4.46537	0.321227	0.297941	0.290057	AR1Y2_0592	AR1Y2_0592	AR1Y2_0592 Fructose-bisphosphate aldolase class II (EC 4.1.2.13)
	0.297054	1.08061			9.18336	9.13373	9.22773	8.65696	8.61801	8.71642	8.83775	8.84138							857	1	3	3	8.2	33.38	316	0	5.4402	9686300000	1076300000	194760000	321180000	296340000	67013000	53473000	51206000	45136000	47148000	1.08061	0.366717	0.297054	0.259887	AR1Y2_1626	AR1Y2_1626	AR1Y2_1626 Electron transport complex protein RnfD
	0.294192	0.371715			6.7229	5.9	5.9	7.0157	5.9	5.9	6.66182	5.9							813	1	2	2	15.4	16.927	149	0	5.0246	35359000	5893100	1011900	1067700	1342500	2076300	0	0	394620	0	0.371715	0.402483	0.294192	0.21894	AR1Y2_1564	AR1Y2_1564	AR1Y2_1564 3-dehydroquinate dehydratase II (EC 4.2.1.10)
	0.289207	3.01587			8.72441	8.54683	8.69553	8.68392	8.42086	8.3362	8.42048	8.31631							515	1	15	14	42.2	47.638	427	0	97.256	3228300000	161410000	26100000	35993000	29740000	36026000	14258000	6269800	5003100	8024100	3.01587	0.337246	0.289207	0.275909	AR1Y2_1041	AR1Y2_1041	AR1Y2_1041 Glycerol-1-phosphate dehydrogenase [NAD(P)] (EC 1.1.1.261)
	0.285654	2.13066			9.88637	10.1305	10.0272	9.93007	9.632	9.81684	9.6255	9.7572							1741	1	19	19	93.1	16.1	144	0	323.31	79774000000	11396000000	1299600000	3891000000	2481100000	1547300000	720090000	611530000	346190000	499560000	2.13066	0.357657	0.285654	0.266461	AR1Y2_3188	AR1Y2_3188	AR1Y2_3188 LSU ribosomal protein L13p (L13Ae)
	0.275803	0.195924			7.99401	7.75052	7.70101	7.84295	8.01991	8.24254	5.9	8.02284							1426	1	4	4	25.2	16.358	143	0	7.2545	678090000	67809000	9253100	10191000	7133000	8634200	10911000	12446000	3233900	6006400	0.195924	0.381506	0.275803	0.177366	AR1Y2_2636	AR1Y2_2636	AR1Y2_2636 Cell division protein MraZ
	0.272341	2.4752			9.03591	9.05457	9.11674	9.14535	8.9238	8.78684	8.86802	8.68456							649	1	16	16	63	35.379	311	0	323.31	9227400000	542790000	75515000	145790000	137870000	83678000	42843000	21605000	17236000	18251000	2.4752	0.368437	0.272341	0.257405	AR1Y2_1253	AR1Y2_1253	AR1Y2_1253 Mannose-6-phosphate isomerase (EC 5.3.1.8)
	0.271818	0.213742			7.27309	5.9	7.11677	7.12398	7.28628	7.2403	5.9	5.9							1073	1	4	4	16.1	34.672	316	0	6.198	93264000	6217600	1745200	426690	849480	756590	1492100	695010	116660	135870	0.213742	0.383313	0.271818	0.180344	AR1Y2_2069	AR1Y2_2069	AR1Y2_2069 Sorbitol operon transcription regulator
	0.26832	3.77113			8.0498	8.15436	8.13777	8.13799	7.8022	7.85303	7.8419	7.90951							1276	1	12	12	47.1	34.086	295	0	81.104	991950000	52208000	5881000	15320000	12659000	10367000	1757000	2760400	1683100	1780100	3.77113	0.365902	0.26832	0.259886	AR1Y2_2399	AR1Y2_2399	AR1Y2_2399 ATP synthase gamma chain (EC 3.6.3.14)
	0.265484	2.81656			8.32166	8.28538	8.23937	8.18067	7.95063	8.02723	8.07719	7.91011							1706	1	6	6	34.4	19.575	180	0	42.66	1319100000	219850000	41428000	71544000	39146000	36156000	2534200	9510400	15291000	4244200	2.81656	0.375359	0.265484	0.253243	AR1Y2_3131	AR1Y2_3131	AR1Y2_3131 Stage V sporulation protein T, AbrB family transcriptional regulator (SpoVT)
	0.264731	2.91192			8.78699	8.83715	8.77838	8.74506	8.54654	8.48714	8.62591	8.42906							1884	1	15	15	44	38.694	339	0	73.558	4474400000	344180000	58760000	121560000	51025000	45861000	21559000	15900000	14456000	15065000	2.91192	0.37467	0.264731	0.253043	AR1Y2_3439	AR1Y2_3439	AR1Y2_3439 Putative glucosamine-fructose-6-phosphate aminotransferase
	0.259813	2.92665			10.1638	10.3216	10.2104	10.1411	9.95825	9.98814	9.95959	9.89172							1776	1	28	28	90	22.476	209	0	323.31	123080000000	11190000000	1317500000	3700300000	2130500000	1488400000	951120000	833000000	431110000	337630000	2.92665	0.380728	0.259813	0.248616	AR1Y2_3225	AR1Y2_3225	AR1Y2_3225 LSU ribosomal protein L3p (L3e)
	0.258244	1.04654			9.64136	9.72683	9.62547	9.34185	9.30248	9.34007	9.56579	9.09419							1765	1	12	12	88.3	11.028	103	0	236.49	33536000000	8384100000	1240000000	2972300000	1804500000	805510000	508840000	420620000	390670000	241630000	1.04654	0.404511	0.258244	0.228978	AR1Y2_3214	AR1Y2_3214	AR1Y2_3214 LSU ribosomal protein L24p (L26e)
	0.256858	0.20277			5.9	7.3619	7.21901	6.76511	7.16486	5.9	7.25373	5.9							1001	1	4	4	35.7	17.192	157	0	11.239	134490000	13449000	1435000	3528100	1667800	1985500	1809200	1116800	1002500	904570	0.20277	0.377769	0.256858	0.171047	AR1Y2_1941	AR1Y2_1941	AR1Y2_1941 NAD-reducing hydrogenase subunit HoxE (EC 1.12.1.2)
	0.255616	3.24359			8.91796	8.96344	8.87327	8.84019	8.71721	8.5859	8.64755	8.62175							1416	1	11	11	68.9	12.965	119	0	43.592	5897700000	737220000	112770000	218870000	145330000	122150000	58523000	25755000	31392000	22427000	3.24359	0.382443	0.255616	0.246117	AR1Y2_2620	AR1Y2_2620	AR1Y2_2620 Methylglyoxal synthase (EC 4.2.3.3)
	0.253436	0.176706			7.77981	7.73053	7.85501	7.91751	8.18786	8.04179	8.13947	5.9							926	1	5	5	22.9	33.969	306	0	9.6829	732020000	38527000	2070800	3347400	2380600	3278000	10393000	6050600	4821600	6185700	0.176706	0.369777	0.253436	0.162656	AR1Y2_1776	AR1Y2_1776	AR1Y2_1776 DNA-entry nuclease (Competence-specific nuclease) (EC 3.1.30.-)
	0.252566	4.23639			9.67604	9.72253	9.734	9.73342	9.44026	9.49132	9.50722	9.41692							375	1	47	47	50.2	95.62	832	0	323.31	36153000000	951390000	144200000	207850000	193540000	166690000	70167000	81478000	49148000	38310000	4.23639	0.38284	0.252566	0.246342	AR1Y2_0774	AR1Y2_0774	AR1Y2_0774 Phosphoglycerol transferase and related proteins, alkaline phosphatase superfamily
	0.252123	1.88961			7.99731	7.72814	7.81141	7.83273	7.56333	7.63813	7.6825	7.47715							490	1	8	6	19.5	45.647	400	0	9.4799	497370000	24869000	5234500	5611300	4334900	4659800	1605600	1464600	1264700	693200	1.88961	0.397308	0.252123	0.235162	AR1Y2_1002	AR1Y2_1002	AR1Y2_1002 Alkyldihydroxyacetonephosphate synthase (EC 2.5.1.26)
	0.251629	1.79038			8.52814	8.5928	8.63778	8.52957	8.51402	8.3411	8.21672	8.20994							1480	1	9	9	41.3	25.14	213	0	118.57	3247800000	231990000	32824000	63255000	58664000	30957000	30664000	6915700	3884700	4821300	1.79038	0.397852	0.251629	0.233852	AR1Y2_2766	AR1Y2_2766	AR1Y2_2766 hypothetical protein
	0.250838	1.34483			8.94772	9.12985	9.03511	9.29627	8.74624	8.73097	8.94221	8.98618							191	1	8	8	93.3	11.597	105	0	52.549	10617000000	1516700000	147050000	436060000	269910000	377860000	87468000	54705000	50587000	93083000	1.34483	0.405002	0.250838	0.228141	AR1Y2_0339	AR1Y2_0339	AR1Y2_0339 Thioredoxin
	0.2507	1.21468			10.1632	10.1334	10.0727	10.103	10.0549	10.043	9.73983	9.63165							843	1	11	11	79.3	6.911	58	0	49.129	93562000000	31187000000	4535500000	7782000000	5561200000	4561400000	3157900000	2854500000	1558800000	1175900000	1.21468	0.40464	0.2507	0.226071	AR1Y2_1607	AR1Y2_1607	AR1Y2_1607 SSU ribosomal protein S21p
	0.248643	4.15099			8.14364	8.08357	8.16501	8.1494	7.92601	7.89433	7.83657	7.89015							416	1	15	15	28.5	57.24	491	0	31.519	999030000	37001000	7271900	7736000	8676100	7133500	2153300	1345400	1606600	1078200	4.15099	0.384912	0.248643	0.242402	AR1Y2_0872	AR1Y2_0872	AR1Y2_0872 FIG00262664: hypothetical protein
	0.245836	4.04279			8.44559	8.38561	8.38389	8.36723	8.16349	8.19901	8.10507	8.13139							67	1	7	6	19.8	37.729	348	0	19.229	1819900000	107050000	18863000	31401000	20199000	13936000	8431600	5284200	2750600	6188000	4.04279	0.388383	0.245836	0.239466	AR1Y2_0103	AR1Y2_0103	AR1Y2_0103 Sorbitol dehydrogenase (EC 1.1.1.14)
	0.244454	2.08145			8.51872	8.6303	8.5773	8.45911	8.39778	8.38008	8.19134	8.2384							705	1	16	16	54.1	47.204	431	0	152.53	2636200000	155070000	17496000	37947000	38814000	24840000	16610000	9911900	3654000	5798800	2.08145	0.403992	0.244454	0.229921	AR1Y2_1340	AR1Y2_1340	AR1Y2_1340 Enolase (EC 4.2.1.11)
	0.236586	2.57989			8.29848	8.36292	8.51403	8.40632	8.18946	8.17324	8.15685	8.11584							648	1	6	6	54.5	14.065	123	0	27.768	1902600000	237820000	15378000	66103000	62476000	41687000	22711000	10439000	9364500	9660300	2.57989	0.404671	0.236586	0.225752	AR1Y2_1252	AR1Y2_1252	AR1Y2_1252 Putative regulator of the mannose operon, ManO
	0.234881	2.08925			8.13459	8.20852	8.29677	8.20702	8.06483	7.99709	8.01406	7.8314							1825	1	9	9	22.7	50.27	444	0	25.201	1229000000	55865000	7389100	13540000	12931000	10302000	5813400	2023400	2437900	1427900	2.08925	0.40484	0.234881	0.221483	AR1Y2_3310	AR1Y2_3310	AR1Y2_3310 Maltose-6-phosphate glucosidase (EC 3.2.1.122)
	0.2345	1.2103			9.24242	9.45667	9.39175	9.52148	9.21714	8.92481	9.29574	9.23661							672	1	10	10	76.5	9.1114	81	0	239.62	19670000000	4917500000	425390000	1453900000	984840000	1048200000	392570000	129410000	217820000	265420000	1.2103	0.400898	0.2345	0.212751	AR1Y2_1289	AR1Y2_1289	AR1Y2_1289 SSU ribosomal protein S16p
	0.233173	3.70102			10.1692	10.2111	10.2381	10.1936	9.97701	9.9834	10.0192	9.8997							1185	1	42	40	89.3	36.055	338	0	323.31	119640000000	7477700000	1003700000	1884900000	1696500000	1217400000	565830000	430880000	341700000	336820000	3.70102	0.406197	0.233173	0.226595	AR1Y2_2281	AR1Y2_2281	AR1Y2_2281 ABC transporter substrate-binding protein
	0.224639	2.79679			9.46767	9.42075	9.44528	9.28908	9.20728	9.15984	9.1835	9.17359							281	1	23	23	78.8	28.475	264	0	289.33	18891000000	1349300000	246180000	347980000	280640000	184730000	113380000	76224000	52344000	47856000	2.79679	0.402071	0.224639	0.215736	AR1Y2_0566	AR1Y2_0566	AR1Y2_0566 Enoyl-CoA hydratase (EC 4.2.1.17)
	0.224339	2.65056			10.0924	10.2266	10.2074	10.1859	10.0156	9.9837	9.95101	9.86466							956	1	34	32	85	45.025	399	0	323.31	116900000000	5845100000	677210000	1454800000	1082200000	973450000	571950000	508210000	315300000	261990000	2.65056	0.400672	0.224339	0.214875	AR1Y2_1833	AR1Y2_1833	AR1Y2_1833 Alkyldihydroxyacetonephosphate synthase (EC 2.5.1.26)
	0.222427	3.08782			9.64961	9.77368	9.75679	9.64946	9.47056	9.47007	9.47618	9.52302							1334	1	12	12	56.8	13.341	118	0	121.4	37318000000	9329500000	1160100000	2286800000	1980100000	1335700000	831850000	576980000	451420000	706670000	3.08782	0.400194	0.222427	0.214715	AR1Y2_2492	AR1Y2_2492	AR1Y2_2492 LSU ribosomal protein L20p
	0.220502	1.69416			8.75062	8.64583	8.62331	8.85207	8.45693	8.38521	8.56192	8.58575							973	1	11	11	45.4	22.429	196	0	47.775	4161700000	520220000	90678000	137910000	63541000	113860000	39280000	16541000	20469000	37940000	1.69416	0.398123	0.220502	0.206008	AR1Y2_1873	AR1Y2_1873	AR1Y2_1873 HDIG domain protein
	0.220415	4.04774			9.52022	9.50757	9.54283	9.56518	9.28823	9.37037	9.31347	9.28208							1327	1	24	24	54.6	47.002	421	0	258.3	24695000000	1234800000	198280000	273780000	241560000	218660000	90150000	93572000	52642000	66118000	4.04774	0.400935	0.220415	0.215291	AR1Y2_2479	AR1Y2_2479	AR1Y2_2479 Acetylornithine deacetylase (EC 3.5.1.16)
	0.219865	2.00385			8.95524	8.9968	8.9661	8.93994	8.71482	8.88593	8.7703	8.60757							1326	1	23	23	56.9	44.143	401	0	159.45	6954900000	331180000	49850000	82946000	70829000	56854000	21334000	27387000	12149000	9834800	2.00385	0.400095	0.219865	0.207579	AR1Y2_2478	AR1Y2_2478	AR1Y2_2478 Threonine dehydratase (EC 4.3.1.19)
	0.219612	1.553			8.48151	8.65385	8.67164	8.55974	8.40635	8.43012	8.46277	8.18904							1257	1	14	14	61.8	39.677	356	0	122.58	3018000000	201200000	23876000	56041000	49249000	32232000	14501000	9645400	10973000	4680000	1.553	0.396882	0.219612	0.204061	AR1Y2_2363	AR1Y2_2363	AR1Y2_2363 tRNA-specific 2-thiouridylase MnmA
	0.21297	3.4805			8.92936	8.8884	8.85006	8.96299	8.71475	8.6612	8.72705	8.67593							1134	1	6	6	56.6	14.149	122	0	16.389	5783400000	963900000	129130000	250430000	167890000	190650000	61493000	41184000	72529000	50599000	3.4805	0.400489	0.21297	0.206953	AR1Y2_2196	AR1Y2_2196	AR1Y2_2196 Lactoylglutathione lyase (EC 4.4.1.5)
	0.209998	3.12165			10.4435	10.5307	10.4791	10.4731	10.2691	10.3295	10.1961	10.2916							1749	1	34	34	90.4	22.576	197	0	323.31	224480000000	20407000000	2777400000	5405200000	3497300000	3171300000	1889800000	1537500000	956180000	1172200000	3.12165	0.395943	0.209998	0.203207	AR1Y2_3198	AR1Y2_3198	AR1Y2_3198 SSU ribosomal protein S4p (S9e)
	0.208738	2.43988			8.42495	8.44613	8.35549	8.32654	8.17924	8.1114	8.27692	8.1506							695	1	10	10	45.6	39.815	373	0	71.285	1744700000	124620000	21006000	28782000	28342000	13225000	11201000	8785100	7161900	6119900	2.43988	0.396432	0.208738	0.199707	AR1Y2_1327	AR1Y2_1327	AR1Y2_1327 N-acetylglucosamine-6-phosphate deacetylase (EC 3.5.1.25)
	0.206883	1.8156			9.90961	10.0612	9.94937	9.83272	9.7814	9.63915	9.80936	9.69549							1768	1	13	13	95.5	7.7018	67	0	161.71	65073000000	21691000000	3082000000	6968000000	3147900000	2922900000	2232300000	1042200000	1276000000	1019700000	1.8156	0.394498	0.206883	0.194873	AR1Y2_3217	AR1Y2_3217	AR1Y2_3217 LSU ribosomal protein L29p (L35e)
	0.204336	2.05414			8.87928	8.68498	8.7562	8.83957	8.60255	8.64533	8.59779	8.497							279	1	13	13	74	23.105	219	0	74.97	4475300000	447530000	75679000	84283000	90602000	88525000	43886000	24447000	26556000	13554000	2.05414	0.39128	0.204336	0.193944	AR1Y2_0564	AR1Y2_0564	AR1Y2_0564 Butyrate-acetoacetate CoA-transferase subunit B (EC 2.8.3.9)
	0.203202	2.40896			8.93987	8.9304	8.90866	8.94226	8.72852	8.62474	8.7156	8.83952							1078	1	16	16	43.8	43.18	393	0	128.16	6247700000	312380000	41043000	74362000	63585000	57035000	27738000	14319000	13792000	20509000	2.40896	0.392627	0.203202	0.194511	AR1Y2_2085	AR1Y2_2085	AR1Y2_2085 Acetylornithine aminotransferase (EC 2.6.1.11)
	0.201946	2.12956			8.03487	8.1452	8.19596	8.22464	7.90025	7.93647	7.92346	8.0327							431	1	8	8	34.3	23.407	201	0	31.73	1028000000	85670000	14673000	25988000	5557300	19467000	5436700	3778900	3037600	7731800	2.12956	0.389	0.201946	0.192156	AR1Y2_0899	AR1Y2_0899	AR1Y2_0899 Phosphoglycerate mutase family (Rhiz)
	0.200772	3.27701			9.63114	9.75088	9.70903	9.69722	9.48797	9.47353	9.47823	9.54544							1613	1	37	37	66.3	53.596	472	0	323.31	37008000000	1370700000	165730000	368510000	268330000	211730000	120530000	97230000	63334000	75274000	3.27701	0.395182	0.200772	0.194947	AR1Y2_2982	AR1Y2_2982	AR1Y2_2982 2-iminoacetate synthase (ThiH) (EC 4.1.99.19)
	0.19689	1.46984			9.41148	9.56056	9.54655	9.70101	9.42867	9.27077	9.30561	9.427							1434	1	14	14	95.1	11.161	103	0	323.31	27249000000	3892700000	382960000	807590000	574830000	816030000	507130000	258480000	199840000	345800000	1.46984	0.384381	0.19689	0.183674	AR1Y2_2647	AR1Y2_2647	AR1Y2_2647 PlcB, ORFX, ORFP, ORFB, ORFA, ldh gene
	0.196809	6.08537			9.47989	9.46978	9.50183	9.47818	9.30157	9.27884	9.29046	9.27156							1721	1	28	28	50.7	45.591	418	0	238.91	22056000000	1002500000	152050000	217120000	216930000	167450000	89013000	62505000	51022000	46431000	6.08537	0.395868	0.196809	0.194957	AR1Y2_3152	AR1Y2_3152	AR1Y2_3152 Cell envelope-associated transcriptional attenuator LytR-CpsA-Psr, subfamily M (as in PMID19099556)
	0.196682	4.51451			9.20142	9.17903	9.22482	9.18276	9.03818	8.97775	9.00565	8.97973							907	1	23	19	45.3	45.92	426	0	124.85	12449000000	478790000	78754000	107710000	102960000	77757000	40335000	22156000	25212000	23904000	4.51451	0.390106	0.196682	0.193281	AR1Y2_1736	AR1Y2_1736	AR1Y2_1736 Cell envelope-associated transcriptional attenuator LytR-CpsA-Psr, subfamily F1 (as in PMID19099556)
	0.196627	1.93496			9.05679	8.99222	9.03068	9.00971	8.89574	8.86067	8.8786	8.66787							1328	1	25	25	63.2	45.351	399	0	208.39	8005000000	333540000	45575000	70989000	73531000	70717000	27834000	16972000	17050000	10875000	1.93496	0.384358	0.196627	0.186395	AR1Y2_2480	AR1Y2_2480	AR1Y2_2480 Ornithine carbamoyltransferase (EC 2.1.3.3)
	0.193855	4.09052			10.3893	10.407	10.3633	10.3313	10.1846	10.2099	10.1518	10.1691							1857	1	45	45	88.3	35.454	334	0	323.31	174820000000	8740900000	1286400000	2205100000	1637200000	1456500000	689550000	605850000	451590000	408740000	4.09052	0.389729	0.193855	0.189947	AR1Y2_3380	AR1Y2_3380	AR1Y2_3380 MreB-like protein (Mbl protein)
	0.193419	3.8035			8.9107	8.96609	9.0013	8.95428	8.76012	8.76649	8.79902	8.73307							1052	1	12	12	50.3	22.74	195	0	53.268	6832400000	525570000	64379000	132140000	112840000	93448000	37594000	31715000	27075000	26378000	3.8035	0.388478	0.193419	0.189055	AR1Y2_2008	AR1Y2_2008	AR1Y2_2008 4-hydroxybenzoyl-CoA thioesterase family active site
	0.192523	2.76261			10.235	10.2814	10.1993	10.1554	9.99507	10.0969	10.0045	10.0046							645	1	28	28	58.6	34.933	326	0	323.31	125090000000	9622600000	1496400000	2625400000	1650200000	1408000000	741650000	728440000	486820000	485590000	2.76261	0.38338	0.192523	0.185849	AR1Y2_1249	AR1Y2_1249	AR1Y2_1249 PTS system, mannose-specific IIB component (EC 2.7.1.69) / PTS system, mannose-specific IIA component
	0.191449	2.05022			10.2416	10.3552	10.3487	10.2025	10.1315	10.1629	10.072	10.016							1762	1	29	29	95	19.968	180	0	323.31	152520000000	19065000000	2199900000	4780300000	3910700000	3087500000	2032900000	1538200000	868620000	647040000	2.05022	0.382244	0.191449	0.18228	AR1Y2_3211	AR1Y2_3211	AR1Y2_3211 LSU ribosomal protein L6p (L9e)
	0.190163	1.56184			8.31194	8.32193	8.42873	8.50651	8.32578	8.1175	8.14588	8.2193							876	1	9	9	48.5	25.41	233	0	55.823	1912900000	191290000	23020000	41849000	29489000	57250000	16116000	11235000	6049600	6276400	1.56184	0.383277	0.190163	0.178451	AR1Y2_1678	AR1Y2_1678	AR1Y2_1678 Phosphoribosylanthranilate isomerase (EC 5.3.1.24)
	0.189208	0.877931			8.29824	8.65196	8.4767	8.54427	8.40858	8.13309	8.20688	8.46578							1194	1	5	5	38.4	19.916	177	0	161.45	2161400000	360230000	36000000	83519000	52485000	51281000	44746000	33869000	32393000	25937000	0.877931	0.375646	0.189208	0.170654	AR1Y2_2291	AR1Y2_2291	AR1Y2_2291 FIG001960: FtsZ-interacting protein related to cell division
	0.188747	3.06994			7.9466	7.87903	8.01034	7.99803	7.77988	7.75001	7.78083	7.7683							90	1	7	7	43	20.968	179	0	34.113	714650000	64968000	8525900	16346000	14356000	13247000	5449700	2838800	2059700	2144800	3.06994	0.382238	0.188747	0.183122	AR1Y2_0162	AR1Y2_0162	AR1Y2_0162 hypothetical protein
	0.188262	0.823481			7.96689	7.95677	7.75378	7.83054	7.62101	7.97939	7.65015	7.50439							1793	1	2	2	29.9	8.7416	77	0	74.349	597770000	597770000	92444000	182990000	93540000	95168000	36572000	59677000	21262000	16116000	0.823481	0.37458	0.188262	0.168976	AR1Y2_3246	AR1Y2_3246	AR1Y2_3246 Acyl carrier protein
	0.188038	1.46727			8.17438	8.31093	8.25597	8.18021	8.04622	8.11959	7.86989	8.13363							1955	1	2	2	36.4	5.2152	44	0	3.7513	1871600000	1871600000	225730000	615960000	436300000	257430000	95412000	102890000	54531000	83330000	1.46727	0.38051	0.188038	0.175929	AR1Y2_3556	AR1Y2_3556	AR1Y2_3556 LSU ribosomal protein L34p
	0.186188	1.37559			8.25044	8.13735	8.28115	8.0162	7.9636	7.96032	8.10071	7.91576							1897	1	6	6	18.7	25.014	225	0	21.814	1031700000	93795000	11932000	16800000	19893000	11789000	13006000	7369900	6291400	6713400	1.37559	0.379552	0.186188	0.173628	AR1Y2_3457	AR1Y2_3457	AR1Y2_3457 ABC-type amino acid transport system, permease component
	0.184624	2.78196			8.38063	8.40588	8.46277	8.48282	8.30466	8.24729	8.25585	8.1858							1058	1	6	6	26.5	25.064	234	0	63.636	2019500000	201950000	26642000	50756000	38020000	34919000	20038000	13080000	10576000	7916700	2.78196	0.383806	0.184624	0.178529	AR1Y2_2017	AR1Y2_2017	AR1Y2_2017 probable metal-dependent peptidase
	0.183023	2.17511			9.47385	9.60147	9.54187	9.47366	9.38984	9.24249	9.36192	9.36451							1182	1	25	25	63.7	47.141	427	0	323.31	27897000000	1394800000	194630000	379390000	291620000	218190000	95806000	64569000	71294000	79331000	2.17511	0.380387	0.183023	0.175121	AR1Y2_2278	AR1Y2_2278	AR1Y2_2278 O-acetylhomoserine sulfhydrylase (EC 2.5.1.49) / O-succinylhomoserine sulfhydrylase (EC 2.5.1.48)
	0.181527	1.94168			8.65182	8.60678	8.68168	8.78776	8.57251	8.41367	8.50557	8.51018							1254	1	14	14	58.6	29.64	256	0	137.45	3669300000	244620000	31888000	50996000	51502000	55852000	22684000	7440300	12625000	11633000	1.94168	0.378792	0.181527	0.172801	AR1Y2_2359	AR1Y2_2359	AR1Y2_2359 Chemotaxis regulator - transmits chemoreceptor signals to flagelllar motor components CheY
	0.180985	1.14378			9.07247	8.93788	8.96206	9.00113	8.78738	9.0032	8.83287	8.62613							1679	1	18	18	38	66.09	623	0	272.5	7877100000	358050000	55990000	81027000	67396000	64146000	26098000	36625000	15439000	11331000	1.14378	0.374396	0.180985	0.167126	AR1Y2_3094	AR1Y2_3094	AR1Y2_3094 PTS system, mannitol-specific IIB component (EC 2.7.1.69) / PTS system, mannitol-specific IIC component (EC 2.7.1.69)
	0.179814	2.30712			7.77719	7.68676	7.78467	7.79811	7.55598	7.5824	7.5171	7.672							1321	1	6	6	15.6	50.398	455	0	13.788	428850000	17869000	2992400	3544800	3823700	3516100	1126300	1227900	586950	1050700	2.30712	0.378198	0.179814	0.172644	AR1Y2_2472	AR1Y2_2472	AR1Y2_2472 Dihydropyrimidinase (EC 3.5.2.2)
	0.179784	1.25317			10.4271	10.4275	10.4239	10.3443	10.0699	10.1479	10.2863	10.3996							1773	1	40	40	85	30.552	280	0	323.31	208480000000	14891000000	2171600000	3509600000	3096700000	2108400000	1050600000	838760000	843910000	1271500000	1.25317	0.373822	0.179784	0.167087	AR1Y2_3222	AR1Y2_3222	AR1Y2_3222 LSU ribosomal protein L2p (L8e)
	0.179163	1.10345			8.3095	8.46736	8.53729	8.70723	8.3647	8.28896	8.35424	8.29682							475	1	10	10	66.8	21.056	187	0	37.211	2648000000	240720000	16084000	53254000	57421000	67561000	18026000	10891000	8324500	9162300	1.10345	0.373441	0.179163	0.165172	AR1Y2_0983	AR1Y2_0983	AR1Y2_0983 Alkyl hydroperoxide reductase protein C (EC 1.6.4.-)
	0.179123	0.793982			8.27635	8.6443	8.46847	8.68302	8.29708	8.21067	8.3412	8.50669							404	1	8	8	93	9.9429	86	0	93.498	2754300000	459060000	28510000	137920000	76949000	109380000	32632000	19021000	18145000	36500000	0.793982	0.367857	0.179123	0.16109	AR1Y2_0849	AR1Y2_0849	AR1Y2_0849 hypothetical protein
	0.177728	1.17332			8.15232	8.07715	7.92924	8.21593	7.90144	8.05675	7.81829	7.88725							1883	1	4	4	38.6	17.132	153	0	22.876	949720000	135670000	21436000	32216000	19022000	29707000	12159000	12092000	3387800	5654000	1.17332	0.37303	0.177728	0.164619	AR1Y2_3436	AR1Y2_3436	AR1Y2_3436 PTS system, mannose-specific IIB component (EC 2.7.1.69)
	0.177197	2.05525			9.10483	9.20957	9.14123	9.20537	9.04419	8.88405	9.0505	8.97347							48	1	22	22	51.3	51.087	460	0	323.31	10853000000	571220000	74635000	141980000	102230000	98156000	52350000	35221000	34879000	31775000	2.05525	0.375381	0.177197	0.169334	AR1Y2_0068	AR1Y2_0068	AR1Y2_0068 UDP-N-acetylmuramate--alanine ligase (EC 6.3.2.8)
	0.176565	2.73422			9.70728	9.60184	9.7045	9.64364	9.46189	9.52564	9.52291	9.44056							44	1	41	41	48	82.545	742	0	323.31	34279000000	1008200000	166140000	217170000	224450000	154740000	69499000	70540000	52887000	52790000	2.73422	0.376748	0.176565	0.170864	AR1Y2_0064	AR1Y2_0064	AR1Y2_0064 Multimodular transpeptidase-transglycosylase (EC 2.4.1.129) (EC 3.4.-.-)
	0.176096	2.94167			9.70146	9.6695	9.78518	9.73379	9.53432	9.59577	9.51282	9.54264							1259	1	32	32	72.4	43.669	392	0	323.31	38375000000	2257300000	270200000	475070000	476680000	379190000	190660000	149200000	217260000	99089000	2.94167	0.377267	0.176096	0.170914	AR1Y2_2365	AR1Y2_2365	AR1Y2_2365 Cysteine desulfurase (EC 2.8.1.7)
	0.175519	3.66837			8.17386	8.14333	8.17383	8.12061	7.94978	7.94385	8.01574	8.00017							120	1	13	13	65.2	27.818	244	0	48.268	1068700000	71245000	11201000	16071000	12729000	16726000	3846100	3551400	2942600	4178800	3.66837	0.377978	0.175519	0.171715	AR1Y2_0208	AR1Y2_0208	AR1Y2_0208 Hydroxymethylpyrimidine ABC transporter, ATPase component
	0.174609	0.86102			8.6442	8.53283	8.69247	8.7281	8.50965	8.67245	8.49238	8.22469							413	1	5	5	35.4	17.772	161	0	105.84	3384300000	676860000	92350000	128350000	145220000	115040000	68133000	64332000	40675000	22759000	0.86102	0.36832	0.174609	0.15845	AR1Y2_0864	AR1Y2_0864	AR1Y2_0864 hypothetical protein
	0.172148	3.00286			8.73779	8.66582	8.71896	8.69015	8.55392	8.58205	8.51775	8.47041							906	1	19	15	61	39.579	354	0	162.41	3892000000	169220000	28186000	39153000	36976000	29373000	11015000	12841000	5195000	6478800	3.00286	0.374745	0.172148	0.16732	AR1Y2_1735	AR1Y2_1735	AR1Y2_1735 Cell envelope-associated transcriptional attenuator LytR-CpsA-Psr, subfamily F1 (as in PMID19099556)
	0.171662	2.818			9.05907	8.94101	9.03977	9.02317	8.87445	8.85372	8.85409	8.79411							42	1	36	36	42.9	94.382	833	0	149.83	7787100000	162230000	23196000	35973000	33125000	30682000	14231000	10319000	8420400	6285000	2.818	0.373278	0.171662	0.166462	AR1Y2_0062	AR1Y2_0062	AR1Y2_0062 FIG00645304: hypothetical protein
	0.171196	1.99574			8.52157	8.49701	8.59069	8.5907	8.2982	8.37464	8.48701	8.35534							1418	1	15	14	30.9	52.238	472	0	113.42	2657300000	106290000	14827000	23671000	24835000	17906000	7609800	5715100	6749100	4978500	1.99574	0.370097	0.171196	0.163623	AR1Y2_2622	AR1Y2_2622	AR1Y2_2622 Choline binding protein A
	0.169207	2.60052			8.35292	8.34856	8.2707	8.30688	8.07383	8.14476	8.19642	8.18721							746	1	8	8	45.1	22.242	195	0	16.058	1556900000	155690000	28774000	40112000	18337000	35753000	7770200	5501000	5251300	14192000	2.60052	0.370657	0.169207	0.163643	AR1Y2_1412	AR1Y2_1412	AR1Y2_1412 GTP cyclohydrolase I (EC 3.5.4.16) type 1
	0.165833	1.35231			7.61803	7.80102	7.57273	7.77534	7.60556	7.48809	7.55099	7.45915							125	1	6	6	48.7	17.688	158	0	14.188	405090000	45011000	5053800	12909000	6182600	10402000	5682700	1341800	821040	2617200	1.35231	0.365653	0.165833	0.155648	AR1Y2_0228	AR1Y2_0228	AR1Y2_0228 PTS system, mannose-specific IIB component (EC 2.7.1.69)
	0.165472	0.781743			8.85279	8.93929	8.82076	8.93534	8.94778	8.5508	8.55386	8.83385							1836	1	5	5	47	12.385	117	0	203.59	6855800000	1371200000	201870000	303550000	234040000	236040000	175490000	62700000	39161000	118290000	0.781743	0.359028	0.165472	0.149781	AR1Y2_3329	AR1Y2_3329	AR1Y2_3329 FIG000557: hypothetical protein co-occurring with RecR
	0.165268	0.800927			8.30619	8.44398	8.20388	8.59299	8.35077	8.08497	8.17482	8.2754							439	1	6	6	25.8	39.427	365	0	90.524	1717200000	85860000	11703000	19661000	9571500	7235300	17561000	7119100	5075100	7933700	0.800927	0.359355	0.165268	0.149898	AR1Y2_0913	AR1Y2_0913	AR1Y2_0913 Chorismate synthase (EC 4.2.3.5)
	0.165029	1.22719			8.06092	8.24284	8.28572	8.36224	8.15537	8.08181	8.01212	8.0423							888	1	12	6	65.4	22.397	208	0	107.15	1411400000	156820000	15822000	39443000	32966000	36041000	13285000	5279300	3596400	10385000	1.22719	0.364238	0.165029	0.154079	AR1Y2_1706	AR1Y2_1706	AR1Y2_1706 D-arabino-3-hexulose 6-phosphate formaldehyde-lyase (EC 4.1.2.43)
	0.164568	1.36226			9.76569	9.95648	9.78656	9.92747	9.72745	9.66669	9.5921	9.79169							1917	1	21	21	79.9	20.567	179	0	323.31	60382000000	7547800000	905690000	2148600000	1167300000	1347700000	707000000	399100000	262430000	610000000	1.36226	0.364302	0.164568	0.154596	AR1Y2_3497	AR1Y2_3497	AR1Y2_3497 Rubrerythrin
	0.164079	2.08981			9.51845	9.3818	9.44703	9.39651	9.34027	9.28794	9.25698	9.2023							554	1	18	14	75.9	22.916	199	0	151.02	19869000000	1419200000	245360000	296140000	368290000	61510000	188480000	100900000	101880000	56632000	2.08981	0.366574	0.164079	0.157428	AR1Y2_1090	AR1Y2_1090	AR1Y2_1090 Cytidylate kinase (EC 2.7.4.25)
	0.162382	0.116234			7.02428	5.9	7.04033	5.9	7.51508	5.9	5.9	5.9							965	2	2	2	20.2	9.4626	84	0	3.529	112550000	18759000	1858600	2742100	2662600	1805900	5283100	1631500	1711500	1063900	0.116234	0.348525	0.162382	0.106865	AR1Y2_1848;REV__AR1Y2_0043	AR1Y2_1848;REV__AR1Y2_0043	AR1Y2_1848 hypothetical protein;AR1Y2_0043 Glutamate synthase [NADPH] large chain (EC 1.4.1.13)
	0.161687	0.984547			9.68702	9.87681	9.73085	9.66464	9.60422	9.45841	9.48599	9.76396							1774	1	22	22	99	11.185	99	0	170.96	45773000000	9154500000	1081900000	2655900000	1624900000	1293800000	1012300000	430190000	389530000	665900000	0.984547	0.357173	0.161687	0.149113	AR1Y2_3223	AR1Y2_3223	AR1Y2_3223 LSU ribosomal protein L23p (L23Ae)
	0.161446	0.634902			7.48766	7.85518	7.58804	7.82949	7.43391	7.34941	7.67169	7.65956							826	1	5	5	80	8.031	70	0	24.453	413030000	103260000	8945400	34184000	12952000	28017000	4771600	1366300	4018800	9002500	0.634902	0.351624	0.161446	0.143972	AR1Y2_1585	AR1Y2_1585	AR1Y2_1585 Exodeoxyribonuclease VII small subunit (EC 3.1.11.6)
	0.160541	2.39081			8.64785	8.61222	8.69028	8.72075	8.46159	8.52118	8.57618	8.46998							1313	1	12	12	51	34.838	314	0	169.6	3575400000	238360000	31966000	51212000	46143000	42497000	24756000	22007000	10637000	9144900	2.39081	0.365534	0.160541	0.155021	AR1Y2_2463	AR1Y2_2463	AR1Y2_2463 L-lactate dehydrogenase (EC 1.1.1.27)
	0.159402	1.85017			8.6716	8.84136	8.8682	8.83948	8.65754	8.65545	8.60969	8.66035							1645	1	17	17	56.8	32.337	292	0	116.58	4981000000	311310000	31771000	80296000	64228000	60431000	23667000	24342000	15309000	11266000	1.85017	0.363194	0.159402	0.152306	AR1Y2_3035	AR1Y2_3035	AR1Y2_3035 Fructose-bisphosphate aldolase class II (EC 4.1.2.13)
	0.158853	1.3419			8.70657	8.83519	8.79477	8.84649	8.72804	8.53419	8.73438	8.551							218	1	17	17	64.4	24.323	208	0	155.02	5102200000	425180000	52662000	104120000	75385000	82119000	41622000	18157000	27502000	23620000	1.3419	0.3578	0.158853	0.14942	AR1Y2_0390	AR1Y2_0390	AR1Y2_0390 Transcriptional regulator, MarR family
	0.158698	1.69019			8.80075	8.95242	8.99237	8.91092	8.83176	8.72428	8.6965	8.76913							384	1	16	16	58.7	27.133	242	0	192.35	6790000000	485000000	55689000	121970000	119070000	74344000	51504000	25745000	14726000	21950000	1.69019	0.361101	0.158698	0.151033	AR1Y2_0787	AR1Y2_0787	AR1Y2_0787 NAD-dependent protein deacetylase of SIR2 family
	0.158051	1.53429			10.1115	10.2904	10.2492	10.1742	9.98648	10.0681	9.98892	10.1496							1763	1	25	25	93.2	14.584	133	0	243.84	121700000000	17386000000	1926200000	3801800000	3120600000	2900700000	1975600000	1297300000	981000000	1382600000	1.53429	0.358595	0.158051	0.149743	AR1Y2_3212	AR1Y2_3212	AR1Y2_3212 SSU ribosomal protein S8p (S15Ae)
	0.15788	2.46871			9.47072	9.60685	9.51968	9.52773	9.42675	9.34766	9.34856	9.37049							256	1	33	33	90.6	46.197	416	0	323.31	27162000000	1293400000	149630000	347760000	232650000	216180000	126980000	93651000	60332000	66259000	2.46871	0.363619	0.15788	0.152727	AR1Y2_0490	AR1Y2_0490	AR1Y2_0490 Diaminopimelate decarboxylase (EC 4.1.1.20)
	0.157397	2.04378			8.29023	8.36393	8.24912	8.21754	8.1964	8.08368	8.08192	8.12924							1524	1	16	16	29	65.739	604	0	78.642	1398400000	43700000	7048100	9386900	8878300	5873700	4438600	3190200	2499400	2384700	2.04378	0.362037	0.157397	0.151125	AR1Y2_2835	AR1Y2_2835	AR1Y2_2835 Glutamate synthase [NADPH] small chain (EC 1.4.1.13)
	0.156514	1.61199			9.2843	9.07766	9.17266	9.16188	8.99156	9.07606	9.05949	8.94333							555	1	20	20	61	28.899	254	0	114.65	10762000000	717500000	94597000	135220000	143290000	116980000	54858000	110250000	37026000	25275000	1.61199	0.356319	0.156514	0.14872	AR1Y2_1091	AR1Y2_1091	AR1Y2_1091 Transcriptional repressor of the myo-inositol catabolic operon DeoR family
	0.156149	3.04466			9.9204	9.97001	9.9731	9.95454	9.80752	9.85803	9.77297	9.75494							348	1	61	61	74.3	80.311	697	0	323.31	71222000000	1924900000	260360000	448030000	377110000	318090000	173470000	154210000	98242000	95418000	3.04466	0.362672	0.156149	0.152237	AR1Y2_0735	AR1Y2_0735	AR1Y2_0735 Chaperone protein HtpG
	0.156	1.06256			8.47757	8.34157	8.35401	8.20355	8.11754	8.31813	8.22324	8.09381							1874	1	15	10	35.9	41.407	379	0	39.985	1649300000	74967000	13711000	18238000	14393000	8660500	4995500	7009000	4313200	3647400	1.06256	0.351841	0.156	0.144954	AR1Y2_3405	AR1Y2_3405	AR1Y2_3405 Butyryl-CoA dehydrogenase (EC 1.3.99.2)
	0.155281	1.47649			8.09795	8.00561	7.94989	8.12655	7.90623	7.99345	7.83034	7.82885							1438	1	8	8	29.6	30.09	267	0	24.542	819800000	58557000	8592300	12791000	10878000	10186000	4921400	4958900	4443100	1786500	1.47649	0.352585	0.155281	0.146975	AR1Y2_2653	AR1Y2_2653	AR1Y2_2653 CRISPR-associated RAMP Cmr4
	0.155126	0.96124			9.76517	9.91273	9.80225	9.67217	9.50352	9.56958	9.64951	9.8092							1761	1	18	18	82	13.372	122	0	180.52	48050000000	8008400000	1103400000	2393400000	1465800000	984590000	586720000	407510000	425030000	642000000	0.96124	0.349927	0.155126	0.143295	AR1Y2_3210	AR1Y2_3210	AR1Y2_3210 LSU ribosomal protein L18p (L5e)
	0.153957	2.12738			8.37256	8.37469	8.48025	8.44576	8.25559	8.19734	8.26972	8.33479							959	1	19	19	43.4	65.685	588	0	79.893	1896500000	51256000	5940800	10178000	12853000	7005000	3903400	3036800	1901000	6438100	2.12738	0.355081	0.153957	0.148194	AR1Y2_1839	AR1Y2_1839	AR1Y2_1839 V-type ATP synthase subunit A (EC 3.6.3.14)
	0.151856	2.50302			9.2777	9.24408	9.27866	9.23101	9.02666	9.10701	9.16897	9.1214							603	1	26	26	46.6	61.353	547	0	266.21	13714000000	571410000	90135000	140350000	113760000	78212000	45605000	34344000	33324000	35672000	2.50302	0.353729	0.151856	0.147157	AR1Y2_1179	AR1Y2_1179	AR1Y2_1179 Cell shape-determining protein
	0.151506	3.21309			9.24559	9.30062	9.30317	9.30359	9.18233	9.13602	9.13583	9.09276							1511	1	37	36	58.5	51.324	455	0	250.35	14588000000	729420000	93292000	158090000	138420000	125110000	75435000	55127000	41358000	42585000	3.21309	0.354732	0.151506	0.148074	AR1Y2_2817	AR1Y2_2817	AR1Y2_2817 Citrate synthase (si) (EC 2.3.3.1)
	0.150697	1.16744			8.93613	9.01013	9.17275	9.06269	8.92748	8.98332	8.90191	8.7662							478	1	28	28	43.8	67.361	605	0	168.27	8684200000	289470000	30421000	60512000	69690000	55945000	24855000	25336000	12047000	10667000	1.16744	0.347829	0.150697	0.141126	AR1Y2_0987	AR1Y2_0987	AR1Y2_0987 Lipid A export ATP-binding/permease protein MsbA
	0.149585	1.41182			8.5921	8.52014	8.55173	8.7568	8.47747	8.50391	8.41278	8.42826							1260	1	8	8	55.3	16.67	152	0	27.831	3008500000	429780000	67574000	72029000	75338000	102530000	41652000	22204000	23651000	24805000	1.41182	0.348145	0.149585	0.141553	AR1Y2_2366	AR1Y2_2366	AR1Y2_2366 Iron-sulfur cluster regulator IscR
	0.148085	0.929345			9.93866	10.0575	9.94238	9.8241	9.63009	9.81849	9.77343	9.9483							716	1	25	25	78.8	12.899	113	0	145.73	70249000000	17562000000	2509800000	5777400000	3118300000	2040100000	1061700000	1345800000	775610000	933320000	0.929345	0.345616	0.148085	0.136975	AR1Y2_1366	AR1Y2_1366	AR1Y2_1366 LSU ribosomal protein L19p
	0.147218	1.6935			10.1006	10.245	10.13	10.0601	9.93868	10.0232	9.94849	10.0365							1766	1	24	24	86.1	13.437	122	0	172.59	103380000000	12923000000	1806600000	3113200000	2129300000	1995300000	1423200000	1131100000	661640000	662520000	1.6935	0.34667	0.147218	0.14061	AR1Y2_3215	AR1Y2_3215	AR1Y2_3215 LSU ribosomal protein L14p (L23e)
	0.145681	1.38007			7.58783	7.6164	7.65163	7.51849	7.58785	7.41487	7.42809	7.36082							1174	1	5	5	10.4	89.702	790	0	17.615	306690000	7302100	1027600	1489000	1806500	928120	1163600	298560	412370	176340	1.38007	0.345601	0.145681	0.137899	AR1Y2_2257	AR1Y2_2257	AR1Y2_2257 Protease (EC 3.4.-.-)
	0.145597	0.928169			7.81706	7.7265	7.76112	7.90693	7.78537	7.72383	7.65515	7.46486							731	1	6	6	16.7	25.203	221	0	12.384	471190000	47119000	5531100	12759000	7377500	5858500	5076100	4439600	2976300	3100400	0.928169	0.344492	0.145597	0.134834	AR1Y2_1387	AR1Y2_1387	AR1Y2_1387 HAD-superfamily hydrolase, subfamily IA, variant 3:HAD-superfamily hydrolase, subfamily IA, variant 1
	0.144682	3.68805			9.52408	9.52306	9.56803	9.49312	9.39676	9.40012	9.36158	9.37111							1246	1	62	62	48.5	155.56	1404	0	323.31	25463000000	369020000	48066000	79536000	75251000	60098000	39550000	25949000	19869000	20704000	3.68805	0.349147	0.144682	0.142108	AR1Y2_2348	AR1Y2_2348	AR1Y2_2348 Activator of (R)-2-hydroxyglutaryl-CoA dehydratase
	0.143415	1.25832			9.26472	9.43175	9.41782	9.45166	9.21346	9.14367	9.31637	9.31879							1231	1	17	17	77.1	22.936	201	0	243.72	20499000000	1863500000	233210000	444460000	388120000	371210000	128500000	120880000	83479000	93689000	1.25832	0.345262	0.143415	0.135247	AR1Y2_2332	AR1Y2_2332	AR1Y2_2332 Archaeal/vacuolar-type H+-ATPase subunit H
	0.140608	0.622531			9.23462	9.43327	9.34219	9.50775	9.46807	9.2901	9.13236	9.06487							1654	1	14	14	93.8	17.318	161	0	156.74	20956000000	2328400000	153410000	622260000	264900000	525870000	404430000	133450000	148030000	76088000	0.622531	0.342853	0.140608	0.126968	AR1Y2_3044	AR1Y2_3044	AR1Y2_3044 Peptidyl-prolyl cis-trans isomerase (EC 5.2.1.8)
	0.139638	1.86778			8.93399	8.85406	8.87567	8.82424	8.70917	8.81759	8.74269	8.65997							1323	1	30	30	34.4	110.3	999	0	123.81	5560900000	94253000	14451000	22471000	15821000	13567000	9129600	10609000	4765100	3437900	1.86778	0.344351	0.139638	0.134213	AR1Y2_2475	AR1Y2_2475	AR1Y2_2475 Glutamate synthase [NADPH] small chain (EC 1.4.1.13)
	0.138423	2.47584			7.39608	7.40297	7.43505	7.44026	7.21632	7.2994	7.34429	7.26064							1441	1	4	4	10.9	45.951	385	0	8.0127	212330000	9231600	1451000	2320300	2350400	1475400	476980	395010	447590	314930	2.47584	0.344201	0.138423	0.134459	AR1Y2_2656	AR1Y2_2656	AR1Y2_2656 hypothetical protein
	0.138205	2.95062			8.0966	8.10819	8.13859	8.04949	7.92436	7.97918	7.98901	7.9475							1472	1	13	13	22.3	80.626	719	0	65.998	956410000	30852000	4271700	6860500	6275800	4705100	3706600	2342300	1667800	1022100	2.95062	0.344788	0.138205	0.135004	AR1Y2_2753	AR1Y2_2753	AR1Y2_2753 Lipid A export ATP-binding/permease protein MsbA
	0.138088	1.29036			8.7541	8.92768	8.83259	8.92879	8.82604	8.66198	8.66794	8.73486							633	1	17	17	62	32.331	295	0	48.074	5576600000	328040000	38620000	69819000	47599000	71478000	49328000	21872000	12762000	16558000	1.29036	0.342944	0.138088	0.13066	AR1Y2_1232	AR1Y2_1232	AR1Y2_1232 Chaperonin (heat shock protein 33)
	0.138047	1.5904			11.2827	11.4625	11.4435	11.3793	11.2475	11.2686	11.1938	11.306							1386	1	95	95	99.8	57.373	542	0	323.31	1921600000000	64054000000	6938600000	13760000000	12061000000	10115000000	6610600000	5781900000	4165300000	4622100000	1.5904	0.343367	0.138047	0.131872	AR1Y2_2570	AR1Y2_2570	AR1Y2_2570 Heat shock protein 60 family chaperone GroEL
	0.137741	0.962323			10.249	10.4605	10.5308	10.4413	10.3608	10.3398	10.2482	10.1818							1821	1	95	95	89	83.206	743	0	323.31	208840000000	4972500000	443260000	1038800000	1109200000	821450000	569720000	471240000	252810000	266030000	0.962323	0.343187	0.137741	0.128341	AR1Y2_3300	AR1Y2_3300	AR1Y2_3300 Pyruvate formate-lyase (EC 2.3.1.54)
	0.135409	1.68825			8.08296	8.13322	8.14832	8.23722	8.07769	7.98173	8.04883	7.95183							972	1	12	12	43.8	34.377	297	0	29.605	1025300000	51265000	6318000	11055000	7805500	8876200	4184600	5059000	4827900	3138800	1.68825	0.343732	0.135409	0.129782	AR1Y2_1872	AR1Y2_1872	AR1Y2_1872 Huntingtin interacting protein E-like protein
	0.133409	0.947959			7.21521	7.51603	7.46647	7.43851	7.29086	7.26409	7.20903	7.33862							1591	1	3	3	8.4	51.962	453	0	16.829	187570000	10421000	1322300	2204900	1516700	1238600	1889800	1159800	625250	463100	0.947959	0.341222	0.133409	0.124466	AR1Y2_2934	AR1Y2_2934	AR1Y2_2934 sensor histidine kinase
	0.133119	1.73292			8.45629	8.47286	8.58346	8.4552	8.42285	8.29815	8.32922	8.38511							707	1	9	9	55.1	17.93	156	0	28.005	2471400000	308930000	35765000	79479000	68768000	43073000	39733000	9887600	14585000	17639000	1.73292	0.343298	0.133119	0.12781	AR1Y2_1344	AR1Y2_1344	AR1Y2_1344 tmRNA-binding protein SmpB
	0.132356	1.41493			9.89752	9.91182	9.89656	9.81664	9.76063	9.84571	9.62686	9.75992							250	1	20	20	65	47.934	437	0	323.31	60181000000	2865800000	356490000	775920000	522860000	420080000	268260000	304720000	104880000	112550000	1.41493	0.342213	0.132356	0.126041	AR1Y2_0481	AR1Y2_0481	AR1Y2_0481 O-acetylhomoserine sulfhydrylase (EC 2.5.1.49) / O-succinylhomoserine sulfhydrylase (EC 2.5.1.48)
	0.132101	1.79166			9.04317	9.18667	9.10106	9.0754	9.04497	8.93615	8.94353	8.95325							1605	1	22	22	57.4	32.532	312	0	190.93	9617300000	565730000	82722000	135240000	102630000	76876000	65250000	35023000	34125000	33868000	1.79166	0.343126	0.132101	0.127034	AR1Y2_2968	AR1Y2_2968	AR1Y2_2968 Glucokinase (EC 2.7.1.2)
	0.131898	1.68704			7.79311	7.78327	7.72214	7.83155	7.73381	7.61351	7.57322	7.68193							275	1	4	4	27.5	15.656	131	0	8.1933	480890000	60111000	9180400	12517000	8631500	14480000	8542000	2474300	1766700	2519300	1.68704	0.342012	0.131898	0.12655	AR1Y2_0548	AR1Y2_0548	AR1Y2_0548 Transcriptional regulator, MerR family
	0.130918	1.62347			8.83693	8.88325	8.88066	8.81708	8.74575	8.76405	8.78007	8.60438							1943	1	13	13	59.4	18.891	165	0	48.353	5529200000	691150000	97752000	133000000	120080000	87030000	90937000	71907000	53507000	36931000	1.62347	0.342119	0.130918	0.125456	AR1Y2_3543	AR1Y2_3543	AR1Y2_3543 FIG072699: hypothetical protein
	0.129827	1.78577			8.2398	8.26651	8.3251	8.28228	8.21267	8.19629	8.12516	8.06028							890	1	13	13	40.8	44.73	402	0	48.93	1365600000	75864000	11467000	15159000	11114000	10727000	9549300	9528100	2705200	5615300	1.78577	0.342538	0.129827	0.124915	AR1Y2_1708	AR1Y2_1708	AR1Y2_1708 NADH-dependent butanol dehydrogenase A (EC 1.1.1.-)
	0.129596	1.74326			10.3614	10.438	10.4768	10.382	10.2348	10.3575	10.3129	10.2347							1582	1	43	43	73.1	29.178	268	0	323.31	202740000000	20274000000	2109700000	5129600000	4418500000	2993100000	1921900000	1409900000	1222300000	1069100000	1.74326	0.342062	0.129596	0.124586	AR1Y2_2921	AR1Y2_2921	AR1Y2_2921 / Glutamine transport system permease protein GlnP (TC 3.A.1.3.2)
	0.128606	2.4099			9.59891	9.63131	9.60274	9.5487	9.50499	9.40588	9.49579	9.46058							619	1	40	40	67.6	61.916	550	0	323.31	30038000000	1072800000	167610000	257500000	183590000	168090000	107500000	64292000	60771000	63436000	2.4099	0.342685	0.128606	0.125071	AR1Y2_1211	AR1Y2_1211	AR1Y2_1211 2-isopropylmalate synthase (EC 2.3.3.13)
	0.127667	1.32787			10.1312	10.2487	10.1245	10.0476	9.93601	10.0779	9.99476	10.0327							1740	1	19	19	80.8	14.388	130	0	187.21	103550000000	20710000000	2654300000	5316300000	3574300000	2794500000	1960300000	1610900000	1437600000	1362200000	1.32787	0.341043	0.127667	0.121447	AR1Y2_3187	AR1Y2_3187	AR1Y2_3187 SSU ribosomal protein S9p (S16e)
	0.127039	1.64854			8.70208	8.82961	8.84572	8.81881	8.72895	8.62797	8.7018	8.62935							1945	1	11	11	46.7	28.126	257	0	164.74	4850100000	485010000	52405000	124580000	103240000	65479000	46153000	36496000	27149000	29512000	1.64854	0.340846	0.127039	0.121962	AR1Y2_3545	AR1Y2_3545	AR1Y2_3545 Chromosome (plasmid) partitioning protein ParA
	0.125464	4.10695			9.62947	9.63936	9.60504	9.65168	9.52923	9.50764	9.48765	9.49918							694	1	18	18	75.9	27.492	245	0	188.19	33663000000	3740300000	522890000	839060000	659800000	670660000	389070000	259780000	219650000	179410000	4.10695	0.341782	0.125464	0.123827	AR1Y2_1326	AR1Y2_1326	AR1Y2_1326 Glucosamine-6-phosphate deaminase (EC 3.5.99.6)
	0.125059	1.21337			8.88516	8.79051	8.99281	8.97712	8.83931	8.82845	8.7477	8.72991							673	1	6	6	69.3	8.1835	75	0	47.373	6372000000	2124000000	249540000	388760000	421060000	411200000	229130000	173880000	146540000	103890000	1.21337	0.341352	0.125059	0.118607	AR1Y2_1290	AR1Y2_1290	AR1Y2_1290 KH domain RNA binding protein YlqC
	0.124867	0.582532			10.0664	9.8444	10.0813	9.85763	10.0378	9.79496	9.85266	9.66484							263	1	20	20	29.5	47.937	461	0	242.49	81200000000	7381800000	1268900000	1563100000	1366000000	1119500000	723030000	482990000	453630000	404650000	0.582532	0.3463	0.124867	0.113438	AR1Y2_0520	AR1Y2_0520	AR1Y2_0520 PTS system, tagatose-specific IIB component (EC 2.7.1.69) / PTS system, tagatose-specific IIC component
	0.124675	0.970501			8.3518	8.22596	8.19413	8.1313	8.08973	8.05119	8.23588	8.02768							1527	1	6	6	13.3	54.822	475	0	10.919	1321100000	60051000	10890000	14078000	10846000	10210000	4549300	3521700	4025300	1930500	0.970501	0.343422	0.124675	0.116975	AR1Y2_2841	AR1Y2_2841	AR1Y2_2841 capsular polysaccharide biosynthesis protein
	0.124528	1.92997			11.1737	11.2679	11.2507	11.2417	11.175	11.1002	11.0392	11.1215							1888	1	49	49	88.7	43.847	397	0	323.31	1297100000000	64856000000	7238900000	13177000000	11228000000	10040000000	8303100000	5073000000	3907200000	5888200000	1.92997	0.341239	0.124528	0.120334	AR1Y2_3445	AR1Y2_3445	AR1Y2_3445 Translation elongation factor Tu
	0.124413	2.29877			8.80872	8.85654	8.83273	8.77739	8.74026	8.64417	8.72762	8.66568							1205	1	18	18	59.7	32.177	288	0	106.52	5106700000	364770000	53063000	85364000	78848000	44648000	40755000	22569000	19407000	20112000	2.29877	0.341891	0.124413	0.120924	AR1Y2_2303	AR1Y2_2303	AR1Y2_2303 Rod shape-determining protein MreC
	0.123596	0.886104			7.97074	8.01127	8.0323	8.18834	8.08181	7.88032	7.85902	7.8871							1601	1	4	4	43.5	9.2575	85	0	17.198	871130000	290380000	30898000	43109000	51583000	76593000	40930000	17131000	12925000	17209000	0.886104	0.344169	0.123596	0.11546	AR1Y2_2964	AR1Y2_2964	AR1Y2_2964 Catabolite repression HPr-like protein Crh
	0.123166	2.05582			10.1668	10.2516	10.2005	10.1314	10.0909	10.0069	10.071	10.0888							1758	1	24	24	91.2	15.431	147	0	323.31	135620000000	15069000000	1912500000	4082100000	2733200000	2122700000	1571200000	879260000	849690000	918380000	2.05582	0.341775	0.123166	0.119316	AR1Y2_3207	AR1Y2_3207	AR1Y2_3207 LSU ribosomal protein L15p (L27Ae)
	0.121372	0.59913			9.40985	9.66753	9.45125	9.26916	9.4562	9.32944	9.30496	9.2217							1759	1	13	13	98.3	6.687	60	0	80.793	27498000000	6874500000	803820000	2279700000	1193200000	615880000	695800000	473570000	404670000	407910000	0.59913	0.348557	0.121372	0.110771	AR1Y2_3208	AR1Y2_3208	AR1Y2_3208 LSU ribosomal protein L30p (L7e)
	0.1213	1.10502			10.5387	10.7629	10.6512	10.5388	10.5143	10.493	10.4519	10.5472							1923	1	47	47	70.3	49.907	448	0	323.31	333000000000	18500000000	2068900000	4395700000	3403200000	2325800000	1957700000	1680100000	1302100000	1366600000	1.10502	0.344047	0.1213	0.114728	AR1Y2_3506	AR1Y2_3506	AR1Y2_3506 Glucose-6-phosphate isomerase (EC 5.3.1.9)
	0.121261	2.23205			8.43883	8.49096	8.44426	8.39797	8.3082	8.30942	8.28409	8.38527							889	1	5	5	38.9	19.885	185	0	45.224	2161900000	240210000	41376000	50965000	44388000	37179000	23564000	16268000	10613000	15860000	2.23205	0.342007	0.121261	0.117837	AR1Y2_1707	AR1Y2_1707	AR1Y2_1707 6-phospho-3-hexuloisomerase
	0.117851	1.89132			9.20656	9.13213	9.17313	9.19929	9.09778	9.0289	9.11896	8.99407							1363	1	22	22	72	30.397	264	0	148.25	12322000000	880140000	131000000	196370000	175460000	160850000	90253000	48997000	40123000	37086000	1.89132	0.345022	0.117851	0.114011	AR1Y2_2537	AR1Y2_2537	AR1Y2_2537 Hydrolase (HAD superfamily) in cluster with DUF1447
	0.116035	0.793128			8.10537	8.08095	8.0905	8.28977	8.16628	8.03109	7.99236	7.91273							1227	1	5	5	16.9	19.334	172	0	12.548	1159100000	96592000	8033900	21488000	15884000	23229000	12185000	6247600	4436300	5088600	0.793128	0.350223	0.116035	0.108182	AR1Y2_2326	AR1Y2_2326	AR1Y2_2326 COG1399 protein, clustered with ribosomal protein L32p
	0.115958	0.928622			8.89636	8.83711	8.89971	8.88414	8.74789	8.92962	8.74592	8.63006							822	1	12	12	54.5	20.676	189	0	285.53	5651700000	627960000	105810000	125780000	94058000	102680000	51715000	99404000	27114000	21414000	0.928622	0.349104	0.115958	0.109029	AR1Y2_1581	AR1Y2_1581	AR1Y2_1581 Stage III sporulation protein AH
	0.115616	1.12442			10.1379	10.1183	10.1646	9.99639	9.8881	9.96684	10.0472	10.0525							158	1	61	61	73.2	41.616	370	0	323.31	103080000000	4685600000	647930000	1210100000	946760000	590490000	362100000	325130000	308630000	294450000	1.12442	0.349986	0.115616	0.109717	AR1Y2_0291	AR1Y2_0291	AR1Y2_0291 Peptidyl-prolyl cis-trans isomerase (EC 5.2.1.8)
	0.115443	0.745263			9.50736	9.66681	9.61251	9.81307	9.46288	9.47151	9.56566	9.63792							1572	1	16	16	84.3	17.803	159	0	323.31	35231000000	4403800000	398870000	990740000	678770000	1112200000	391100000	275480000	265220000	291470000	0.745263	0.349428	0.115443	0.107285	AR1Y2_2911	AR1Y2_2911	AR1Y2_2911 Transcription elongation factor GreA
	0.114259	1.28504			7.55078	7.71261	7.66586	7.72326	7.54627	7.56121	7.48133	7.60666							252	1	3	3	20.2	23.503	208	0	6.8033	359260000	35926000	4659400	9087900	5774000	5778800	4296300	2616200	1875200	1838500	1.28504	0.349333	0.114259	0.109108	AR1Y2_0483	AR1Y2_0483	AR1Y2_0483 Methionine synthase activation domain (EC 2.1.1.13)
	0.11362	1.12223			8.11823	8.2285	8.25152	8.14273	8.18529	7.98834	8.07573	8.03715							905	1	11	11	43.6	35.577	307	0	100.59	1167100000	64838000	6082900	8064900	19268000	10263000	8291100	6622400	2823900	3421400	1.12223	0.350879	0.11362	0.107908	AR1Y2_1734	AR1Y2_1734	AR1Y2_1734 O antigen biosynthesis rhamnosyltransferase rfbN (EC 2.4.1.-)
	0.113029	0.699866			8.04681	8.23535	8.27226	8.41241	8.08443	8.09882	8.15842	8.17304							799	1	13	13	88.3	12.249	111	0	87.981	1426900000	178370000	14983000	38050000	33340000	49643000	14471000	9210900	9351100	9315800	0.699866	0.349473	0.113029	0.104809	AR1Y2_1529	AR1Y2_1529	AR1Y2_1529 hypothetical protein
	0.112961	0.941068			10.5276	10.513	10.4764	10.377	10.2176	10.3616	10.4132	10.4497							1747	1	42	42	91	20.208	178	0	302.57	231340000000	25704000000	3721700000	5998600000	4878300000	3430200000	2296000000	1962400000	1700900000	1715600000	0.941068	0.348478	0.112961	0.106445	AR1Y2_3196	AR1Y2_3196	AR1Y2_3196 LSU ribosomal protein L17p
	0.111971	0.59598			8.61322	8.74988	8.64751	8.65508	8.80211	8.47487	8.43669	8.50413							436	1	14	14	55.2	26.378	232	0	103.15	3548500000	295710000	33026000	56767000	35579000	50885000	51310000	27349000	13982000	26813000	0.59598	0.35002	0.111971	0.102851	AR1Y2_0907	AR1Y2_0907	AR1Y2_0907 ABC-type multidrug transport system, ATPase component
	0.111784	1.20687			7.74519	7.81968	7.90207	7.92307	7.79696	7.66601	7.74566	7.73424							1947	1	5	5	22.1	30.155	253	0	12.477	571870000	47656000	7113700	10186000	9925100	9626900	4382000	2517300	1847200	2057600	1.20687	0.348604	0.111784	0.106577	AR1Y2_3547	AR1Y2_3547	AR1Y2_3547 hypothetical protein
	0.110827	1.57258			8.10058	8.15039	8.16915	8.25765	8.061	8.02399	8.1116	8.03786							1517	1	7	7	29.1	28.711	261	0	25.897	1121500000	124610000	13797000	28762000	21628000	21414000	13467000	8507600	7461800	9574200	1.57258	0.348596	0.110827	0.10677	AR1Y2_2827	AR1Y2_2827	AR1Y2_2827 Tryptophan synthase alpha chain (EC 4.2.1.20)
	0.109807	1.92157			10.4609	10.3778	10.4166	10.4911	10.3313	10.274	10.3558	10.346							1844	1	48	48	92.6	48.13	444	0	323.31	210700000000	7525000000	1215400000	1320900000	1288000000	1224800000	846480000	579220000	548690000	501480000	1.92157	0.348594	0.109807	0.106518	AR1Y2_3351	AR1Y2_3351	AR1Y2_3351 NADP-specific glutamate dehydrogenase (EC 1.4.1.4)
	0.108235	1.43425			8.2492	8.15146	8.16056	8.26724	8.09156	8.06209	8.17846	8.06341							1329	1	14	14	54.1	34.035	314	0	44.399	1314800000	77343000	10858000	19376000	12006000	16786000	8128300	3339400	2929700	3919400	1.43425	0.349851	0.108235	0.104025	AR1Y2_2481	AR1Y2_2481	AR1Y2_2481 Carbamate kinase (EC 2.7.2.2)
	0.108101	0.927952			8.69171	8.78214	8.73202	8.93614	8.72726	8.60677	8.68003	8.69555							1866	1	20	6	83.3	19.866	180	0	44.063	5546900000	554690000	63697000	117730000	91713000	133290000	57336000	29894000	28234000	32793000	0.927952	0.350609	0.108101	0.102052	AR1Y2_3393	AR1Y2_3393	AR1Y2_3393 Rubrerythrin
	0.107631	2.28962			9.55518	9.58414	9.61438	9.58244	9.51741	9.50568	9.461	9.42152							793	1	45	45	71	69.679	635	0	323.31	30682000000	958810000	120770000	219740000	184730000	132230000	106920000	80165000	60258000	53996000	2.28962	0.349481	0.107631	0.104999	AR1Y2_1520	AR1Y2_1520	AR1Y2_1520 Ribonuclease J2 (endoribonuclease in RNA processing)
	0.107509	2.05354			8.94859	8.91246	9.03242	8.96362	8.85074	8.87875	8.87449	8.82307							365	1	24	24	32.4	75.558	667	0	215.6	7037200000	219910000	29441000	43311000	47919000	33910000	24180000	14978000	14743000	11430000	2.05354	0.349759	0.107509	0.104561	AR1Y2_0764	AR1Y2_0764	AR1Y2_0764 Sulfatase
	0.107009	1.77537			8.86127	8.76999	8.81166	8.8093	8.66263	8.74703	8.75722	8.65731							1324	1	18	18	38.6	49.057	443	0	51.876	4808400000	200350000	27280000	40892000	37844000	28599000	20860000	16023000	17875000	10978000	1.77537	0.349287	0.107009	0.10363	AR1Y2_2476	AR1Y2_2476	AR1Y2_2476 SsnA protein
	0.106805	0.442279			8.56729	8.70974	8.69495	8.92964	8.56581	8.43586	8.67173	8.80099							1366	1	7	7	89.7	11.065	97	0	84.203	4341200000	723530000	67033000	146480000	123630000	180410000	62318000	46809000	39433000	57422000	0.442279	0.351704	0.106805	0.0963885	AR1Y2_2540	AR1Y2_2540	AR1Y2_2540 Aspartyl-tRNA(Asn) amidotransferase subunit C (EC 6.3.5.6) @ Glutamyl-tRNA(Gln) amidotransferase subunit C (EC 6.3.5.7)
	0.10658	2.2854			8.63566	8.66493	8.64153	8.61603	8.56585	8.56301	8.53502	8.46798							1149	1	22	22	61.2	44.879	392	0	72.446	3411600000	179560000	21697000	41965000	27081000	36270000	18653000	18393000	9542900	5954300	2.2854	0.349259	0.10658	0.103993	AR1Y2_2226	AR1Y2_2226	AR1Y2_2226 Transcriptional regulator, GntR family domain / Aspartate aminotransferase (EC 2.6.1.1)
	0.106269	0.746817			8.58663	8.72472	8.7145	8.82907	8.58757	8.49018	8.6238	8.7283							736	1	11	11	52	27.383	248	0	122.33	4206100000	382380000	32737000	84734000	72796000	88194000	34069000	20217000	20525000	29104000	0.746817	0.352043	0.106269	0.0993284	AR1Y2_1395	AR1Y2_1395	AR1Y2_1395 RNA polymerase sigma factor RpoD
	0.105283	0.338562			9.15806	9.42578	9.4516	9.57178	9.34054	9.2164	9.07817	9.55097							1490	1	5	5	80.6	7.2589	67	0	181.66	20842000000	5210600000	229990000	1228600000	714810000	1095900000	674270000	309150000	207280000	750620000	0.338562	0.35354	0.105283	0.0929275	AR1Y2_2781	AR1Y2_2781	AR1Y2_2781 Cold shock protein CspD
	0.105277	0.772085			8.81251	8.91233	9.07547	9.03767	8.89346	8.78696	8.82041	8.91605							1096	1	11	11	45.4	23.129	205	0	48.265	8056000000	1150900000	86808000	233130000	296830000	203460000	160390000	106840000	22702000	40679000	0.772085	0.35254	0.105277	0.0986343	AR1Y2_2111	AR1Y2_2111	AR1Y2_2111 SOS-response repressor and protease LexA (EC 3.4.21.88)
	0.105218	0.475977			9.2594	9.36086	9.29552	9.60058	9.23279	9.15348	9.2531	9.45612							379	1	13	13	96.9	13.414	127	0	248.64	19326000000	2415700000	189230000	577330000	386680000	568530000	205460000	135490000	129000000	223980000	0.475977	0.351797	0.105218	0.0956338	AR1Y2_0778	AR1Y2_0778	AR1Y2_0778 Bona fide RidA/YjgF/TdcF/RutC subgroup
	0.104852	0.795193			8.15445	8.3118	8.28475	8.31894	8.27397	8.03511	8.1211	8.22034							156	1	13	13	72.6	21.015	190	0	40.283	1484300000	123690000	16408000	29488000	21990000	17501000	18077000	6975400	5018600	8232500	0.795193	0.351517	0.104852	0.0984115	AR1Y2_0289	AR1Y2_0289	AR1Y2_0289 Peptidyl-tRNA hydrolase (EC 3.1.1.29)
	0.104371	2.06879			9.57469	9.64009	9.62249	9.5925	9.48659	9.46959	9.48549	9.57062							382	1	39	39	91	44.704	398	0	323.31	33284000000	1280100000	167360000	315980000	212890000	185310000	139650000	91695000	77455000	89811000	2.06879	0.35067	0.104371	0.101611	AR1Y2_0785	AR1Y2_0785	AR1Y2_0785 3,4-dihydroxy-2-butanone 4-phosphate synthase (EC 4.1.99.12) / GTP cyclohydrolase II (EC 3.5.4.25)
	0.103988	1.39959			8.1261	8.16649	8.14038	8.0381	8.03503	8.02164	8.06532	7.93313							1523	1	14	14	26.2	64.206	572	0	63.598	1112600000	38366000	4002500	12706000	7623400	5208600	3723000	1540700	1778600	1782700	1.39959	0.351876	0.103988	0.100011	AR1Y2_2834	AR1Y2_2834	AR1Y2_2834 Periplasmic [Fe] hydrogenase large subunit (EC 1.12.7.2)
	0.103748	1.83422			10.2355	10.3223	10.261	10.3044	10.1798	10.14	10.1465	10.2419							1229	1	45	45	83.8	35.287	334	0	323.31	151870000000	8437300000	1015400000	1904500000	1373800000	1443200000	982900000	729170000	493190000	495120000	1.83422	0.351595	0.103748	0.100668	AR1Y2_2328	AR1Y2_2328	AR1Y2_2328 Phosphate acetyltransferase (EC 2.3.1.8)
	0.103745	0.900802			8.76477	8.57441	8.60502	8.55904	8.62306	8.47214	8.49631	8.49676							1199	1	6	6	37.7	14.755	130	0	30.728	3298100000	549680000	108330000	117910000	91790000	68927000	67963000	33356000	29574000	31834000	0.900802	0.351489	0.103745	0.0980264	AR1Y2_2296	AR1Y2_2296	AR1Y2_2296 Methylglyoxal synthase (EC 4.2.3.3)
	0.103694	1.54507			10.251	10.3313	10.2981	10.3599	10.2625	10.1492	10.1702	10.2438							1228	1	48	48	86.9	42.269	397	0	323.31	159150000000	6631100000	691540000	1469700000	1140500000	1142900000	876420000	502420000	359120000	448480000	1.54507	0.352193	0.103694	0.100076	AR1Y2_2327	AR1Y2_2327	AR1Y2_2327 Acetate kinase (EC 2.7.2.1)
	0.103284	1.34457			8.07096	8.07525	8.07026	8.13027	8.05671	7.87792	7.98248	8.01649							802	1	10	10	38.4	35.181	318	0	28.926	959770000	56457000	10160000	12841000	11280000	7719200	4990400	2920300	2196600	4350200	1.34457	0.351928	0.103284	0.0992193	AR1Y2_1538	AR1Y2_1538	AR1Y2_1538 hypothetical protein
	0.103284	0.837216			8.93835	8.92761	9.15655	9.08536	8.94456	8.96924	8.92999	8.85095							479	1	23	23	35.7	64.538	583	0	189.19	9026300000	429820000	61828000	75803000	102020000	82449000	34078000	30728000	23527000	19394000	0.837216	0.350885	0.103284	0.0972763	AR1Y2_0988	AR1Y2_0988	AR1Y2_0988 ABC transporter ATP-binding/transmembrane protein
	0.101235	1.79917			8.76658	8.81237	8.82778	8.79592	8.76694	8.71496	8.63776	8.67805							1734	1	19	19	74.3	33.827	311	0	112.23	5481400000	391530000	38965000	107260000	79508000	55912000	43957000	27662000	15747000	22517000	1.79917	0.351138	0.101235	0.0982451	AR1Y2_3166	AR1Y2_3166	AR1Y2_3166 Thioredoxin reductase (EC 1.8.1.9)
	0.100991	2.15138			9.61288	9.59241	9.61229	9.54627	9.49556	9.52427	9.4334	9.50665							1694	1	16	16	61	26.407	254	0	323.31	30548000000	2777100000	445830000	622400000	463970000	445110000	285580000	198400000	129290000	186530000	2.15138	0.352102	0.100991	0.0985091	AR1Y2_3116	AR1Y2_3116	AR1Y2_3116 3-oxoacyl-[acyl-carrier protein] reductase (EC 1.1.1.100)
	0.100534	0.388709			8.37638	8.05854	8.18859	8.10199	7.9728	8.33969	7.9596	8.05127							66	2	5	5	29.7	29.823	276	0	23.356	1239400000	123940000	27131000	25070000	23577000	15543000	9853500	15487000	4781300	2501000	0.388709	0.35606	0.100534	0.0903127	AR1Y2_0102;AR1Y2_1746	AR1Y2_0102	AR1Y2_0102 PTS system, mannose-specific IID component
	0.100022	1.94117			9.24472	9.256	9.25217	9.1858	9.20088	9.12166	9.11404	9.10202							1079	1	25	25	79.3	32.262	294	0	141.94	13883000000	867660000	118460000	190540000	151790000	139630000	99311000	62891000	56984000	48057000	1.94117	0.351186	0.100022	0.0973132	AR1Y2_2086	AR1Y2_2086	AR1Y2_2086 Acetylglutamate kinase (EC 2.7.2.8)
	0.0998356	1.46632			8.82292	8.70679	8.71296	8.79339	8.63102	8.68075	8.61425	8.71069							181	1	10	9	36.5	38.018	348	0	108.66	4327300000	227750000	49722000	57409000	29347000	26881000	15567000	19894000	12397000	16534000	1.46632	0.351202	0.0998356	0.0963138	AR1Y2_0322	AR1Y2_0322	AR1Y2_0322 TsaC protein (YrdC-Sua5 domains) required for threonylcarbamoyladenosine t(6)A37 modification in tRNA
	0.0993748	3.29617			9.61665	9.60752	9.64664	9.60157	9.54119	9.50278	9.49813	9.53278							1237	1	43	43	78.8	59.513	546	0	323.31	32185000000	1038200000	133200000	240600000	194640000	155920000	106340000	86772000	53060000	67691000	3.29617	0.351364	0.0993748	0.0979381	AR1Y2_2338	AR1Y2_2338	AR1Y2_2338 Dihydroxyacetone kinase family protein
	0.0989158	0.680927			10.394	10.4635	10.353	10.2298	10.1323	10.37	10.2426	10.2997							1890	1	33	33	98.7	17.785	156	0	323.31	191170000000	27310000000	3834000000	6787700000	4945000000	3092800000	2637100000	2748800000	1570500000	1694400000	0.680927	0.354122	0.0989158	0.0924273	AR1Y2_3447	AR1Y2_3447	AR1Y2_3447 SSU ribosomal protein S7p (S5e)
	0.0987062	2.5201			10.3537	10.4326	10.3706	10.368	10.2765	10.3088	10.2878	10.257							366	1	53	53	90	48.191	428	0	323.31	205920000000	8236700000	970440000	1983200000	1475200000	1335600000	767540000	601550000	532750000	570430000	2.5201	0.351954	0.0987062	0.0967149	AR1Y2_0765	AR1Y2_0765	AR1Y2_0765 Cell division trigger factor (EC 5.2.1.8)
	0.0983438	0.905149			7.6027	7.71245	7.6971	7.85327	7.66584	7.60817	7.57407	7.62405							849	1	8	8	20.9	44.642	407	0	23.087	415460000	20773000	2874600	4929000	2769600	4048000	2732100	1502900	788130	1128500	0.905149	0.353113	0.0983438	0.0932102	AR1Y2_1618	AR1Y2_1618	AR1Y2_1618 NAD(FAD)-utilizing dehydrogenases
	0.0978913	1.81558			10.3802	10.5132	10.4509	10.4237	10.3323	10.3283	10.366	10.3499							1770	1	33	33	90.4	24.528	218	0	323.31	227020000000	18918000000	2178800000	5137400000	3499100000	2773300000	1831100000	1309500000	1109700000	1079500000	1.81558	0.351773	0.0978913	0.0951175	AR1Y2_3219	AR1Y2_3219	AR1Y2_3219 SSU ribosomal protein S3p (S3e)
	0.0976136	0.249734			8.10346	8.37499	8.18492	8.74071	8.42344	8.12727	8.32549	8.13742							1273	1	5	5	37.7	8.714	77	0	23.286	1973600000	394710000	29293000	67274000	38847000	144030000	55611000	16776000	26056000	16832000	0.249734	0.366863	0.0976136	0.0841954	AR1Y2_2392	AR1Y2_2392	AR1Y2_2392 hypothetical protein
	0.0975597	0.573154			7.68308	7.3484	7.57473	7.51815	7.51815	7.33622	7.41631	7.46345							131	1	6	6	25.2	31.533	266	0	14.458	287920000	17995000	3682800	2434500	3125500	3786300	3108800	752690	702880	401730	0.573154	0.356373	0.0975597	0.0903519	AR1Y2_0235	AR1Y2_0235	AR1Y2_0235 Chemotaxis protein methyltransferase CheR (EC 2.1.1.80)
	0.097104	0.426154			7.03587	7.13316	7.26174	7.35505	7.29844	7.09909	6.9522	7.04766							493	1	3	3	22.1	16.8	154	0	12.751	134570000	13457000	1256100	3125100	2160100	3409900	1669300	769210	442830	624330	0.426154	0.357005	0.097104	0.0881712	AR1Y2_1005	AR1Y2_1005	AR1Y2_1005 Carbon monoxide dehydrogenase small chain (EC 1.2.99.2)
	0.0969706	1.54052			8.66638	8.71498	8.77016	8.76664	8.69251	8.63048	8.62911	8.57817							420	1	7	7	36.2	20.738	185	0	52.886	4080200000	816040000	123110000	132330000	134700000	116070000	126530000	72700000	43509000	67096000	1.54052	0.353316	0.0969706	0.0937904	AR1Y2_0878	AR1Y2_0878	AR1Y2_0878 Carbonic anhydrase (EC 4.2.1.1)
	0.0958772	0.565905			7.69105	7.74954	7.76396	7.57987	7.72473	7.59999	7.66281	7.4134							800	1	4	4	20.3	23.226	202	0	4.769	418240000	46471000	6289900	12198000	11334000	5117100	3961900	3748600	1778500	2042700	0.565905	0.355316	0.0958772	0.0888391	AR1Y2_1532	AR1Y2_1532	AR1Y2_1532 Nudix hydrolase family protein
	0.0955398	0.748633			8.17898	8.26827	8.30524	8.33062	8.31385	8.17566	8.05526	8.15619							987	1	11	11	42.8	36.326	327	0	143.37	1530700000	95667000	7503500	23191000	19224000	16185000	14481000	6403200	3891500	4787100	0.748633	0.355561	0.0955398	0.0899031	AR1Y2_1912	AR1Y2_1912	AR1Y2_1912 Porphobilinogen synthase (EC 4.2.1.24)
	0.0950093	1.16204			9.12267	9.09667	9.09507	9.13881	8.94391	9.00685	9.13678	8.98563							774	1	35	35	47.9	89.755	802	0	323.31	10228000000	222350000	26581000	53287000	41572000	38497000	19621000	15636000	17426000	9730100	1.16204	0.355972	0.0950093	0.0910983	AR1Y2_1492	AR1Y2_1492	AR1Y2_1492 Cell surface protein
	0.0950041	0.66488			9.91345	10.2067	10.0335	10.0419	10.0315	9.94073	9.87204	9.97122							1907	1	18	18	66	14.952	141	0	323.31	88918000000	9879800000	1163900000	2065900000	1606500000	1428700000	1498400000	997920000	466900000	651600000	0.66488	0.355937	0.0950041	0.0888917	AR1Y2_3480	AR1Y2_3480	AR1Y2_3480 LSU ribosomal protein L11p (L12e)
	0.0948803	1.91661			8.56685	8.52291	8.55488	8.5866	8.46991	8.39702	8.47973	8.50505							204	1	18	18	62.6	35.204	313	0	191.69	2909100000	145460000	21090000	31230000	29854000	23727000	14235000	10234000	6612400	8474000	1.91661	0.353807	0.0948803	0.0924084	AR1Y2_0356	AR1Y2_0356	AR1Y2_0356 2-dehydropantoate 2-reductase (EC 1.1.1.169)
	0.0947447	3.39599			9.19618	9.1949	9.21304	9.2075	9.11177	9.14161	9.09688	9.08239							1903	1	21	21	70.3	39.333	343	0	102.42	12307000000	586030000	90980000	134620000	94848000	94238000	60330000	36144000	39753000	35113000	3.39599	0.353038	0.0947447	0.0934915	AR1Y2_3463	AR1Y2_3463	AR1Y2_3463 dTDP-glucose 4,6-dehydratase (EC 4.2.1.46)
	0.0941141	0.473218			8.81678	8.87073	9.09356	8.73949	8.67922	8.73656	8.89464	8.83367							1909	1	5	5	55.1	6.1092	49	0	38.992	6752200000	6752200000	494880000	1401800000	2260900000	1321700000	398680000	233370000	322280000	318550000	0.473218	0.362453	0.0941141	0.0863374	AR1Y2_3483	AR1Y2_3483	AR1Y2_3483 LSU ribosomal protein L33p @ LSU ribosomal protein L33p, zinc-dependent
	0.0940309	1.04896			8.78517	8.76647	8.82054	8.87699	8.71649	8.77027	8.60704	8.77924							1700	1	17	17	54.7	36.363	340	0	89.061	5107500000	464320000	46835000	102900000	84999000	87947000	48049000	39454000	20509000	33625000	1.04896	0.355605	0.0940309	0.0898574	AR1Y2_3125	AR1Y2_3125	AR1Y2_3125 TsaD/Kae1/Qri7 protein, required for threonylcarbamoyladenosine t(6)A37 formation in tRNA
	0.0936842	1.20621			9.81919	9.70549	9.75819	9.76977	9.74509	9.67998	9.6715	9.58132							1829	1	37	37	73.5	43.709	396	0	295.1	45475000000	2273700000	316310000	494430000	430480000	372820000	230670000	178830000	134890000	115320000	1.20621	0.356008	0.0936842	0.0899975	AR1Y2_3321	AR1Y2_3321	AR1Y2_3321 S-adenosylmethionine synthetase (EC 2.5.1.6)
	0.0935285	1.13736			9.30196	9.35769	9.45312	9.30031	9.32946	9.25176	9.22912	9.22863							1557	1	19	19	51.3	43.56	386	0	323.31	18997000000	1117500000	119520000	219290000	246860000	129910000	211320000	84279000	56380000	49935000	1.13736	0.355042	0.0935285	0.0896669	AR1Y2_2892	AR1Y2_2892	AR1Y2_2892 Bacillosamine/Legionaminic acid biosynthesis aminotransferase PglE;4-keto-6-deoxy-N-Acetyl-D-hexosaminyl-(Lipid carrier) aminotransferase
	0.0932429	1.38762			9.43119	9.38869	9.47481	9.51815	9.38333	9.39576	9.36637	9.2944							39	1	27	27	86.3	25.937	219	0	174.88	23397000000	1376300000	167060000	299810000	278580000	245590000	142900000	99483000	65047000	77846000	1.38762	0.356196	0.0932429	0.0900081	AR1Y2_0057	AR1Y2_0057	AR1Y2_0057 GTP pyrophosphokinase (EC 2.7.6.5)
	0.0908892	2.60812			10.3387	10.4019	10.3576	10.3566	10.2926	10.2732	10.2872	10.2382							816	1	65	65	77.4	72.494	663	0	323.31	181020000000	5839200000	702920000	1362900000	984560000	939210000	650060000	503510000	357970000	338070000	2.60812	0.355921	0.0908892	0.0892648	AR1Y2_1568	AR1Y2_1568	AR1Y2_1568 2,4-dienoyl-CoA reductase [NADPH] (EC 1.3.1.34)
	0.0906341	0.911263			7.62649	7.78811	7.75149	7.85397	7.63386	7.68387	7.69972	7.64008							1850	1	9	9	40	24.727	230	0	20.121	536450000	44704000	2049000	15269000	10266000	10679000	2156100	2494800	1190800	599580	0.911263	0.362318	0.0906341	0.0862795	AR1Y2_3359	AR1Y2_3359	AR1Y2_3359 Triosephosphate isomerase (EC 5.3.1.1)
	0.0900763	0.557793			8.29248	8.08332	7.97762	8.164	8.0434	7.93802	8.07969	8.09601							996	1	5	5	77.8	8.1551	72	0	24.597	957070000	239270000	77508000	32700000	14016000	34999000	31550000	4772900	26097000	17626000	0.557793	0.367628	0.0900763	0.0837672	AR1Y2_1930	AR1Y2_1930	AR1Y2_1930 hypothetical protein
	0.0892603	0.911292			8.73855	8.66791	8.83247	8.85483	8.67799	8.75455	8.64392	8.66026							372	1	16	16	59.7	29.724	268	0	78.139	4601600000	270680000	38482000	51291000	44855000	57211000	24657000	24742000	17051000	12393000	0.911292	0.36454	0.0892603	0.0850338	AR1Y2_0771	AR1Y2_0771	AR1Y2_0771 Dihydropteroate synthase (EC 2.5.1.15)
	0.0880556	1.35449			9.33566	9.40521	9.34984	9.36873	9.2405	9.26472	9.23358	9.36842							1432	1	22	22	64.6	39.583	359	0	170.24	18225000000	1518800000	234000000	321110000	272380000	256700000	128500000	123840000	85159000	97075000	1.35449	0.365023	0.0880556	0.0851028	AR1Y2_2644	AR1Y2_2644	AR1Y2_2644 Carbamoyl-phosphate synthase small chain (EC 6.3.5.5)
	0.0857227	0.874854			8.66733	8.63764	8.60045	8.56692	8.5556	8.62169	8.54203	8.41014							1902	1	14	14	52.7	32.017	281	0	243.96	3279500000	204970000	28471000	51527000	41307000	20839000	21511000	19586000	12798000	8927600	0.874854	0.375448	0.0857227	0.0816871	AR1Y2_3462	AR1Y2_3462	AR1Y2_3462 dTDP-4-dehydrorhamnose reductase (EC 1.1.1.133)
	0.085691	0.856808			8.11358	8.23739	8.22863	8.19276	8.04603	8.11955	8.0436	8.22042							255	1	4	4	22.1	26.228	231	0	9.4529	1201800000	109250000	11998000	24052000	18603000	18250000	12893000	8539100	7733700	7183800	0.856808	0.374799	0.085691	0.0815906	AR1Y2_0489	AR1Y2_0489	AR1Y2_0489 transcriptional regulator, TrmB
	0.0855663	0.637281			8.5775	8.77457	8.7345	8.76778	8.69991	8.62091	8.50501	8.68626							1641	1	12	12	65.6	23.78	218	0	56.743	3585100000	512160000	15584000	70451000	98066000	115990000	20706000	56784000	61742000	72831000	0.637281	0.376923	0.0855663	0.0804096	AR1Y2_3030	AR1Y2_3030	AR1Y2_3030 Ribulose-phosphate 3-epimerase (EC 5.1.3.1)
	0.0844245	1.31061			9.69738	9.58771	9.54432	9.59213	9.5103	9.54406	9.53335	9.49613							1072	1	12	12	72.4	9.3839	87	0	187.28	30516000000	10172000000	1443400000	1839300000	1280100000	1891100000	1628400000	1048500000	547270000	494050000	1.31061	0.37504	0.0844245	0.0816268	AR1Y2_2062	AR1Y2_2062	AR1Y2_2062 SSU ribosomal protein S20p
	0.0841899	0.525578			8.37376	8.57492	8.55349	8.58735	8.40273	8.30266	8.54898	8.49841							537	1	11	11	47.8	26.583	226	0	32.768	2595500000	199650000	21793000	49228000	33186000	30888000	21853000	10145000	17767000	14793000	0.525578	0.38006	0.0841899	0.0783951	AR1Y2_1066	AR1Y2_1066	AR1Y2_1066 putative metal dependent hydrolase
	0.0839398	0.753875			9.82458	10.0025	9.96461	10.016	9.91652	9.8225	9.80121	9.93174							1790	1	36	36	79.2	43.937	414	0	323.31	73772000000	4610700000	511220000	1000800000	804600000	868850000	612080000	326900000	180910000	305400000	0.753875	0.378408	0.0839398	0.0795813	AR1Y2_3243	AR1Y2_3243	AR1Y2_3243 3-oxoacyl-[acyl-carrier-protein] synthase, KASII (EC 2.3.1.179)
	0.0833051	0.597835			8.43225	8.54209	8.55291	8.67945	8.56623	8.44001	8.49874	8.36851							1288	1	8	8	48.2	23.953	199	0	43.414	2885400000	320600000	32567000	57894000	81743000	68637000	18763000	24290000	20708000	15995000	0.597835	0.381039	0.0833051	0.0781619	AR1Y2_2418	AR1Y2_2418	AR1Y2_2418 protein of unknown function DUF1653
	0.0831749	2.04889			9.75166	9.73757	9.77676	9.7593	9.68847	9.7099	9.67873	9.6155							1462	1	53	53	83.6	67.75	608	0	323.31	43705000000	1324400000	176360000	260200000	246020000	208050000	138280000	131630000	88961000	74886000	2.04889	0.375262	0.0831749	0.0813948	AR1Y2_2737	AR1Y2_2737	AR1Y2_2737 GTP-binding protein TypA/BipA
	0.0830837	1.19791			7.95012	7.95791	7.88846	8.00932	7.81395	7.83343	7.89729	7.92881							1475	1	8	8	14.9	50.038	442	0	7.4678	689830000	31356000	4843800	5923200	4865300	4633100	2970400	2546400	3180900	2392700	1.19791	0.377167	0.0830837	0.080154	AR1Y2_2759	AR1Y2_2759	AR1Y2_2759 ABC transporter, predicted N-acetylneuraminate-binding protein
	0.0826201	0.684956			8.27582	8.23942	8.33644	8.38691	8.36371	8.21029	8.19822	8.1359							518	1	4	4	39.1	16.101	138	0	87.025	1700800000	283470000	39629000	80235000	36334000	46114000	44964000	9717100	18253000	8226800	0.684956	0.381147	0.0826201	0.0780649	AR1Y2_1045	AR1Y2_1045	AR1Y2_1045 Uncharacterized protein TM0723
	0.0825539	1.06892			8.87739	8.91458	8.97594	8.94576	8.81551	8.779	8.9383	8.85066							1936	1	15	15	28.2	68.418	652	0	149.11	6644100000	332200000	103360000	50104000	43917000	38498000	61439000	11884000	13503000	9499500	1.06892	0.378662	0.0825539	0.0793696	AR1Y2_3531	AR1Y2_3531	AR1Y2_3531 PTS system, fructose-specific IIA component / PTS system, fructose-specific IIB component (EC 2.7.1.69) / PTS system, fructose-specific IIC component
	0.0824296	1.44331			8.81043	8.83698	8.76045	8.84423	8.75499	8.78493	8.70345	8.67901							1080	1	22	22	58.3	43.441	408	0	174.14	5251200000	238690000	32298000	50589000	38365000	47901000	25618000	19725000	10251000	13943000	1.44331	0.377641	0.0824296	0.0799792	AR1Y2_2087	AR1Y2_2087	AR1Y2_2087 Glutamate N-acetyltransferase (EC 2.3.1.35) / N-acetylglutamate synthase (EC 2.3.1.1)
	0.082267	1.03733			8.48866	8.44315	8.58372	8.52921	8.34768	8.45516	8.43804	8.4748							1095	1	9	9	14.3	53.91	490	0	30.346	2791800000	111670000	15288000	26562000	29197000	15626000	8418600	6703700	4745700	5129500	1.03733	0.380408	0.082267	0.0790249	AR1Y2_2109	AR1Y2_2109	AR1Y2_2109 N-acetylmuramoyl-L-alanine amidase (EC 3.5.1.28)
	0.0822256	0.877995			8.88492	8.83392	8.86242	8.76663	8.70228	8.70847	8.87161	8.73662							470	1	19	19	30.9	73.257	660	0	142.19	5613500000	215900000	32172000	49134000	48448000	35243000	15571000	10528000	12144000	12664000	0.877995	0.380819	0.0822256	0.0785161	AR1Y2_0974	AR1Y2_0974	AR1Y2_0974 Ferrous iron transport protein B
	0.0819068	0.80845			9.18549	9.14622	9.11564	9.11975	9.17834	9.06221	8.94435	9.05457							1640	1	11	11	41.8	29.506	273	0	95.043	11207000000	1120700000	155900000	260700000	199610000	176110000	116180000	88320000	59544000	64343000	0.80845	0.380115	0.0819068	0.0779749	AR1Y2_3029	AR1Y2_3029	AR1Y2_3029 nucleotide-binding protein
	0.0815345	0.0527946			7.53771	7.47468	7.74221	7.64395	8.10582	8.04293	8.02366	5.9							433	1	6	6	22.4	41.357	379	0	49.268	490310000	30644000	1871600	3314100	5611600	4904900	5730500	4941700	3864300	405430	0.0527946	0.477799	0.0815345	0.0528461	AR1Y2_0901	AR1Y2_0901	AR1Y2_0901 N-acetyl-L,L-diaminopimelate deacetylase (EC 3.5.1.47)
	0.0814677	0.753249			8.28099	8.1677	8.22748	8.158	7.99344	8.1695	8.18506	8.16029							1938	1	10	10	45.6	27.48	248	0	63.094	1330100000	88673000	14174000	20042000	19707000	12741000	7769200	6950700	4288600	2999700	0.753249	0.381445	0.0814677	0.0773532	AR1Y2_3533	AR1Y2_3533	AR1Y2_3533 Transcriptional repressor of the fructose operon, DeoR family
	0.0814433	0.946371			8.35232	8.35386	8.38596	8.32775	8.3679	8.31279	8.23887	8.17455							1682	1	9	9	50.9	23.96	226	0	60.278	1779100000	136860000	15640000	29000000	20052000	13491000	27145000	14021000	9670400	7837200	0.946371	0.381067	0.0814433	0.0780164	AR1Y2_3097	AR1Y2_3097	AR1Y2_3097 DUF124 domain-containing protein
	0.0813049	0.0606616			7.27423	7.22066	7.36231	5.9	7.30313	7.1705	5.9	7.05835							811	1	4	4	11.3	34.183	293	0	6.9383	142410000	10172000	712280	2460300	4685100	460540	790160	687970	122770	252930	0.0606616	0.465794	0.0813049	0.0551331	AR1Y2_1558	AR1Y2_1558	AR1Y2_1558 Transcriptional regulator, AraC family
	0.0811224	0.612393			8.70918	8.58727	8.61661	8.61779	8.64633	8.56213	8.60927	8.38863							747	1	6	6	34.5	24.688	220	0	72.332	3306400000	254340000	40132000	56885000	41628000	31182000	29221000	20892000	24853000	9549200	0.612393	0.384048	0.0811224	0.0763273	AR1Y2_1413	AR1Y2_1413	AR1Y2_1413 Queuosine Biosynthesis QueC ATPase
	0.0801635	0.90666			8.69423	8.77084	8.79957	8.6956	8.75579	8.64385	8.65814	8.58182							836	1	12	12	64.1	15.595	131	0	42.806	4361100000	545140000	32837000	114060000	119230000	86978000	62543000	36191000	54707000	38585000	0.90666	0.382804	0.0801635	0.0767238	AR1Y2_1596	AR1Y2_1596	AR1Y2_1596 hypothetical protein
	0.0801219	0.411671			7.97238	8.02934	8.20074	8.20935	8.13663	8.10721	7.87023	7.97727							808	1	8	7	43.5	27.812	255	0	16.855	1037400000	64841000	5625000	11771000	14190000	12220000	9164300	6722100	3142500	2004900	0.411671	0.391747	0.0801219	0.073776	AR1Y2_1549	AR1Y2_1549	AR1Y2_1549 3-dehydroquinate dehydratase I (EC 4.2.1.10)
	0.08004	2.40547			9.85537	9.8996	9.86947	9.84133	9.82287	9.77913	9.77722	9.7664							1110	1	52	52	80.1	82.482	762	0	323.31	59300000000	1520500000	203020000	344440000	255200000	230760000	162620000	130540000	99411000	94515000	2.40547	0.380798	0.08004	0.0786535	AR1Y2_2128	AR1Y2_2128	AR1Y2_2128 Putative enzyme
	0.0799115	0.568346			8.90885	8.84554	8.91954	8.8681	8.83237	8.95084	8.79621	8.64297							901	1	22	22	68.2	34.875	305	0	61.336	6215500000	327130000	46758000	83272000	42525000	79355000	18002000	14947000	34936000	7339000	0.568346	0.38956	0.0799115	0.0749781	AR1Y2_1725	AR1Y2_1725	AR1Y2_1725 Maebl
	0.079864	0.0400542			7.96283	5.9	7.94373	7.79322	7.68712	7.95856	7.73464	5.9							1919	1	7	7	19.8	39.097	324	0	8.3491	498140000	27675000	4941700	3045100	6267800	5825500	2479800	3583800	1391900	139080	0.0400542	0.51185	0.079864	0.0471984	AR1Y2_3501	AR1Y2_3501	AR1Y2_3501 Spore coat protein S
	0.0797343	0.511133			8.65268	8.76432	8.69875	8.80123	8.77118	8.72547	8.61497	8.48643							12	1	12	12	75.7	16.133	144	0	155.06	4425700000	491740000	47218000	132390000	79525000	84312000	55660000	50705000	21344000	20581000	0.511133	0.389635	0.0797343	0.0744049	AR1Y2_0015	AR1Y2_0015	AR1Y2_0015 PTS system, mannitol-specific IIA component
	0.0788981	0.648684			8.1742	8.01241	8.17458	8.05877	8.11697	7.93899	7.97646	8.07196							1256	1	10	10	16.8	33.485	291	0	24.059	1027400000	114150000	13092000	20824000	27254000	18086000	15001000	6570100	6609300	6717900	0.648684	0.38936	0.0788981	0.0745534	AR1Y2_2362	AR1Y2_2362	AR1Y2_2362 membrane protein
	0.0786138	0.727677			9.2742	9.35824	9.33395	9.15327	9.26527	9.20626	9.19731	9.13637							163	1	24	24	74.3	16.503	148	0	86.763	15424000000	1713800000	214220000	456940000	340420000	168440000	198080000	151820000	90971000	92873000	0.727677	0.389263	0.0786138	0.0746699	AR1Y2_0297	AR1Y2_0297	AR1Y2_0297 LSU ribosomal protein L9p
	0.0784879	1.0398			10.6043	10.69	10.6824	10.7174	10.6383	10.6433	10.587	10.5115							777	1	92	91	92.2	66.077	619	0	323.31	388680000000	12146000000	1493900000	2639200000	2123200000	2228600000	1313300000	951240000	732080000	664820000	1.0398	0.387081	0.0784879	0.0755372	AR1Y2_1500	AR1Y2_1500	AR1Y2_1500 Chaperone protein DnaK
	0.0781012	1.21136			8.64703	8.66281	8.68394	8.69269	8.57146	8.68006	8.59701	8.52552							848	1	22	22	48.1	43.726	391	0	103.33	3802400000	152100000	18399000	39303000	26790000	25932000	11974000	15401000	6952100	7344700	1.21136	0.386836	0.0781012	0.0755315	AR1Y2_1617	AR1Y2_1617	AR1Y2_1617 Phosphopentomutase (EC 5.4.2.7)
	0.0777919	0.50619			7.76554	7.97302	7.96016	7.79768	7.75539	7.849	7.89094	7.6899							1550	1	5	5	10.1	42.183	357	0	11.439	532340000	40949000	1726400	7518700	6766200	4588600	3712000	4038200	8649300	3950100	0.50619	0.392479	0.0777919	0.0726727	AR1Y2_2884	AR1Y2_2884	AR1Y2_2884 COG5039: Exopolysaccharide biosynthesis protein
	0.0777206	1.03644			8.36233	8.47534	8.48555	8.50642	8.38922	8.43634	8.34875	8.34445							1291	1	16	16	44.3	43.307	395	0	115.3	2383700000	119190000	12953000	29411000	22993000	23598000	11057000	7084400	4591800	7498400	1.03644	0.38967	0.0777206	0.0748186	AR1Y2_2421	AR1Y2_2421	AR1Y2_2421 [FeFe]-hydrogenase maturation protein HydF
	0.0773942	0.544483			8.38144	8.5596	8.53268	8.54998	8.50579	8.28919	8.41519	8.50395							437	1	10	10	60.9	13.067	115	0	76.486	2693900000	299330000	27181000	70548000	64858000	51601000	31771000	17123000	13663000	22583000	0.544483	0.392222	0.0773942	0.0726019	AR1Y2_0908	AR1Y2_0908	AR1Y2_0908 Transcriptional regulator, GntR family
	0.0773063	0.715098			8.27453	8.15909	8.18076	8.1085	8.09279	8.03354	8.21646	8.07085							955	1	5	5	23	23.272	200	0	8.1764	1183600000	107600000	15894000	24446000	20521000	15509000	8807100	6211400	8897900	7316500	0.715098	0.391104	0.0773063	0.0734367	AR1Y2_1831	AR1Y2_1831	AR1Y2_1831 SanA protein
	0.0771134	0.739321			8.53207	8.55083	8.50114	8.50488	8.54241	8.51742	8.37814	8.34248							55	1	11	11	36.4	37.197	324	0	69.662	2479600000	145860000	21056000	23028000	24309000	22525000	19822000	16949000	9104200	9064900	0.739321	0.391083	0.0771134	0.0733622	AR1Y2_0085	AR1Y2_0085	AR1Y2_0085 DNA polymerase III delta prime subunit (EC 2.7.7.7)
	0.0762281	1.59515			10.1015	10.1062	10.1242	10.1684	10.0839	10.0555	9.98892	10.067							1103	1	21	21	99	11.105	102	0	323.31	104460000000	14923000000	1882900000	3105300000	2628300000	2576600000	1608100000	1215000000	796660000	1110500000	1.59515	0.389099	0.0762281	0.0743121	AR1Y2_2119	AR1Y2_2119	AR1Y2_2119 LSU ribosomal protein L21p
	0.0761268	0.490692			9.00604	8.87615	8.91915	8.96188	8.87532	9.04462	8.76693	8.77184							778	1	17	17	46.7	41.411	381	0	165.78	6629300000	348910000	49697000	71328000	47903000	49002000	44078000	44240000	22232000	20431000	0.490692	0.395901	0.0761268	0.0710988	AR1Y2_1501	AR1Y2_1501	AR1Y2_1501 Chaperone protein DnaJ
	0.0745195	1.13784			7.70665	7.79637	7.6663	7.7151	7.65811	7.58912	7.65064	7.68847							346	1	4	4	29.6	19.381	162	0	9.2909	438400000	43840000	5408200	12981000	7497100	6848700	3916100	2217800	2334300	2637000	1.13784	0.393763	0.0745195	0.0720482	AR1Y2_0733	AR1Y2_0733	AR1Y2_0733 hypothetical protein
	0.0739982	2.40777			8.74885	8.71252	8.75545	8.73001	8.68393	8.66832	8.62469	8.6739							887	1	20	19	55.7	43.092	386	0	106.24	4355300000	189360000	27328000	32304000	35288000	34341000	19984000	18580000	8666900	12867000	2.40777	0.393012	0.0739982	0.0728129	AR1Y2_1705	AR1Y2_1705	AR1Y2_1705 Mannitol-1-phosphate 5-dehydrogenase (EC 1.1.1.17)
	0.07357	0.239792			7.71498	7.78718	7.6545	8.15863	7.90827	7.70507	7.68795	7.71974							598	1	5	5	42.7	13.565	117	0	34.401	546950000	136740000	12830000	24135000	13222000	38237000	15123000	16877000	6612700	9701200	0.239792	0.417863	0.07357	0.0654329	AR1Y2_1169	AR1Y2_1169	AR1Y2_1169 hypothetical protein
	0.0734708	1.63023			9.43295	9.36979	9.45527	9.47041	9.37727	9.37409	9.34672	9.33646							1392	1	58	57	67.6	92.101	820	0	323.31	21716000000	556810000	76041000	125840000	102520000	87720000	52404000	43202000	32961000	36122000	1.63023	0.394522	0.0734708	0.0717253	AR1Y2_2576	AR1Y2_2576	AR1Y2_2576 ClpB protein
	0.0731223	0.334149			10.5589	10.6197	10.6036	10.6665	10.4276	10.4414	10.4779	10.8092							1893	1	22	22	95.9	12.562	122	0	323.31	330540000000	41317000000	4024500000	7863100000	7777900000	7544900000	4694800000	2816400000	2480800000	4114900000	0.334149	0.410195	0.0731223	0.0668783	AR1Y2_3450	AR1Y2_3450	AR1Y2_3450 LSU ribosomal protein L7/L12 (P1/P2)
	0.0729141	0.881699			9.256	9.29321	9.3371	9.23545	9.20661	9.25227	9.26293	9.10829							1915	1	39	39	60.9	72.416	658	0	323.31	15270000000	587320000	80279000	147820000	110300000	78719000	53765000	46686000	39289000	30457000	0.881699	0.397484	0.0729141	0.0699922	AR1Y2_3494	AR1Y2_3494	AR1Y2_3494 Cell division protein FtsH (EC 3.4.24.-)
	0.072283	1.70913			8.73623	8.75616	8.75278	8.75292	8.68682	8.61809	8.72665	8.6774							251	1	18	18	49	33.653	298	0	64.568	4550800000	325050000	41109000	83711000	56733000	53877000	29454000	23257000	17858000	19054000	1.70913	0.397231	0.072283	0.0706671	AR1Y2_0482	AR1Y2_0482	AR1Y2_0482 5,10-methylenetetrahydrofolate reductase (EC 1.5.1.20)
	0.0719196	0.374858			7.97439	8.04423	8.19882	8.05123	7.79986	8.10836	8.00121	8.07155							961	1	9	9	17.6	74.161	653	0	15.191	676710000	22557000	1700100	3110500	3250200	2002600	1002500	517040	10514000	460360	0.374858	0.412879	0.0719196	0.0663807	AR1Y2_1843	AR1Y2_1843	AR1Y2_1843 V-type ATP synthase subunit I (EC 3.6.3.14)
	0.0718179	0.513254			8.80709	8.85313	8.84768	8.88244	8.90238	8.81172	8.78443	8.60453							1100	1	23	23	56.2	46.775	427	0	105.49	6553100000	252040000	27349000	87706000	28755000	57481000	23057000	13905000	7715700	6075400	0.513254	0.40774	0.0718179	0.0674792	AR1Y2_2116	AR1Y2_2116	AR1Y2_2116 GTP-binding protein Obg
	0.0718069	2.14727			9.53502	9.60165	9.60962	9.58298	9.49534	9.50579	9.52599	9.51492							1364	1	40	40	69.1	54.231	479	0	323.31	31462000000	1210100000	144120000	278590000	215140000	185870000	120340000	123190000	62177000	80638000	2.14727	0.397318	0.0718069	0.0705404	AR1Y2_2538	AR1Y2_2538	AR1Y2_2538 Aspartyl-tRNA(Asn) amidotransferase subunit B (EC 6.3.5.6) @ Glutamyl-tRNA(Gln) amidotransferase subunit B (EC 6.3.5.7)
	0.0711169	2.5739			10.416	10.4212	10.4252	10.4019	10.3361	10.3758	10.3555	10.3124							1920	1	56	56	83.6	63.411	574	0	323.31	213010000000	7100200000	922920000	1500700000	1351500000	1176300000	699920000	573660000	443490000	431650000	2.5739	0.397557	0.0711169	0.0701028	AR1Y2_3502	AR1Y2_3502	AR1Y2_3502 Phosphoglucosamine mutase (EC 5.4.2.10)
	0.0710114	0.300545			7.55331	7.77245	7.72823	7.81556	7.76163	7.6649	7.41281	7.74617							792	1	6	6	36.9	17.324	149	0	17.394	471540000	58943000	4772100	18779000	7382500	13486000	6672700	3449400	987170	3414200	0.300545	0.42154	0.0710114	0.0646089	AR1Y2_1519	AR1Y2_1519	AR1Y2_1519 Ferric uptake regulation protein FUR
	0.0701562	0.528978			8.07791	7.96341	7.9998	7.97096	7.88708	7.82669	7.93165	8.08604							744	1	5	5	41	16.118	139	0	12.503	866720000	86672000	9019900	29978000	12078000	10554000	8169200	3483300	3334800	10054000	0.528978	0.413966	0.0701562	0.0661058	AR1Y2_1410	AR1Y2_1410	AR1Y2_1410 6-carboxytetrahydropterin synthase (EC 4.1.2.50) @ Queuosine biosynthesis QueD, PTPS-I
	0.0695832	1.27295			9.92548	9.93894	9.91153	9.82942	9.8161	9.79763	9.86585	9.84747							243	1	44	44	70.1	54.563	478	0	323.31	63992000000	2666300000	340660000	638210000	492720000	357730000	300640000	175890000	164050000	196420000	1.27295	0.407754	0.0695832	0.0676221	AR1Y2_0468	AR1Y2_0468	AR1Y2_0468 Prolyl-tRNA synthetase (EC 6.1.1.15), archaeal/eukaryal type
	0.0691527	0.44424			7.57681	7.6819	7.77052	7.71187	7.71655	7.61665	7.67379	7.45749							1285	1	6	6	21.4	35.737	313	0	10.593	442680000	26040000	853150	2224600	2148200	17869000	1369900	604290	674820	295760	0.44424	0.421442	0.0691527	0.0646457	AR1Y2_2414	AR1Y2_2414	AR1Y2_2414 Teichoic acid export ATP-binding protein TagH (EC 3.6.3.40)
	0.0690236	1.04742			8.80928	8.85771	8.91124	8.92788	8.86023	8.80134	8.81033	8.75812							1118	1	14	14	51.5	27.651	260	0	94.182	5983200000	427370000	42609000	93615000	79383000	68556000	39851000	59315000	19478000	24567000	1.04742	0.41061	0.0690236	0.0667451	AR1Y2_2138	AR1Y2_2138	AR1Y2_2138 Hydroxymethylpyrimidine phosphate kinase ThiD (EC 2.7.4.7)
	0.0689192	2.79739			9.94808	9.99304	10.0015	9.99033	9.91991	9.92295	9.90757	9.90683							1082	1	38	38	71.6	45.046	405	0	323.31	76060000000	4753800000	538780000	1027200000	908280000	771690000	547070000	325620000	299510000	335660000	2.79739	0.406772	0.0689192	0.0680578	AR1Y2_2089	AR1Y2_2089	AR1Y2_2089 Argininosuccinate synthase (EC 6.3.4.5)
	0.067924	0.559894			9.4562	9.55196	9.53617	9.61874	9.55503	9.40685	9.38153	9.54796							10	1	30	30	96.6	36.147	328	0	180.1	27356000000	1439800000	152070000	263540000	242840000	295200000	180830000	115600000	67822000	121910000	0.559894	0.423108	0.067924	0.0642843	AR1Y2_0013	AR1Y2_0013	AR1Y2_0013 Meso-diaminopimelate D-dehydrogenase (EC 1.4.1.16)
	0.0665474	0.52281			9.27133	9.25171	9.12015	9.23722	9.23404	9.1231	9.22539	9.03169							1619	1	8	8	30.4	31.68	276	0	18.675	12613000000	970240000	7081600	193720000	102630000	97058000	413340000	3435800	106730000	46253000	0.52281	0.430417	0.0665474	0.0628587	AR1Y2_2988	AR1Y2_2988	AR1Y2_2988 Serine protease (EC 3.4.21.-)
	0.0665042	0.452843			8.87581	8.78265	8.88598	8.98574	8.81275	8.90317	8.87528	8.67297							1515	1	22	21	48.5	52.201	468	0	89.57	6421600000	256870000	30377000	48736000	59388000	55065000	18670000	22791000	13301000	8537000	0.452843	0.432886	0.0665042	0.0623869	AR1Y2_2821	AR1Y2_2821	AR1Y2_2821 N-acetylmuramoyl-L-alanine amidase (EC 3.5.1.28)
	0.0663884	0.91608			8.68981	8.65469	8.66443	8.67086	8.66203	8.51324	8.57756	8.6614							1081	1	13	13	42.8	38.96	346	0	70.739	3639500000	181970000	24797000	39872000	31231000	24588000	21198000	17317000	10139000	12832000	0.91608	0.424501	0.0663884	0.0640317	AR1Y2_2088	AR1Y2_2088	AR1Y2_2088 N-acetyl-gamma-glutamyl-phosphate reductase (EC 1.2.1.38)
	0.0657988	1.17311			9.68208	9.78051	9.79442	9.79974	9.7202	9.67641	9.71049	9.68646							1202	1	35	35	97.3	28.523	261	0	272.08	47270000000	3636100000	405830000	815720000	680350000	604710000	423760000	268270000	206450000	231060000	1.17311	0.424582	0.0657988	0.0639142	AR1Y2_2299	AR1Y2_2299	AR1Y2_2299 Septum site-determining protein MinD
	0.0654259	0.263648			8.30903	8.01305	8.21123	8.20523	8.31599	7.9219	8.14336	8.09559							377	1	6	6	25	21.459	184	0	11.197	1312800000	145870000	23249000	30496000	28322000	22201000	22500000	4918100	5838800	8346300	0.263648	0.446022	0.0654259	0.0593702	AR1Y2_0776	AR1Y2_0776	AR1Y2_0776 Signal peptidase I (EC 3.4.21.89)
	0.0652568	1.02133			7.89667	7.90338	7.91223	7.95243	7.91356	7.87854	7.77102	7.84055							297	1	7	7	27.7	36.131	321	0	31.418	650960000	54247000	7567700	12373000	8489100	8087200	7242900	3516300	3470600	3500700	1.02133	0.42799	0.0652568	0.0631733	AR1Y2_0599	AR1Y2_0599	AR1Y2_0599 putative aldo/keto reductase
	0.0652366	0.203491			8.63445	8.82995	8.84647	8.97926	8.63996	8.53914	8.83725	9.01284							1501	1	6	6	100	5.6482	47	0	67.814	5242600000	1747500000	149590000	244870000	385320000	369570000	138510000	86223000	130800000	242650000	0.203491	0.452534	0.0652366	0.0578839	AR1Y2_2805	AR1Y2_2805	AR1Y2_2805 hypothetical protein
	0.0650165	0.472104			8.91037	9.11611	8.97625	9.01431	8.97999	8.85403	8.87626	9.04669							1059	1	14	14	64.5	26.538	242	0	323.31	8944600000	1490800000	143220000	387320000	277950000	248490000	147770000	81577000	77011000	127430000	0.472104	0.437826	0.0650165	0.0612009	AR1Y2_2019	AR1Y2_2019	AR1Y2_2019 FIG000859: hypothetical protein YebC
	0.0646304	0.31117			7.8604	7.77528	7.6751	7.46228	7.60567	7.66181	7.65554	7.59151							877	1	3	3	10.2	35.144	323	0	40.055	387040000	32253000	4263900	6255800	6766300	3744700	3261200	3755300	2259300	1946600	0.31117	0.445927	0.0646304	0.059425	AR1Y2_1680	AR1Y2_1680	AR1Y2_1680 Inosine-uridine preferring nucleoside hydrolase (EC 3.2.2.1)
	0.0644202	0.95238			10.1208	10.0208	10.0766	10.0572	9.97645	9.9442	10.0284	10.0688							1771	1	14	14	73.6	14.575	129	0	218.38	96984000000	16164000000	2380500000	3141600000	2810000000	2977200000	1553300000	1345800000	895320000	1060300000	0.95238	0.432881	0.0644202	0.0622683	AR1Y2_3220	AR1Y2_3220	AR1Y2_3220 LSU ribosomal protein L22p (L17e)
	0.0640597	0.630486			8.95291	8.86476	8.89527	8.8288	8.72286	8.89666	8.78703	8.87895							1195	1	16	16	58.7	26.267	230	0	105.04	6543800000	594890000	89179000	141240000	116120000	96175000	37594000	49255000	27414000	37912000	0.630486	0.437431	0.0640597	0.0611002	AR1Y2_2292	AR1Y2_2292	AR1Y2_2292 Hypothetical protein YggS, proline synthase co-transcribed bacterial homolog PROSC
	0.0636141	1.09527			9.82992	9.8069	9.79827	9.84835	9.80834	9.77666	9.7666	9.67739							1216	1	56	56	61.2	94.168	817	0	323.31	52865000000	1174800000	151300000	232680000	202530000	184180000	143000000	118020000	81338000	61727000	1.09527	0.435764	0.0636141	0.0617451	AR1Y2_2315	AR1Y2_2315	AR1Y2_2315 Glycogen phosphorylase (EC 2.4.1.1)
	0.0633099	1.22089			9.9737	9.97102	9.87603	9.92087	9.91523	9.86325	9.85614	9.85375							1681	1	38	36	75.5	45.745	417	0	323.31	75532000000	3776600000	471850000	1053900000	586240000	576930000	397240000	254220000	199570000	236650000	1.22089	0.435738	0.0633099	0.0616222	AR1Y2_3096	AR1Y2_3096	AR1Y2_3096 L-sorbose 1-phosphate reductase (EC 1.1.1.-)
	0.062587	0.613294			9.25756	9.12509	9.17418	9.1672	9.06123	9.20189	9.16976	9.0408							1061	1	21	21	51.3	42.879	388	0	140.39	12165000000	640290000	75410000	125810000	118690000	101320000	65468000	67679000	49073000	36840000	0.613294	0.44543	0.062587	0.059697	AR1Y2_2022	AR1Y2_2022	AR1Y2_2022 Alanine racemase (EC 5.1.1.1)
	0.0625677	1.4899			8.58408	8.62599	8.61351	8.58496	8.57841	8.49889	8.51192	8.56906							331	1	25	25	56.8	51.244	461	0	87.32	2933600000	112830000	14514000	14810000	23560000	17917000	8912400	18471000	7819900	6827000	1.4899	0.437733	0.0625677	0.0611863	AR1Y2_0689	AR1Y2_0689	AR1Y2_0689 COG2078: Uncharacterized ACR
	0.0625453	0.363471			8.31016	8.13647	8.1122	8.15204	8.04084	8.11893	8.2814	8.01953							875	1	11	11	18.1	69.857	631	0	35.932	1165500000	41626000	9395200	6850100	5342500	6422700	3300800	2664000	5444300	2205900	0.363471	0.450511	0.0625453	0.0582115	AR1Y2_1673	AR1Y2_1673	AR1Y2_1673 Hypothetical sugar kinase in cluster with indigoidine synthase indA , PfkB family of kinases
	0.0617902	0.45392			10.4811	10.6502	10.5265	10.4536	10.4752	10.3572	10.464	10.5678							1760	1	36	36	88.8	18	169	0	323.31	280970000000	21613000000	2465000000	4910100000	3486100000	2753600000	2929700000	1824400000	1595900000	1648500000	0.45392	0.450803	0.0617902	0.0582268	AR1Y2_3209	AR1Y2_3209	AR1Y2_3209 SSU ribosomal protein S5p (S2e)
	0.0615163	1.16155			9.91131	9.99535	9.95918	9.95055	9.90937	9.92869	9.90302	9.82923							61	1	41	41	67.9	62.208	555	0	323.31	71915000000	2397200000	297390000	570450000	411710000	337390000	253720000	238470000	162780000	125260000	1.16155	0.444931	0.0615163	0.0598519	AR1Y2_0095	AR1Y2_0095	AR1Y2_0095 Phosphoenolpyruvate carboxykinase [ATP] (EC 4.1.1.49)
	0.0612743	0.755613			8.3794	8.53403	8.50619	8.4775	8.46415	8.39252	8.36605	8.4293							140	1	14	14	62.8	25.484	223	0	126.24	2389100000	199090000	21297000	44629000	34828000	24210000	26808000	15067000	9554300	22699000	0.755613	0.447537	0.0612743	0.0589231	AR1Y2_0252	AR1Y2_0252	AR1Y2_0252 Predicted D-glucarate or D-galactorate regulator, GntR family
	0.0603566	0.468376			7.4516	7.65754	7.63722	7.6094	7.62608	7.47747	7.53002	7.48077							419	1	5	5	38.8	17.991	160	0	20.616	386900000	38690000	3432200	15683000	5773600	6495200	4004400	564690	881980	1855000	0.468376	0.4563	0.0603566	0.057034	AR1Y2_0877	AR1Y2_0877	AR1Y2_0877 Cys-tRNA(Pro) deacylase YbaK
	0.0603023	0.862523			7.91525	7.96394	8.05315	8.0057	7.93234	7.94936	7.86751	7.94763							1525	1	8	8	37.4	30.863	278	0	22.7	700200000	46680000	5729200	7635800	7187800	5756500	7377800	5243100	4083800	3666200	0.862523	0.45097	0.0603023	0.0582535	AR1Y2_2837	AR1Y2_2837	AR1Y2_2837 DegV family protein
	0.0601857	0.72121			10.3053	10.2498	10.2309	10.1981	10.1512	10.2675	10.2117	10.1129							1777	1	21	21	89.6	11.919	106	0	171.06	138250000000	17281000000	1898800000	3882100000	2876200000	2554800000	2116400000	1597800000	1500900000	854250000	0.72121	0.452295	0.0601857	0.05783	AR1Y2_3226	AR1Y2_3226	AR1Y2_3226 SSU ribosomal protein S10p (S20e)
	0.0598185	0.358276			8.44843	8.2733	8.31345	8.2999	8.42393	8.29767	8.24097	8.13322							732	1	9	9	39.7	28.153	252	0	25.318	1759000000	125650000	21636000	24766000	21814000	18856000	16316000	11007000	6663300	4587000	0.358276	0.463012	0.0598185	0.0557977	AR1Y2_1388	AR1Y2_1388	AR1Y2_1388 FIG00514717: hypothetical protein
	0.0598156	0.756586			8.23295	8.06963	8.168	8.22719	8.12097	8.1115	8.13402	8.09202							1119	1	6	6	40.4	23.294	213	0	34.37	1217900000	152240000	25592000	29055000	28367000	30082000	13725000	8586400	7940500	8887900	0.756586	0.453264	0.0598156	0.0575753	AR1Y2_2139	AR1Y2_2139	AR1Y2_2139 Thiamin-phosphate pyrophosphorylase (EC 2.5.1.3)
	0.0597904	0.809908			9.01241	8.96007	9.00514	8.99599	8.96082	8.98551	8.95743	8.83069							342	1	16	16	44.6	31.572	278	0	64.583	8349700000	596400000	78459000	137260000	103690000	102010000	62722000	44158000	32149000	35958000	0.809908	0.452837	0.0597904	0.0576707	AR1Y2_0718	AR1Y2_0718	AR1Y2_0718 oxidoreductase of aldo/keto reductase family, subgroup 1
	0.059773	0.568075			9.4101	9.45738	9.50147	9.5197	9.50958	9.41944	9.41931	9.30123							1135	1	43	43	79.1	51.449	459	0	323.31	25464000000	1157500000	115670000	268320000	243140000	211160000	123440000	73959000	65823000	55968000	0.568075	0.456407	0.059773	0.0569681	AR1Y2_2197	AR1Y2_2197	AR1Y2_2197 Probable M18-family aminopeptidase 1 (EC 3.4.11.-)
	0.0593987	0.36709			8.57639	8.55955	8.50228	8.66163	8.6311	8.55784	8.53253	8.34078							1489	1	6	6	46.1	16.313	141	0	31.831	3148500000	524750000	69131000	118060000	79191000	102490000	58473000	46000000	31945000	19464000	0.36709	0.463964	0.0593987	0.0555064	AR1Y2_2780	AR1Y2_2780	AR1Y2_2780 Transcriptional regulator, GntR family
	0.058018	0.909276			9.19582	9.1294	9.15485	9.1778	9.1213	9.02082	9.14579	9.13789							1483	1	21	21	51.6	38.087	339	0	141.54	11662000000	728900000	144430000	82030000	111590000	202410000	44165000	101380000	20740000	22154000	0.909276	0.4609	0.058018	0.0561989	AR1Y2_2770	AR1Y2_2770	AR1Y2_2770 Putative metal chaperone, involved in Zn homeostasis, GTPase of COG0523 family
	0.0579679	0.989502			9.19665	9.1667	9.19648	9.17356	9.14802	9.1749	9.13716	9.04143							444	1	25	25	53.3	51.635	454	0	112.05	12912000000	586920000	80046000	166630000	109550000	85435000	39952000	42793000	34175000	28341000	0.989502	0.460598	0.0579679	0.056274	AR1Y2_0932	AR1Y2_0932	AR1Y2_0932 SCIFF radical SAM maturase
	0.0579305	0.732936			9.8086	9.87402	9.91221	9.87125	9.89968	9.78453	9.80074	9.7494							1791	1	31	31	93.9	25.992	247	0	323.31	59205000000	3947000000	456180000	800310000	718010000	601440000	461090000	410990000	233710000	265300000	0.732936	0.462264	0.0579305	0.0557727	AR1Y2_3244	AR1Y2_3244	AR1Y2_3244 3-oxoacyl-[acyl-carrier protein] reductase (EC 1.1.1.100)
	0.0576832	0.735132			9.0774	9.01431	9.07544	9.02934	8.95781	9.02391	9.07089	8.91315							1204	1	35	35	35.6	108.15	971	0	165.87	8718500000	174370000	26953000	34909000	31354000	24391000	18076000	13435000	14707000	10544000	0.735132	0.46389	0.0576832	0.0555486	AR1Y2_2301	AR1Y2_2301	AR1Y2_2301 Cell division protein FtsI [Peptidoglycan synthetase] (EC 2.4.1.129) @ Penicillin-binding protein 2 (PBP-2)
	0.0560737	1.06988			8.28616	8.25083	8.31226	8.24232	8.23724	8.20774	8.26207	8.16023							351	1	20	20	23	80.704	712	0	75.768	1515600000	47361000	8404700	9885800	9489400	4999800	6651000	3133000	2864800	1933000	1.06988	0.467644	0.0560737	0.0545873	AR1Y2_0742	AR1Y2_0742	AR1Y2_0742 two-component sensor histidine kinase
	0.0552764	0.414267			10.2713	10.3914	10.3681	10.32	10.2233	10.2005	10.2718	10.434							159	1	22	22	100	10.99	95	0	185.77	177220000000	29537000000	3148800000	5341200000	5177000000	4701400000	3857800000	2537000000	2083800000	2689600000	0.414267	0.481914	0.0552764	0.0521951	AR1Y2_0293	AR1Y2_0293	AR1Y2_0293 SSU ribosomal protein S6p
	0.0552728	0.484095			8.88445	8.91831	8.95618	8.93783	9.00898	8.78856	8.86794	8.8102							642	1	29	29	53.7	66.701	590	0	290.2	6767900000	218320000	31385000	47747000	44126000	28238000	20806000	13423000	17667000	14926000	0.484095	0.479444	0.0552728	0.0525447	AR1Y2_1245	AR1Y2_1245	AR1Y2_1245 Xaa-Pro aminopeptidase (EC 3.4.11.9)
	0.0547831	0.347827			8.38113	8.45402	8.42372	8.43428	8.47346	8.43642	8.38575	8.1784							1603	1	12	12	45.1	32.468	284	0	43.167	2005200000	105540000	20531000	22895000	12774000	9710100	13577000	9691100	9128600	7228700	0.347827	0.487864	0.0547831	0.0513122	AR1Y2_2966	AR1Y2_2966	AR1Y2_2966 Hypothetical ATP-binding protein UPF0042, contains P-loop
	0.054462	0.658934			9.51272	9.52485	9.46126	9.41734	9.50117	9.44897	9.37199	9.37619							1221	1	27	27	68.6	43.981	405	0	309.54	24829000000	1306800000	173470000	296320000	224910000	178020000	186090000	105920000	67377000	74678000	0.658934	0.480778	0.054462	0.0523818	AR1Y2_2320	AR1Y2_2320	AR1Y2_2320 Threonine dehydratase (EC 4.3.1.19)
	0.0531287	0.610893			8.7321	8.88669	8.77893	8.86007	8.78063	8.72487	8.80992	8.72986							253	1	23	23	34.7	85.993	784	0	191.5	5091700000	149760000	16286000	34486000	21560000	23847000	18678000	12164000	11854000	10882000	0.610893	0.490394	0.0531287	0.0510251	AR1Y2_0484	AR1Y2_0484	AR1Y2_0484 5-methyltetrahydrofolate--homocysteine methyltransferase (EC 2.1.1.13)
	0.0528378	1.3462			8.12503	8.12379	8.09531	8.12681	8.05568	8.06172	8.02412	8.11807							1482	1	8	8	23.6	36.809	318	0	15.249	1048600000	58254000	8877900	10883000	10726000	10210000	6255500	4582300	2720500	3999000	1.3462	0.484648	0.0528378	0.0517543	AR1Y2_2769	AR1Y2_2769	AR1Y2_2769 Putative GTPases (G3E family)-like
	0.0527269	0.697317			8.06677	7.96983	7.95863	7.9558	7.95271	7.9682	7.85952	7.95969							936	1	4	4	40.4	11.436	104	0	10.907	709470000	101350000	10784000	16481000	12513000	24392000	6970200	8151400	8502600	13559000	0.697317	0.490922	0.0527269	0.0508606	AR1Y2_1792	AR1Y2_1792	AR1Y2_1792 ribosomal protein L7Ae family protein
	0.0526335	0.634814			9.61809	9.73649	9.69268	9.67808	9.66047	9.57635	9.57715	9.70084							930	1	22	22	69.8	25.465	225	0	139	38767000000	2982100000	310340000	690270000	535430000	441190000	393970000	234120000	145670000	231120000	0.634814	0.490263	0.0526335	0.0506299	AR1Y2_1786	AR1Y2_1786	AR1Y2_1786 Cytidylate kinase (EC 2.7.4.25)
	0.0524921	0.710627			9.43734	9.42397	9.44851	9.52948	9.4844	9.39093	9.39571	9.35828							722	1	34	34	70.1	47.342	425	0	323.31	24173000000	929740000	100150000	188700000	160520000	180630000	113660000	77251000	52884000	55948000	0.710627	0.491001	0.0524921	0.0506698	AR1Y2_1376	AR1Y2_1376	AR1Y2_1376 Aspartate transaminase (EC 2.6.1.1)
	0.0524039	0.198731			8.58856	8.9276	8.53662	8.76688	8.70081	8.49086	8.70843	8.70996							1753	1	9	9	84.7	8.0455	72	0	41.914	4541900000	1135500000	78472000	463520000	117400000	157970000	115830000	45467000	97969000	58846000	0.198731	0.510569	0.0524039	0.0474606	AR1Y2_3202	AR1Y2_3202	AR1Y2_3202 Translation initiation factor 1
	0.0520725	0.957575			10.01	9.9586	10.0028	9.97488	9.98227	9.94726	9.94464	9.86379							1431	1	80	80	76.2	117.37	1066	0	323.31	76878000000	1372800000	179700000	267040000	235720000	207140000	153370000	174210000	82869000	72779000	0.957575	0.490706	0.0520725	0.0506638	AR1Y2_2643	AR1Y2_2643	AR1Y2_2643 Carbamoyl-phosphate synthase large chain (EC 6.3.5.5)
	0.0520113	1.20281			9.98839	9.89542	9.96622	9.96564	9.88554	9.90024	9.93219	9.88965							1500	1	51	51	69.1	50.124	443	0	323.31	71066000000	2733300000	368280000	510950000	527770000	461210000	269840000	227260000	207590000	160430000	1.20281	0.490535	0.0520113	0.0508519	AR1Y2_2804	AR1Y2_2804	AR1Y2_2804 FIG00520558: hypothetical protein
	0.0519419	0.612345			8.99741	9.05972	9.03771	8.99619	9.05896	8.93548	8.9995	8.88932							531	1	15	15	54.9	33.326	297	0	114.52	8546700000	610480000	71155000	139540000	114710000	89096000	73242000	52647000	36527000	33561000	0.612345	0.495588	0.0519419	0.0499332	AR1Y2_1060	AR1Y2_1060	AR1Y2_1060 Inosose dehydratase (EC 4.2.1.44)
	0.0515323	1.30413			10.7186	10.7526	10.7617	10.7802	10.7137	10.6602	10.7388	10.6942							909	1	42	42	79.9	36.942	338	0	323.31	445160000000	22258000000	2606000000	4377000000	3838800000	3544300000	2628900000	2021900000	1687500000	1553500000	1.30413	0.491139	0.0515323	0.0504716	AR1Y2_1738	AR1Y2_1738	AR1Y2_1738 Ketol-acid reductoisomerase (EC 1.1.1.86)
	0.0510466	0.357353			8.01941	7.95991	7.97512	7.90967	7.77543	7.96177	7.87932	8.0434							1471	1	8	5	12.7	68.418	612	0	43.541	750800000	32644000	3323100	8450200	5045800	6072300	2235300	3136300	2402500	1978000	0.357353	0.507342	0.0510466	0.0480834	AR1Y2_2752	AR1Y2_2752	AR1Y2_2752 ABC-type multidrug/protein/lipid transport system, ATPase component
	0.0509405	1.01846			8.32588	8.40829	8.40657	8.36719	8.36706	8.30038	8.29634	8.3404							835	1	15	15	26.9	66.045	580	0	52.777	1968600000	59654000	7502500	13543000	11688000	9730800	6857400	3793700	3714600	2824000	1.01846	0.496916	0.0509405	0.0496589	AR1Y2_1595	AR1Y2_1595	AR1Y2_1595 Fibronectin/fibrinogen-binding protein
	0.050528	0.396309			8.72679	8.80489	8.82298	8.84856	8.84543	8.62531	8.71924	8.81113							908	1	13	13	69.3	18.443	166	0	87.815	5176200000	575130000	78225000	139340000	99615000	73894000	75341000	37331000	31365000	40016000	0.396309	0.508339	0.050528	0.0478495	AR1Y2_1737	AR1Y2_1737	AR1Y2_1737 Acetolactate synthase small subunit (EC 2.2.1.6)
	0.0501003	0.0216782			5.9	8.1936	8.01928	8.24751	5.9	8.05457	8.03981	8.1656							1272	1	3	3	41.7	6.9658	60	0	13.959	807620000	201910000	1644800	27385000	49203000	57428000	0	30102000	15386000	20757000	0.0216782	0.670786	0.0501003	0.0280359	AR1Y2_2391	AR1Y2_2391	AR1Y2_2391 hypothetical protein
	0.0498261	0.40929			9.82159	9.92319	9.95774	9.88026	9.97039	9.83977	9.75685	9.81647							1188	1	11	11	72.7	10.254	88	0	197.55	70472000000	17618000000	1912600000	4092100000	3369400000	2545100000	2457100000	1134800000	833960000	1272900000	0.40929	0.51177	0.0498261	0.0472847	AR1Y2_2284	AR1Y2_2284	AR1Y2_2284 SSU ribosomal protein S15p (S13e)
	0.0498002	0.308648			9.2944	9.28856	9.45778	9.26886	9.1929	9.22922	9.26038	9.42789							1769	1	3	3	55.8	4.7123	43	0	27.794	16963000000	8481700000	1070000000	1623900000	1917200000	1124200000	760060000	596470000	533120000	856740000	0.308648	0.516192	0.0498002	0.0466312	AR1Y2_3218	AR1Y2_3218	AR1Y2_3218 LSU ribosomal protein L16p (L10e)
	0.0497489	0.613683			7.93428	7.87982	7.93638	7.95129	7.81329	7.82709	7.96573	7.89666							871	1	7	7	27.9	30.204	265	0	23.079	737710000	52694000	6768500	11080000	12756000	12654000	2105800	2393600	2329100	2606300	0.613683	0.507898	0.0497489	0.0479064	AR1Y2_1654	AR1Y2_1654	AR1Y2_1654 Hydrolase (HAD superfamily) in cluster with DUF1447
	0.0495889	0.605374			9.29466	9.19981	9.25428	9.20677	9.19645	9.20728	9.25234	9.10109							119	1	29	29	60.2	36.912	334	0	268.68	13890000000	817090000	105830000	173020000	152570000	122040000	94657000	63876000	64343000	40755000	0.605374	0.508914	0.0495889	0.0477382	AR1Y2_0207	AR1Y2_0207	AR1Y2_0207 Hydroxymethylpyrimidine ABC transporter, substrate-binding component
	0.0493245	0.244308			8.57596	8.65124	8.70197	8.75248	8.77972	8.62644	8.65121	8.42698							775	1	15	15	53.2	38.007	342	0	128	3761000000	221240000	24571000	42024000	34462000	38503000	27175000	33293000	15383000	5827900	0.244308	0.522107	0.0493245	0.0455841	AR1Y2_1498	AR1Y2_1498	AR1Y2_1498 Heat-inducible transcription repressor HrcA
	0.0489514	0.288885			8.33473	8.21985	8.27612	8.33652	8.28046	8.41025	8.13191	8.14879							31	1	8	8	21.9	54.99	497	0	41.134	1581500000	65896000	9409100	10578000	12695000	13781000	4578800	8827400	3189000	2837700	0.288885	0.521918	0.0489514	0.0457221	AR1Y2_0046	AR1Y2_0046	AR1Y2_0046 Cysteine synthase (EC 2.5.1.47)
	0.0486801	0.227011			8.61078	8.91163	8.58954	8.80192	8.65543	8.71938	8.75844	8.5859							1940	1	3	3	20.7	12.804	116	0	55.218	5671500000	5671500000	576100000	2044700000	712410000	826290000	453900000	406410000	315910000	335710000	0.227011	0.528672	0.0486801	0.044815	AR1Y2_3538	AR1Y2_3538	AR1Y2_3538 hypothetical protein
	0.0475876	0.526933			9.16462	9.1447	9.16008	9.19587	9.20507	9.02461	9.08304	9.16221							232	1	21	21	62.2	41.559	384	0	155.57	11734000000	782300000	95046000	129190000	123270000	136820000	99734000	82041000	44735000	71461000	0.526933	0.521917	0.0475876	0.045683	AR1Y2_0453	AR1Y2_0453	AR1Y2_0453 NAD-dependent malic enzyme (EC 1.1.1.38)
	0.0475361	0.307742			8.26017	8.51915	8.50884	8.37983	8.38575	8.30397	8.40231	8.3858							1233	1	9	9	49.2	20.989	187	0	32.382	2251700000	281460000	22034000	71839000	64462000	38601000	32727000	19302000	14660000	17839000	0.307742	0.529063	0.0475361	0.0446336	AR1Y2_2334	AR1Y2_2334	AR1Y2_2334 Ribosomal RNA small subunit methyltransferase D (EC 2.1.1.-)
	0.0471685	0.587839			8.46467	8.50011	8.47548	8.43193	8.45368	8.47842	8.43164	8.31977							516	1	9	9	39.7	31.614	277	0	31.479	2501800000	166780000	24486000	36378000	35670000	24547000	11854000	14689000	10633000	8527600	0.587839	0.522785	0.0471685	0.0454515	AR1Y2_1042	AR1Y2_1042	AR1Y2_1042 DUF89 domain of unknown function
	0.0471344	1.04435			8.43348	8.37131	8.41296	8.40341	8.39384	8.38881	8.33302	8.31696							1232	1	9	9	63.6	18.812	165	0	121.77	2109400000	191760000	21389000	41443000	41858000	28262000	25510000	13163000	10666000	9469800	1.04435	0.518884	0.0471344	0.046058	AR1Y2_2333	AR1Y2_2333	AR1Y2_2333 Phosphopantetheine adenylyltransferase (EC 2.7.7.3)
	0.0461807	0.323623			8.27853	8.30797	8.24942	8.43046	8.39872	8.26404	8.23264	8.18625							1356	1	8	7	32.6	29.557	264	0	23.803	1802900000	138690000	10873000	31227000	21799000	34689000	8686600	16974000	8622000	5815800	0.323623	0.537435	0.0461807	0.0435436	AR1Y2_2527	AR1Y2_2527	AR1Y2_2527 Hypothetical NagD-like phosphatase
	0.0457981	0.47489			9.18701	9.34494	9.20211	9.32075	9.26759	9.20254	9.20772	9.19376							1255	1	19	19	62.9	32.77	294	0	132.5	14450000000	963340000	120520000	209620000	153550000	143230000	106090000	93720000	70433000	66172000	0.47489	0.536048	0.0457981	0.0438803	AR1Y2_2361	AR1Y2_2361	AR1Y2_2361 HMP-PP hydrolase (pyridoxal phosphatase) Cof, detected in genetic screen for thiamin metabolic genes (PMID:15292217)
	0.0457933	0.338593			8.62129	8.81587	8.80671	8.86165	8.71197	8.7347	8.68373	8.79195							1136	1	8	8	64.7	13.684	116	0	62.153	5481600000	783090000	74615000	192530000	129960000	158200000	89045000	50568000	38967000	49210000	0.338593	0.538841	0.0457933	0.04329	AR1Y2_2198	AR1Y2_2198	AR1Y2_2198 Arsenate reductase (EC 1.20.4.1)
	0.0457566	0.214893			8.87287	8.90835	8.8371	8.81639	8.62444	8.91777	8.9807	8.72877							1070	1	18	18	39.1	46.297	409	0	58.692	5819400000	264520000	41677000	62173000	38786000	43524000	15222000	22594000	25659000	14885000	0.214893	0.548547	0.0457566	0.0421724	AR1Y2_2059	AR1Y2_2059	AR1Y2_2059 CDS_ID OB0217
	0.0457551	1.11388			10.1407	10.1911	10.1366	10.1631	10.1052	10.1428	10.0658	10.1348							1383	1	55	55	85.3	49.776	462	0	323.31	122520000000	3952300000	498990000	907780000	637310000	604220000	421060000	385600000	218970000	278400000	1.11388	0.528424	0.0457551	0.0447941	AR1Y2_2566	AR1Y2_2566	AR1Y2_2566 Glutamate synthase [NADPH] small chain (EC 1.4.1.13)
	0.0456206	0.153759			7.85706	7.70206	7.96626	7.79017	7.63152	7.66026	7.77635	8.06494							1843	1	5	5	21	27.999	243	0	11.787	555480000	42729000	2713900	8570800	11955000	6022900	2364700	1212600	2430500	7458500	0.153759	0.554785	0.0456206	0.0409676	AR1Y2_3350	AR1Y2_3350	AR1Y2_3350 Alpha-L-Rha alpha-1,3-L-rhamnosyltransferase (EC 2.4.1.-)
	0.0454407	0.561768			9.8739	9.85868	9.81466	9.86957	9.89039	9.71906	9.80352	9.82207							264	1	14	14	77.2	16.194	149	0	323.31	60677000000	10113000000	1424800000	2117700000	1607000000	1680700000	1538900000	614850000	559680000	569050000	0.561768	0.536126	0.0454407	0.0437867	AR1Y2_0521	AR1Y2_0521	AR1Y2_0521 PTS system, fructose-specific IIA component
	0.0453482	0.207294			8.04918	8.28192	8.31729	8.3064	8.3485	8.0923	8.11012	8.22248							1374	1	5	5	60.5	17.482	157	0	95.347	1372900000	171610000	17073000	31797000	23810000	33307000	26738000	7700000	15664000	15522000	0.207294	0.550617	0.0453482	0.0417227	AR1Y2_2552	AR1Y2_2552	AR1Y2_2552 Peptide deformylase (EC 3.5.1.88)
	0.0451353	0.155103			9.46123	9.69711	9.69705	9.87312	9.73554	9.48491	9.5429	9.7846							950	1	22	22	85.1	20.678	181	0	323.31	41595000000	3781300000	253890000	805070000	567420000	818500000	532040000	214800000	214690000	374920000	0.155103	0.556714	0.0451353	0.0406073	AR1Y2_1825	AR1Y2_1825	AR1Y2_1825 Ribosome recycling factor
	0.0445666	0.372817			8.48902	8.65522	8.55303	8.61967	8.63173	8.46626	8.54888	8.4918							1201	1	8	8	87.5	10.087	88	0	44.357	2878500000	719630000	97427000	143280000	95742000	102450000	87402000	82491000	62553000	48276000	0.372817	0.547058	0.0445666	0.0423661	AR1Y2_2298	AR1Y2_2298	AR1Y2_2298 Cell division topological specificity factor MinE
	0.0443141	0.362483			9.60598	9.71096	9.68232	9.71264	9.58826	9.57689	9.59659	9.77291							438	1	29	29	69	33.669	303	0	323.31	40678000000	3129100000	321970000	752860000	542870000	525240000	324620000	214070000	179110000	268330000	0.362483	0.549218	0.0443141	0.042089	AR1Y2_0912	AR1Y2_0912	AR1Y2_0912 SSU ribosomal protein S1p
	0.0439106	0.371049			7.84091	7.68201	7.75603	7.74625	7.63102	7.71144	7.6869	7.82021							941	1	6	6	27.8	26.229	237	0	9.6968	453830000	32416000	6622300	6044700	3568700	6961000	2599800	2525700	1715800	2378200	0.371049	0.550745	0.0439106	0.0417648	AR1Y2_1799	AR1Y2_1799	AR1Y2_1799 Zinc ABC transporter, ATP-binding protein ZnuC
	0.0435479	0.247306			7.35585	7.33248	7.2331	7.35645	7.41848	7.325	7.25174	7.10846							485	1	5	5	10.4	54.279	453	0	7.0841	154550000	6439500	830510	607370	1336800	501160	1386200	1084100	573230	120100	0.247306	0.556732	0.0435479	0.0406346	AR1Y2_0997	AR1Y2_0997	AR1Y2_0997 Chromosome partition protein smc
	0.0434532	0.361726			9.03439	9.03169	9.08909	9.11764	9.16271	8.94709	8.98681	9.00238							841	1	26	26	64.1	46.091	412	0	190.76	9973600000	415570000	44897000	91345000	78156000	70778000	62348000	24112000	19933000	23997000	0.361726	0.553161	0.0434532	0.0413081	AR1Y2_1601	AR1Y2_1601	AR1Y2_1601 Phosphoribosyl-AMP cyclohydrolase (EC 3.5.4.19) / Phosphoribosyl-ATP pyrophosphatase (EC 3.6.1.31)
	0.0431999	0.479441			7.65801	7.71626	7.69682	7.80783	7.67808	7.60369	7.71991	7.70444							1618	1	6	6	23.7	40.28	342	0	33.338	446930000	29795000	3191400	6812900	7881600	3746800	2913600	1935800	1238500	2074600	0.479441	0.552053	0.0431999	0.0415023	AR1Y2_2987	AR1Y2_2987	AR1Y2_2987 hypothetical protein
	0.043196	0.312704			7.60357	7.71516	7.77547	7.69784	7.71952	7.65275	7.72204	7.52494							691	1	8	8	31.7	32.686	284	0	24.449	413880000	29563000	1953700	5826900	6726600	3938200	4709200	3026800	1973000	1408300	0.312704	0.555787	0.043196	0.0408162	AR1Y2_1323	AR1Y2_1323	AR1Y2_1323 Beta-glucoside bgl operon antiterminator, BglG family
	0.0431774	0.67129			8.43466	8.3061	8.39555	8.40381	8.37234	8.35467	8.33341	8.307							624	1	12	12	25.7	48.08	424	0	22.56	2032500000	92386000	10670000	19964000	17244000	16768000	10428000	5423100	5219600	6669400	0.67129	0.550431	0.0431774	0.0418789	AR1Y2_1221	AR1Y2_1221	AR1Y2_1221 Guanine deaminase (EC 3.5.4.3)
	0.0425937	0.238041			10.2527	10.4209	10.2561	10.224	10.1287	10.1694	10.3249	10.3604							1906	1	36	36	97.4	24.936	230	0	323.31	168360000000	15306000000	1376700000	3947500000	2514300000	2388600000	2041300000	939970000	999980000	1097400000	0.238041	0.564354	0.0425937	0.0397162	AR1Y2_3479	AR1Y2_3479	AR1Y2_3479 LSU ribosomal protein L1p (L10Ae)
	0.0420258	1.2328			9.00165	8.98919	8.96183	8.9258	8.91237	8.94417	8.92777	8.92605							969	1	41	41	42	124.33	1075	0	138.21	7383100000	123050000	17089000	25868000	22837000	16445000	11601000	14475000	6395800	8340700	1.2328	0.552518	0.0420258	0.0412818	AR1Y2_1868	AR1Y2_1868	AR1Y2_1868 Type I restriction-modification system, restriction subunit R (EC 3.1.21.3)
	0.0418434	0.402867			8.04123	8.04379	7.8929	7.97204	7.99102	7.90259	7.89001	7.99898							539	1	7	7	50	22.264	206	0	33.718	692490000	76944000	6924900	18077000	10050000	8455700	3879300	14056000	10832000	4668600	0.402867	0.562147	0.0418434	0.0400135	AR1Y2_1069	AR1Y2_1069	AR1Y2_1069 Hypothetical protein Cj1505c
	0.0416515	0.338301			8.74812	8.65411	8.70158	8.81397	8.71956	8.63298	8.61266	8.78598							1696	1	13	13	61.6	33.404	307	0	133.47	4619400000	307960000	39017000	67688000	51596000	61256000	35053000	20285000	10874000	22194000	0.338301	0.564463	0.0416515	0.0395688	AR1Y2_3119	AR1Y2_3119	AR1Y2_3119 Iron-sulfur cluster assembly protein SufB
	0.0412304	0.39354			8.99712	9.11334	9.15473	9.04712	8.99197	8.98408	9.06187	9.10948							640	1	22	22	69.1	31.664	278	0	281.92	9907900000	660530000	77828000	156630000	127270000	86525000	71631000	51519000	39306000	49818000	0.39354	0.565521	0.0412304	0.0394193	AR1Y2_1241	AR1Y2_1241	AR1Y2_1241 Glutamine ABC transporter, periplasmic glutamine-binding protein (TC 3.A.1.3.2)
	0.0409219	0.611782			9.65794	9.70872	9.65925	9.69495	9.68156	9.60808	9.57342	9.69412							1625	1	30	30	94.4	31.134	285	0	308.1	40518000000	2251000000	296340000	550050000	379360000	373190000	243460000	134970000	116590000	157020000	0.611782	0.564356	0.0409219	0.0396639	AR1Y2_2999	AR1Y2_2999	AR1Y2_2999 Quinolinate phosphoribosyltransferase [decarboxylating] (EC 2.4.2.19)
	0.0408115	0.283324			8.40389	8.49751	8.40369	8.58987	8.54694	8.37134	8.38441	8.42903							1901	1	11	11	68.5	21.301	184	0	38.688	2605900000	236900000	21541000	54151000	35822000	43481000	33728000	18953000	10898000	18328000	0.283324	0.572599	0.0408115	0.0385066	AR1Y2_3461	AR1Y2_3461	AR1Y2_3461 dTDP-4-dehydrorhamnose 3,5-epimerase (EC 5.1.3.13)
	0.0403795	0.78737			9.72446	9.72221	9.7924	9.72718	9.70198	9.66651	9.68266	9.75358							651	1	26	26	58.4	38.335	339	0	323.31	45570000000	2531700000	313980000	507290000	462240000	375650000	304500000	244580000	167730000	155690000	0.78737	0.565297	0.0403795	0.0393788	AR1Y2_1263	AR1Y2_1263	AR1Y2_1263 Phenylalanyl-tRNA synthetase alpha chain (EC 6.1.1.20)
	0.0403206	0.65227			8.29844	8.3091	8.32995	8.33999	8.35407	8.27425	8.21796	8.26991							1686	1	8	8	50.9	24.951	222	0	82.219	1697100000	154280000	19513000	39173000	25322000	15815000	22991000	13706000	8599000	9163300	0.65227	0.566788	0.0403206	0.0391597	AR1Y2_3104	AR1Y2_3104	AR1Y2_3104 Phosphoglycolate phosphatase (EC 3.1.3.18)
	0.0402958	0.999503			9.50792	9.55927	9.57152	9.56275	9.50656	9.50436	9.47865	9.5507							176	1	36	36	75.5	42.882	392	0	323.31	28465000000	1897700000	225280000	374240000	306370000	293270000	213590000	175750000	157780000	151410000	0.999503	0.565306	0.0402958	0.0394769	AR1Y2_0315	AR1Y2_0315	AR1Y2_0315 NADH-dependent butanol dehydrogenase A (EC 1.1.1.-)
	0.0402405	0.698831			8.52796	8.55926	8.5274	8.59593	8.53436	8.50686	8.45143	8.55694							1563	1	11	11	21.2	72.471	659	0	63.355	2940300000	105010000	15152000	22524000	16911000	19618000	10588000	8690600	5645900	5879300	0.698831	0.567201	0.0402405	0.0391462	AR1Y2_2898	AR1Y2_2898	AR1Y2_2898 Protease precursor
	0.0397699	0.69656			8.6127	8.60442	8.66439	8.6114	8.59581	8.64553	8.53802	8.55448							1705	1	7	7	49.4	19.221	168	0	223.94	3585900000	597650000	68492000	129820000	121580000	87895000	77805000	54291000	23776000	33988000	0.69656	0.571012	0.0397699	0.0386979	AR1Y2_3130	AR1Y2_3130	AR1Y2_3130 unknown
	0.0396926	0.591385			8.85926	8.91838	8.89625	8.94039	8.92566	8.81288	8.82734	8.88963							839	1	33	33	82.4	46.911	431	0	248.49	6519800000	325990000	35709000	76436000	50516000	52927000	44820000	24042000	19041000	22497000	0.591385	0.572696	0.0396926	0.0384755	AR1Y2_1599	AR1Y2_1599	AR1Y2_1599 Histidinol dehydrogenase (EC 1.1.1.23)
	0.0390089	0.715422			9.97621	9.96169	9.95263	9.94875	9.96826	9.87521	9.87689	9.96288							935	1	66	66	79.2	84.826	773	0	323.31	75957000000	1998900000	262540000	445250000	332580000	292960000	274080000	147190000	117600000	126690000	0.715422	0.576572	0.0390089	0.0379989	AR1Y2_1791	AR1Y2_1791	AR1Y2_1791 Translation initiation factor 2
	0.0389669	0.297534			9.23641	9.3153	9.17146	9.38012	9.25093	9.16885	9.21416	9.31349							647	1	16	16	51.5	33.077	303	0	223.76	15854000000	1132400000	137590000	208830000	148170000	230270000	158900000	100870000	68784000	78991000	0.297534	0.587087	0.0389669	0.036941	AR1Y2_1251	AR1Y2_1251	AR1Y2_1251 PTS system, mannose-specific IID component
	0.0385642	0.0184527			5.9	5.9	7.66774	7.68283	7.58498	7.61134	5.9	5.9							476	1	4	4	9.3	60.37	547	0	9.8439	281830000	12254000	720550	2104800	3387700	3030900	1201400	1128000	314090	366100	0.0184527	0.731189	0.0385642	0.0225625	AR1Y2_0984	AR1Y2_0984	AR1Y2_0984 Alkyl hydroperoxide reductase protein F (EC 1.6.4.-)
	0.0384762	0.434098			9.22055	9.26771	9.3286	9.33642	9.33461	9.21107	9.22152	9.23218							505	1	25	25	75.2	35.623	322	0	323.31	16564000000	920210000	91088000	207950000	169070000	145360000	136350000	60269000	54677000	55450000	0.434098	0.587265	0.0384762	0.0370129	AR1Y2_1025	AR1Y2_1025	AR1Y2_1025 Fructokinase (EC 2.7.1.4)
	0.0381631	0.11083			8.34234	8.28355	8.20973	8.42282	8.28497	8.45094	8.43324	7.93663							789	1	4	4	65.5	9.851	84	0	33.293	1772200000	354430000	36696000	76597000	43459000	89557000	31685000	42071000	23787000	10581000	0.11083	0.614312	0.0381631	0.033848	AR1Y2_1516	AR1Y2_1516	AR1Y2_1516 FIG01055109: hypothetical protein
	0.0378621	0.607966			9.66694	9.69432	9.6337	9.68312	9.68177	9.6568	9.62851	9.55956							1558	1	27	27	72.3	36.405	325	0	323.31	36639000000	2289900000	316330000	510830000	307520000	357010000	224180000	270760000	152290000	150980000	0.607966	0.588358	0.0378621	0.0367773	AR1Y2_2893	AR1Y2_2893	AR1Y2_2893 UDP-glucose 4-epimerase (EC 5.1.3.2)
	0.0373654	0.304479			9.5556	9.57595	9.60062	9.52705	9.61841	9.54569	9.55777	9.38789							503	1	19	19	30.2	68.045	639	0	323.31	30542000000	1454400000	179650000	290960000	216540000	253320000	175590000	147980000	105850000	84473000	0.304479	0.599614	0.0373654	0.0355328	AR1Y2_1023	AR1Y2_1023	AR1Y2_1023 PTS system, sucrose-specific IIB component (EC 2.7.1.69) / PTS system, sucrose-specific IIC component (EC 2.7.1.69) / PTS system, sucrose-specific IIA component (EC 2.7.1.69)
	0.0369399	0.781277			9.42964	9.50854	9.50109	9.46534	9.44092	9.39693	9.45791	9.46108							1365	1	36	36	66.3	52.649	490	0	323.31	23969000000	998690000	120070000	224300000	162640000	149280000	113130000	99323000	63096000	66858000	0.781277	0.594919	0.0369399	0.0360953	AR1Y2_2539	AR1Y2_2539	AR1Y2_2539 Aspartyl-tRNA(Asn) amidotransferase subunit A (EC 6.3.5.6) @ Glutamyl-tRNA(Gln) amidotransferase subunit A (EC 6.3.5.7)
	0.0362229	0.251707			8.6361	8.77972	8.88227	8.78913	8.7578	8.79646	8.73128	8.65678							1377	1	15	15	68.3	16.049	139	0	84.804	5063600000	506360000	41270000	114480000	127250000	66129000	53289000	55177000	26295000	22478000	0.251707	0.611813	0.0362229	0.0342131	AR1Y2_2555	AR1Y2_2555	AR1Y2_2555 Ferric uptake regulation protein FUR
	0.0359359	0.584488			8.43651	8.44162	8.39492	8.49896	8.43549	8.42817	8.35015	8.41446							750	1	19	19	40.3	54.649	494	0	46.904	2268600000	87253000	10017000	20223000	14092000	13765000	11080000	8007000	4435700	5632300	0.584488	0.605604	0.0359359	0.0349259	AR1Y2_1416	AR1Y2_1416	AR1Y2_1416 Glutamate synthase [NADPH] small chain (EC 1.4.1.13)
	0.0359344	0.29852			9.3229	9.22999	9.25234	9.30758	9.29829	9.23565	9.31823	9.11691							1927	1	23	23	71.3	38.97	355	0	282.9	15080000000	655630000	82733000	131430000	116500000	87282000	72664000	62685000	60255000	42078000	0.29852	0.611385	0.0359344	0.0342092	AR1Y2_3511	AR1Y2_3511	AR1Y2_3511 UDP-N-acetylglucosamine--N-acetylmuramyl-(pentapeptide) pyrophosphoryl-undecaprenol N-acetylglucosamine transferase (EC 2.4.1.227)
	0.0358326	0.448876			9.55644	9.53071	9.59424	9.58226	9.61759	9.47945	9.54401	9.47927							529	1	21	21	75.1	31.558	277	0	109.65	29500000000	2107100000	287050000	377280000	381900000	326380000	304510000	160480000	133400000	136120000	0.448876	0.608101	0.0358326	0.0345936	AR1Y2_1058	AR1Y2_1058	AR1Y2_1058 Inosose isomerase (EC 5.3.99.-)
	0.0358298	1.2636			10.0151	10.0153	10.015	10.0317	9.99092	10.0065	9.99508	9.94123							1132	1	61	61	62	91.419	803	0	323.31	86091000000	2049800000	272640000	418810000	351970000	296670000	241990000	173290000	139390000	155030000	1.2636	0.602328	0.0358298	0.0352992	AR1Y2_2194	AR1Y2_2194	AR1Y2_2194 Leucyl-tRNA synthetase (EC 6.1.1.4)
	0.0357841	0.129608			8.25823	8.31018	8.21484	8.1284	7.99874	8.45912	8.14971	8.16095							1243	1	2	2	4.7	34.525	298	0	23.052	1397500000	199640000	26334000	51810000	34566000	26172000	5657400	27459000	13905000	13733000	0.129608	0.626041	0.0357841	0.0324199	AR1Y2_2345	AR1Y2_2345	AR1Y2_2345 FIG00521570: hypothetical protein
	0.0351086	0.786576			9.41333	9.39515	9.38344	9.4237	9.38536	9.3985	9.38218	9.30916							155	1	24	24	76.1	36.711	335	0	307.36	21310000000	1183900000	145020000	257840000	207340000	188860000	128200000	103450000	85041000	68173000	0.786576	0.610453	0.0351086	0.034349	AR1Y2_0288	AR1Y2_0288	AR1Y2_0288 2-keto-3-deoxy-D-arabino-heptulosonate-7-phosphate synthase I beta (EC 2.5.1.54)
	0.0349553	0.182247			8.031	8.13906	8.11978	8.20909	8.28081	7.98597	8.05515	8.03719							1402	1	10	10	66.7	18.715	159	0	74.612	1076700000	107670000	10164000	18379000	17813000	14573000	24575000	7488900	6723800	7953300	0.182247	0.624851	0.0349553	0.0325188	AR1Y2_2588	AR1Y2_2588	AR1Y2_2588 Inosine-5-monophosphate dehydrogenase (EC 1.1.1.205)
	0.0349257	0.32092			8.90317	8.91808	8.97903	9.01733	9.01795	8.93721	8.87273	8.85001							205	1	16	16	60.4	31.404	278	0	118.89	7350200000	565400000	66354000	149920000	82713000	75059000	64400000	45793000	41475000	39685000	0.32092	0.619173	0.0349257	0.0333857	AR1Y2_0358	AR1Y2_0358	AR1Y2_0358 S1 RNA binding domain
	0.0347371	0.261507			8.79956	8.92206	8.82677	8.89814	8.87776	8.74396	8.75446	8.9314							854	1	9	9	78.3	8.0611	69	0	34.333	5810100000	1162000000	117690000	280710000	151340000	168840000	157350000	95882000	51856000	138340000	0.261507	0.6218	0.0347371	0.0329408	AR1Y2_1623	AR1Y2_1623	AR1Y2_1623 hypothetical protein
	0.0340691	0.541724			9.01094	9.01519	9.0278	9.08189	9.05289	9.01275	8.9974	8.93649							1944	1	21	21	65.3	34.133	297	0	214.53	8890200000	555640000	64913000	123240000	103840000	75657000	58819000	50373000	48811000	29987000	0.541724	0.621323	0.0340691	0.0331032	AR1Y2_3544	AR1Y2_3544	AR1Y2_3544 Chromosome (plasmid) partitioning protein ParB
	0.0336967	0.225669			8.04895	8.11364	8.12343	8.1038	8.16779	7.9484	7.98088	8.15797							1445	1	5	5	48.6	8.3247	70	0	19.428	1062700000	265680000	27609000	62848000	44900000	39507000	46933000	14450000	13514000	15923000	0.225669	0.632948	0.0336967	0.0317892	AR1Y2_2663	AR1Y2_2663	AR1Y2_2663 hypothetical protein
	0.0333529	0.695469			9.34731	9.37051	9.32885	9.33367	9.25392	9.32135	9.31519	9.35647							733	1	24	24	66.9	33.736	293	0	184.86	17307000000	961480000	123930000	210980000	157860000	121130000	93301000	105400000	62080000	86812000	0.695469	0.62449	0.0333529	0.0325946	AR1Y2_1391	AR1Y2_1391	AR1Y2_1391 Protein YicC
	0.033196	0.376799			9.1183	9.09349	9.15311	9.13751	9.18707	9.11062	9.03679	9.03515							1409	2	20	20	58.8	46.15	422	0	323.31	10882000000	403030000	48656000	74621000	81178000	60219000	52706000	43219000	24118000	18310000	0.376799	0.630709	0.033196	0.03197	AR1Y2_2600;REV__AR1Y2_1661	AR1Y2_2600	AR1Y2_2600 Dihydroorotase (EC 3.5.2.3)
	0.0331266	0.531327			9.32956	9.2707	9.28903	9.36667	9.32701	9.26961	9.29164	9.2352							1427	1	24	24	66.6	40.104	365	0	323.31	16687000000	794610000	99116000	160900000	122700000	146590000	96490000	60636000	57388000	50788000	0.531327	0.628359	0.0331266	0.0321984	AR1Y2_2638	AR1Y2_2638	AR1Y2_2638 GTP-binding and nucleic acid-binding protein YchF
	0.032582	0.260459			8.41358	8.25079	8.39382	8.31192	8.39415	8.3157	8.30623	8.2237							1478	1	14	14	59.7	32.691	288	0	79.97	1812400000	100690000	17917000	13337000	25741000	14036000	10663000	7780200	6631900	4584000	0.260459	0.638836	0.032582	0.0309915	AR1Y2_2764	AR1Y2_2764	AR1Y2_2764 oxidoreductase of aldo/keto reductase family, subgroup 1
	0.0323563	0.669406			9.1494	9.16023	9.20077	9.14092	9.15725	9.07697	9.15909	9.12859							727	1	19	19	62.8	34.68	320	0	232.01	12701000000	793840000	99683000	177880000	163420000	119600000	93934000	47222000	39266000	52828000	0.669406	0.633802	0.0323563	0.0316199	AR1Y2_1383	AR1Y2_1383	AR1Y2_1383 3-oxoacyl-[acyl-carrier-protein] synthase, KASIII (EC 2.3.1.180)
	0.0320837	1.30776			9.98072	10.007	10.0096	9.99471	9.99652	9.94862	9.94943	9.96917							1732	1	79	79	78.5	97.072	855	0	323.31	81422000000	1628400000	225660000	323620000	286930000	236290000	179740000	137100000	116010000	123080000	1.30776	0.633707	0.0320837	0.0316704	AR1Y2_3164	AR1Y2_3164	AR1Y2_3164 Protein export cytoplasm protein SecA ATPase RNA helicase (TC 3.A.5.1.1)
	0.031966	0.822009			9.56787	9.54902	9.53224	9.52679	9.53498	9.53395	9.51672	9.46241							1615	1	42	42	71.5	60.186	544	0	323.31	30228000000	944630000	140250000	209350000	152650000	143270000	108720000	76747000	57706000	55934000	0.822009	0.635035	0.031966	0.0313574	AR1Y2_2984	AR1Y2_2984	AR1Y2_2984 Manganese-dependent inorganic pyrophosphatase (EC 3.6.1.1)
	0.0317359	0.465253			9.14764	9.04517	9.13761	9.10633	9.09527	9.02222	9.07467	9.11764							374	1	30	30	49.7	42.953	376	0	202.71	10350000000	646870000	87923000	132130000	108210000	102930000	78300000	47591000	39566000	50234000	0.465253	0.640993	0.0317359	0.0307876	AR1Y2_0773	AR1Y2_0773	AR1Y2_0773 Chorismate mutase I (EC 5.4.99.5) / Prephenate dehydratase (EC 4.2.1.51)
	0.0311911	0.203789			8.28959	8.10718	8.14439	8.02955	8.17731	8.0479	8.1024	8.11833							1269	1	4	4	37.1	15.774	143	0	17.386	1121100000	160160000	30864000	33031000	21028000	20449000	22451000	12056000	9061000	11223000	0.203789	0.657401	0.0311911	0.0294074	AR1Y2_2383	AR1Y2_2383	AR1Y2_2383 COG1939: Ribonuclease III family protein
	0.0303535	0.399844			10.2969	10.4347	10.3377	10.3362	10.2976	10.3053	10.3136	10.3677							1764	1	40	40	98.3	20.351	179	0	323.31	197860000000	16489000000	1968400000	3539400000	2731200000	2401700000	2140300000	1470700000	1058700000	1178400000	0.399844	0.6574	0.0303535	0.029373	AR1Y2_3213	AR1Y2_3213	AR1Y2_3213 LSU ribosomal protein L5p (L11e)
	0.0302572	0.487448			9.14154	9.25727	9.19371	9.18639	9.18184	9.11929	9.17371	9.18304							1222	1	26	26	68.1	33.945	310	0	208.82	12477000000	831820000	103220000	179730000	128680000	122580000	99888000	80910000	58808000	58013000	0.487448	0.657686	0.0302572	0.0294256	AR1Y2_2321	AR1Y2_2321	AR1Y2_2321 Signal recognition particle receptor protein FtsY (=alpha subunit) (TC 3.A.5.1.1)
	0.0300617	0.44719			9.43494	9.39837	9.47113	9.41967	9.32404	9.41574	9.42924	9.43486							1806	1	15	15	67.3	17.678	156	0	179.33	21507000000	3072400000	392690000	607380000	491530000	385900000	366050000	342160000	218980000	267730000	0.44719	0.658751	0.0300617	0.0291821	AR1Y2_3273	AR1Y2_3273	AR1Y2_3273 FIG00269092: hypothetical protein
	0.0295527	0.300038			9.76236	9.90642	9.86565	9.88601	9.89167	9.76403	9.8225	9.82402							1384	1	37	37	89	30.216	273	0	323.31	56291000000	3311200000	356460000	687180000	514640000	448530000	442110000	299750000	312540000	250020000	0.300038	0.667122	0.0295527	0.0283806	AR1Y2_2567	AR1Y2_2567	AR1Y2_2567 Dihydroorotate dehydrogenase electron transfer subunit (EC 1.3.3.1)
	0.0288208	0.490328			9.21056	9.17653	9.1867	9.14857	9.17624	9.17208	9.17745	9.08131							378	1	30	30	70.1	42.5	375	0	222.61	12033000000	573010000	84726000	110360000	95441000	83669000	69405000	53142000	42018000	34249000	0.490328	0.670636	0.0288208	0.0280688	AR1Y2_0777	AR1Y2_0777	AR1Y2_0777 hypothetical protein
	0.0286727	0.225538			9.25964	9.19134	9.35522	9.32154	9.29877	9.19863	9.33054	9.18512							1562	1	31	31	51.2	51.616	461	0	230.83	16952000000	605430000	61048000	123070000	128990000	103400000	72201000	45482000	34952000	36291000	0.225538	0.67876	0.0286727	0.0272792	AR1Y2_2897	AR1Y2_2897	AR1Y2_2897 Glycerophosphoryl diester phosphodiesterase (EC 3.1.4.46)
	0.028399	0.175827			9.33816	9.42873	9.36709	9.39947	9.4952	9.39356	9.21275	9.31836							1537	1	21	21	77.1	32.453	297	0	306.2	20291000000	1352700000	149060000	307470000	230750000	205990000	186670000	111500000	69113000	92155000	0.175827	0.683722	0.028399	0.0267206	AR1Y2_2869	AR1Y2_2869	AR1Y2_2869 UTP--glucose-1-phosphate uridylyltransferase (EC 2.7.7.9)
	0.0283949	0.388662			9.36386	9.26245	9.36685	9.35759	9.26916	9.34132	9.345	9.28169							423	1	24	24	67	50.369	437	0	148.34	16630000000	755920000	100290000	129130000	113140000	112670000	94974000	77751000	63601000	64358000	0.388662	0.676269	0.0283949	0.0275153	AR1Y2_0887	AR1Y2_0887	AR1Y2_0887 Neopullulanase (EC 3.2.1.135)
	0.0282781	1.01611			9.97483	9.96098	9.95947	9.9285	9.90841	9.9126	9.95314	9.93652							1942	1	45	45	80.2	48.8	425	0	323.31	73177000000	2439200000	319740000	495430000	420620000	396120000	248460000	191440000	167450000	199980000	1.01611	0.6726	0.0282781	0.0278779	AR1Y2_3542	AR1Y2_3542	AR1Y2_3542 Seryl-tRNA synthetase (EC 6.1.1.11)
	0.0277793	0.580594			9.28977	9.331	9.32533	9.30567	9.33544	9.23621	9.27868	9.29032							667	1	26	26	62.6	37.507	348	0	274.96	18190000000	1212700000	152230000	263790000	242880000	164740000	129440000	101320000	93220000	65052000	0.580594	0.679498	0.0277793	0.0271687	AR1Y2_1282	AR1Y2_1282	AR1Y2_1282 RecA protein
	0.0276427	0.460822			10.7884	10.8634	10.819	10.8139	10.8257	10.7725	10.7415	10.8344							1889	1	83	83	89.9	77.943	705	0	323.31	569410000000	14235000000	1611200000	2956400000	2378900000	2118200000	1897700000	1215100000	907030000	1150800000	0.460822	0.682628	0.0276427	0.0269149	AR1Y2_3446	AR1Y2_3446	AR1Y2_3446 Translation elongation factor G
	0.027637	0.260831			8.5672	8.58736	8.55975	8.6662	8.64551	8.60372	8.53883	8.48192							1811	1	10	10	49.8	26.393	229	0	56.085	3445600000	287130000	33919000	62465000	43792000	55251000	34029000	26044000	15924000	15708000	0.260831	0.686957	0.027637	0.0264854	AR1Y2_3285	AR1Y2_3285	AR1Y2_3285 DNA-binding response regulator
	0.0275881	0.43353			8.91141	8.81997	8.90674	8.89826	8.8632	8.87611	8.80263	8.88409							666	1	24	24	62.1	44.649	412	0	323.31	6248100000	297530000	39240000	53764000	64616000	47019000	29860000	24675000	15349000	23005000	0.43353	0.683067	0.0275881	0.0268268	AR1Y2_1281	AR1Y2_1281	AR1Y2_1281 Molybdopterin binding motif, CinA N-terminal domain / C-terminal domain of CinA type S
	0.0274477	0.392197			7.89625	7.79669	7.82206	7.85911	7.81324	7.87293	7.81046	7.76769							1738	1	5	5	19.6	24.55	225	0	14.646	566240000	51476000	9475900	10759000	9305800	5734100	5355400	4951700	2817000	3077900	0.392197	0.685421	0.0274477	0.0266309	AR1Y2_3176	AR1Y2_3176	AR1Y2_3176 Peptide transport system permease protein sapB (TC 3.A.1.5.5)
	0.027297	0.797072			9.29139	9.30367	9.32889	9.32746	9.29383	9.24343	9.3069	9.29807							1627	1	21	21	66.2	34.075	302	0	91.937	17449000000	1246400000	162660000	286130000	256110000	183980000	123230000	78084000	72636000	83535000	0.797072	0.683257	0.027297	0.0268406	AR1Y2_3001	AR1Y2_3001	AR1Y2_3001 Quinolinate synthetase (EC 2.5.1.72)
	0.0266879	0.0108862			8.35461	5.9	8.25382	8.13078	8.28997	8.18179	5.9	8.16071							1236	1	7	7	8.7	76.651	676	0	8.5834	1034000000	31334000	23279000	1133700	1271200	1352800	714370	3246600	0	335420	0.0108862	0.819415	0.0266879	0.0146229	AR1Y2_2337	AR1Y2_2337	AR1Y2_2337 ATP-dependent DNA helicase RecG (EC 3.6.1.-)
	0.0265303	0.0929407			8.59892	8.90533	8.77905	8.96709	8.76456	8.62316	8.82003	8.93652							654	1	6	6	68.4	12.662	117	0	172.25	5692300000	1138500000	43200000	293610000	189000000	256810000	121760000	60786000	74095000	99201000	0.0929407	0.717671	0.0265303	0.0240289	AR1Y2_1267	AR1Y2_1267	AR1Y2_1267 Methyl-accepting chemotaxis protein
	0.0264809	0.174556			8.49077	8.53371	8.54033	8.64889	8.66066	8.50604	8.51187	8.4292							1034	1	12	12	68.7	23.99	214	0	71.898	3113400000	259450000	32677000	58310000	46265000	37455000	46098000	19337000	9278800	10029000	0.174556	0.704906	0.0264809	0.0250069	AR1Y2_1985	AR1Y2_1985	AR1Y2_1985 Hydroxyacylglutathione hydrolase (EC 3.1.2.6)
	0.0262375	0.519987			9.23732	9.2389	9.22663	9.27131	9.27154	9.19794	9.22668	9.17304							339	1	25	25	69.4	46.635	428	0	154.13	16368000000	711650000	58891000	146150000	282970000	76321000	59291000	31987000	28220000	27817000	0.519987	0.697387	0.0262375	0.0256416	AR1Y2_0705	AR1Y2_0705	AR1Y2_0705 Homoserine dehydrogenase (EC 1.1.1.3)
	0.0259328	0.279114			8.38466	8.29607	8.39125	8.34627	8.34017	8.30018	8.41118	8.263							1742	1	21	21	28.8	90.011	794	0	33.331	1930500000	52177000	5839700	11879000	10586000	8307000	6642100	2965300	3306800	2650400	0.279114	0.704711	0.0259328	0.0249709	AR1Y2_3189	AR1Y2_3189	AR1Y2_3189 Ribonucleotide reductase of class III (anaerobic), large subunit (EC 1.17.4.2)
	0.0258634	0.20262			8.09195	8.23937	8.13075	8.10745	8.15555	8.12956	8.17505	8.00591							998	1	6	6	34.1	20.73	179	0	38.105	1360200000	170020000	12451000	41596000	38233000	30875000	21807000	12648000	4671600	7739500	0.20262	0.709955	0.0258634	0.024619	AR1Y2_1938	AR1Y2_1938	AR1Y2_1938 Uncharacterized protein MJ0150
	0.0256972	0.505133			9.88332	9.87606	9.88418	9.91723	9.91778	9.87277	9.85247	9.81497							652	1	72	72	80.3	89.643	806	0	323.31	65195000000	1387100000	175100000	292300000	237560000	208010000	173550000	122570000	81229000	96800000	0.505133	0.704016	0.0256972	0.0251119	AR1Y2_1264	AR1Y2_1264	AR1Y2_1264 Phenylalanyl-tRNA synthetase beta chain (EC 6.1.1.20)
	0.0253799	0.261601			9.23083	9.23792	9.26654	9.25916	9.28625	9.26614	9.22837	9.11217							1787	1	21	21	59	32.752	293	0	208.47	13765000000	1058900000	127380000	208800000	171190000	148340000	112300000	107240000	89267000	94351000	0.261601	0.713246	0.0253799	0.0244077	AR1Y2_3239	AR1Y2_3239	AR1Y2_3239 Acetyl-coenzyme A carboxyl transferase beta chain (EC 6.4.1.2)
	0.024889	0.407197			9.02333	8.95119	8.95252	8.95376	8.95306	8.99375	8.93924	8.89518							1697	1	16	16	64.3	26.663	241	0	110.88	7350100000	565390000	73435000	95489000	83137000	84912000	61005000	109410000	27676000	30328000	0.407197	0.715648	0.024889	0.0242355	AR1Y2_3120	AR1Y2_3120	AR1Y2_3120 Iron-sulfur cluster assembly ATPase protein SufC
	0.0247869	0.308506			8.91759	8.98287	8.89219	8.90004	8.84255	8.92911	8.95717	8.86471							456	1	17	17	53.2	35.158	301	0	68.319	6892700000	430800000	50421000	103790000	80204000	51531000	42101000	34758000	33112000	34883000	0.308506	0.718073	0.0247869	0.0239757	AR1Y2_0947	AR1Y2_0947	AR1Y2_0947 Homoserine O-succinyltransferase (EC 2.3.1.46)
	0.024688	0.146791			8.36547	8.24045	8.27545	8.14148	8.32154	8.28816	8.18121	8.13319							1057	1	6	6	38.1	17.601	160	0	12.075	1509600000	150960000	21282000	35451000	23971000	13996000	24366000	13619000	10266000	8008900	0.146791	0.724893	0.024688	0.0232019	AR1Y2_2016	AR1Y2_2016	AR1Y2_2016 tRNA proofreading protein STM4549
	0.0245264	0.543416			9.94461	9.96505	9.93238	9.94453	9.95611	9.87727	9.90023	9.95485							528	1	34	34	81.4	36.609	334	0	323.31	74615000000	4663400000	576700000	1089800000	808530000	759200000	493810000	346260000	285900000	303230000	0.543416	0.717258	0.0245264	0.024023	AR1Y2_1057	AR1Y2_1057	AR1Y2_1057 Myo-inositol 2-dehydrogenase (EC 1.1.1.18)
	0.0239019	0.243386			8.65168	8.57749	8.56267	8.57824	8.58177	8.6391	8.5799	8.47371							495	1	12	12	57.4	21.046	183	0	52.502	3197500000	266460000	34416000	47950000	48250000	41960000	32803000	24540000	15406000	21134000	0.243386	0.727339	0.0239019	0.022985	AR1Y2_1008	AR1Y2_1008	AR1Y2_1008 Transcriptional regulator
	0.0237896	0.255101			8.27864	8.38805	8.31877	8.30005	8.38211	8.28452	8.24115	8.28258							1916	1	16	16	31.1	46.79	434	0	52.669	1698700000	80889000	8681600	18912000	15352000	9372100	9887300	5076600	5951300	7656300	0.255101	0.72746	0.0237896	0.0229156	AR1Y2_3496	AR1Y2_3496	AR1Y2_3496 Pyrimidine-nucleoside phosphorylase (EC 2.4.2.2)
	0.023767	0.284167			9.85562	9.80758	9.80511	9.82304	9.80239	9.8694	9.81332	9.71117							604	1	52	52	75.4	78.98	706	0	323.31	54036000000	1543900000	196580000	332580000	241610000	221140000	178620000	141610000	134510000	97244000	0.284167	0.726985	0.023767	0.0229683	AR1Y2_1180	AR1Y2_1180	AR1Y2_1180 Glutamine synthetase type III, GlnN (EC 6.3.1.2)
	0.0233314	0.159434			7.68421	7.91867	7.83301	7.84592	7.81934	7.75338	7.86408	7.75168							1540	1	6	6	12.8	29.653	258	0	7.0803	511200000	39323000	3248700	7366600	5106100	8174400	5278500	2423900	5479600	2244900	0.159434	0.737006	0.0233314	0.0220889	AR1Y2_2872	AR1Y2_2872	AR1Y2_2872 O-antigen export system permease protein RfbD
	0.0226495	0.238039			8.1858	8.18929	8.20534	8.16155	8.21338	8.13162	8.23416	8.07221							1812	1	15	15	37.8	56.394	497	0	123.9	1289400000	47757000	7001000	10607000	10193000	5976300	4818700	3873000	3275300	2013400	0.238039	0.739494	0.0226495	0.0218093	AR1Y2_3286	AR1Y2_3286	AR1Y2_3286 sensor histidine kinase
	0.0225301	0.298929			9.76667	9.6943	9.73571	9.71369	9.68989	9.77297	9.71641	9.64099							663	1	38	38	65.9	60.109	557	0	323.31	42336000000	1459900000	194970000	254100000	245580000	204250000	203510000	169680000	98701000	89067000	0.298929	0.73954	0.0225301	0.0218403	AR1Y2_1277	AR1Y2_1277	AR1Y2_1277 Formate--tetrahydrofolate ligase (EC 6.3.4.3)
	0.0220397	0.117322			8.22902	8.24334	8.26724	8.41895	8.30527	8.39611	8.22853	8.14048							1904	1	8	8	26.3	32.863	293	0	36.344	1684700000	140390000	11706000	35430000	22577000	26337000	15224000	13090000	8916400	7114500	0.117322	0.756047	0.0220397	0.0205994	AR1Y2_3464	AR1Y2_3464	AR1Y2_3464 Glucose-1-phosphate thymidylyltransferase (EC 2.7.7.24)
	0.0217074	0.0112724			7.79243	5.9	7.76847	7.67849	7.75368	7.67658	7.7223	5.9							1051	1	4	4	3.4	130.29	1212	0	5.4965	342590000	6717400	1458600	399620	1107200	1751200	709790	343750	833720	113530	0.0112724	0.840144	0.0217074	0.0131689	AR1Y2_2007	AR1Y2_2007	AR1Y2_2007 filamentous haemagglutinin family outer membrane protein
	0.0216134	0.136907			8.59399	8.51436	8.62118	8.65659	8.59971	8.47029	8.52261	8.70705							1518	1	13	13	33.3	43.703	396	0	25.885	3352000000	176420000	14830000	34213000	41002000	31258000	20080000	8831200	12247000	13959000	0.136907	0.758893	0.0216134	0.0203963	AR1Y2_2828	AR1Y2_2828	AR1Y2_2828 Tryptophan synthase beta chain (EC 4.2.1.20)
	0.0213678	0.239816			8.34799	8.31635	8.31877	8.403	8.41204	8.3157	8.27793	8.29497							29	1	9	9	47	30.166	266	0	76.183	1798500000	119900000	18307000	20308000	16643000	21686000	20552000	7477200	8014200	6910900	0.239816	0.75601	0.0213678	0.020623	AR1Y2_0044	AR1Y2_0044	AR1Y2_0044 Putative deoxyribonuclease YcfH
	0.0211718	0.188078			8.86904	8.91595	8.96072	8.98991	8.9507	8.915	8.81279	8.97246							1251	1	9	9	50.2	22.067	201	0	83.059	6876900000	573070000	50279000	125310000	127560000	68796000	50676000	33874000	29273000	87305000	0.188078	0.758709	0.0211718	0.0202766	AR1Y2_2356	AR1Y2_2356	AR1Y2_2356 Imidazole glycerol phosphate synthase amidotransferase subunit (EC 2.4.2.-)
	0.0210487	0.131609			8.22482	8.07624	8.0599	8.07181	8.07243	8.12885	8.18064	7.96665							469	1	5	5	57.5	9.1826	80	0	22.03	1073900000	268490000	35231000	65521000	59946000	33443000	10708000	32189000	26718000	4729800	0.131609	0.761707	0.0210487	0.0198534	AR1Y2_0973	AR1Y2_0973	AR1Y2_0973 hypothetical protein
	0.0209869	0.156577			7.89373	8.11388	8.03531	7.92976	7.97651	7.96185	8.00091	7.94946							1179	1	9	9	15	69.218	606	0	13.94	725380000	20149000	1580500	3093900	3684600	1932200	2703000	3885000	1610000	1660200	0.156577	0.760377	0.0209869	0.0199606	AR1Y2_2265	AR1Y2_2265	AR1Y2_2265 Beta-lactamase class C and other penicillin binding proteins
	0.0209239	0.137277			7.97582	7.98009	8.08771	8.0125	7.97687	8.13716	7.89297	7.96543							1298	1	20	5	83	28.46	271	0	18.231	747100000	43947000	4316200	7125800	5812900	4538600	5192100	10069000	3395300	3496900	0.137277	0.76104	0.0209239	0.0197837	AR1Y2_2432	AR1Y2_2432	AR1Y2_2432 Sorbitol-6-phosphate 2-dehydrogenase (EC 1.1.1.140)
	0.0197904	0.26363			9.80917	9.79035	9.82433	9.79525	9.7005	9.78525	9.82256	9.83162							424	1	52	52	74	57.577	515	0	323.31	53454000000	2324100000	283740000	478080000	435000000	336560000	261810000	210570000	158490000	159870000	0.26363	0.767462	0.0197904	0.0191981	AR1Y2_0888	AR1Y2_0888	AR1Y2_0888 FIG002344: Hydrolase (HAD superfamily)
	0.0197003	0.410847			8.28508	8.37068	8.30668	8.33642	8.30153	8.27985	8.32893	8.30976							1669	1	14	14	29.2	54.941	483	0	23.024	1469000000	52463000	4401700	7160400	5269700	5572700	10499000	8095100	4639600	6824600	0.410847	0.767092	0.0197003	0.0192916	AR1Y2_3078	AR1Y2_3078	AR1Y2_3078 diguanylate cyclase/phosphodiesterase (GGDEF & EAL domains) with PAS/PAC sensor(s)
	0.0196401	0.00904433			7.66887	5.9	7.74236	5.9	7.65258	5.9	7.68008	5.9							631	1	5	5	12.5	59.871	520	0	11.926	258370000	11233000	3253600	443040	2910100	1206800	1532700	617460	883690	385990	0.00904433	0.862567	0.0196401	0.011357	AR1Y2_1230	AR1Y2_1230	AR1Y2_1230 Cardiolipin synthetase (EC 2.7.8.-)
	0.0192802	0.675887			9.9697	9.99694	9.99353	9.96925	9.99557	9.96029	9.95529	9.94115							355	1	47	47	71.2	53.859	476	0	323.31	77626000000	2985600000	401690000	591420000	470260000	414260000	367560000	328960000	197780000	213680000	0.675887	0.76852	0.0192802	0.0190184	AR1Y2_0746	AR1Y2_0746	AR1Y2_0746 Adenylosuccinate lyase (EC 4.3.2.2)
	0.0192354	0.115844			8.86642	8.86322	8.898	8.9518	9.01309	8.81625	8.74943	8.92373							1463	1	15	15	80.7	23.456	212	0	133.72	6675200000	513470000	59492000	95833000	85673000	75141000	83020000	47654000	25779000	40882000	0.115844	0.778262	0.0192354	0.0181171	AR1Y2_2738	AR1Y2_2738	AR1Y2_2738 Uracil phosphoribosyltransferase (EC 2.4.2.9)
	0.019104	0.337624			9.29241	9.31836	9.25859	9.23578	9.26214	9.26129	9.21423	9.29106							1217	1	28	28	53.8	54.456	476	0	138.87	15546000000	621840000	76517000	138650000	102290000	82967000	71688000	58439000	47772000	43510000	0.337624	0.772976	0.019104	0.0186529	AR1Y2_2316	AR1Y2_2316	AR1Y2_2316 Glycogen synthase, ADP-glucose transglucosylase (EC 2.4.1.21)
	0.0190412	0.167053			8.05534	8.10646	8.0596	8.1852	8.11697	8.1124	7.98632	8.11474							1858	1	3	3	17.4	32.503	287	0	18.132	1056700000	70446000	10603000	18979000	14283000	5905100	3467000	7875900	1695100	7639300	0.167053	0.777452	0.0190412	0.0182377	AR1Y2_3381	AR1Y2_3381	AR1Y2_3381 SAM dependent methyltransferase
	0.0186657	0.174752			7.96937	8.08877	8.05835	8.05081	8.1067	7.97629	7.96597	8.04368							1835	1	4	4	26.3	21.806	198	0	29.335	909760000	75814000	7723900	14821000	12991000	12523000	11230000	5799700	4876600	5847100	0.174752	0.780015	0.0186657	0.0179218	AR1Y2_3328	AR1Y2_3328	AR1Y2_3328 Recombination protein RecR
	0.0186071	0.161885			8.6778	8.75423	8.75139	8.85575	8.79762	8.74214	8.67614	8.74883							734	1	12	11	51	23.21	204	0	58.479	4796800000	479680000	55753000	106150000	78041000	82444000	57365000	38131000	24458000	37335000	0.161885	0.78127	0.0186071	0.0178185	AR1Y2_1392	AR1Y2_1392	AR1Y2_1392 Guanylate kinase (EC 2.7.4.8)
	0.0180781	0.138617			8.86239	8.9466	8.92103	8.83252	8.84822	8.76477	8.9445	8.93274							532	1	16	3	62.8	35.055	304	0	108.93	6709600000	447300000	66112000	105270000	69889000	66880000	45465000	29646000	31893000	32147000	0.138617	0.786972	0.0180781	0.0172277	AR1Y2_1061	AR1Y2_1061	AR1Y2_1061 Glyceraldehyde-3-phosphate ketol-isomerase (EC 5.3.1.1)
	0.0179832	0.244087			10.045	10.024	10.134	10.0415	10.0271	10.0932	10.0324	10.0199							1733	1	24	24	75	20.453	176	0	323.31	99870000000	9987000000	1335300000	1335900000	2071500000	1780100000	1223300000	1108000000	636960000	495990000	0.244087	0.784605	0.0179832	0.0174604	AR1Y2_3165	AR1Y2_3165	AR1Y2_3165 Ribosomal subunit interface protein
	0.0175533	0.299888			8.22871	8.15011	8.22825	8.20798	8.22355	8.15014	8.1712	8.19995							958	1	13	13	35.7	53.269	482	0	49.886	1375300000	72385000	12202000	13297000	13578000	15587000	5263300	7069900	2361500	3025000	0.299888	0.787791	0.0175533	0.0171329	AR1Y2_1838	AR1Y2_1838	AR1Y2_1838 V-type ATP synthase subunit B (EC 3.6.3.14)
	0.0172851	0.177849			8.04044	8.01423	8.03719	7.99373	8.0876	7.95631	7.93209	8.04044							1464	1	6	6	20.8	38.985	346	0	24.387	853730000	35572000	5143200	5972900	6516300	5861300	4673700	2604700	2238300	2561800	0.177849	0.795824	0.0172851	0.0166547	AR1Y2_2739	AR1Y2_2739	AR1Y2_2739 Biotin synthase and related enzymes
	0.0168543	0.202395			8.33688	8.45629	8.42991	8.39623	8.4394	8.35301	8.40293	8.35656							1176	1	13	13	65.7	36.749	332	0	145.29	2117700000	141180000	18728000	33793000	21359000	22792000	15975000	10846000	10648000	7040000	0.202395	0.800596	0.0168543	0.0163163	AR1Y2_2259	AR1Y2_2259	AR1Y2_2259 Holliday junction DNA helicase RuvB
	0.0163784	0.162071			8.62691	8.57342	8.67564	8.62163	8.62362	8.69249	8.57461	8.54137							1708	1	27	27	52.5	75.545	661	0	138.34	3642800000	98455000	13137000	19844000	20090000	17675000	10775000	8966400	4871400	3095700	0.162071	0.806441	0.0163784	0.0157648	AR1Y2_3133	AR1Y2_3133	AR1Y2_3133 Excinuclease ABC subunit B
	0.0158949	0.406315			9.47248	9.50199	9.47615	9.45843	9.44273	9.44486	9.45303	9.50485							1270	1	36	36	67.2	53.291	466	0	323.31	23900000000	885190000	112730000	190920000	143460000	117270000	101800000	74195000	65258000	79545000	0.406315	0.807922	0.0158949	0.0156254	AR1Y2_2384	AR1Y2_2384	AR1Y2_2384 Cysteinyl-tRNA synthetase (EC 6.1.1.16)
	0.0157905	0.272896			9.39529	9.47532	9.41103	9.40695	9.4463	9.39705	9.41108	9.37099							1554	1	32	32	81.7	40.274	355	0	270.1	21724000000	1277900000	148640000	253540000	224150000	205560000	170650000	101260000	93740000	80337000	0.272896	0.810078	0.0157905	0.0154218	AR1Y2_2889	AR1Y2_2889	AR1Y2_2889 N-acetylneuraminate synthase (EC 2.5.1.56)
	0.0152576	0.0519461			8.45346	8.41681	8.35801	8.48562	8.54199	8.53458	8.45565	8.12064							323	1	10	10	45.6	28.764	261	0	43.318	2432700000	173760000	22472000	39223000	28744000	29633000	25665000	12607000	10134000	5287900	0.0519461	0.832569	0.0152576	0.0138308	AR1Y2_0676	AR1Y2_0676	AR1Y2_0676 Ferredoxin
	0.0149927	0.294721			9.26458	9.31186	9.33033	9.30131	9.29032	9.26773	9.25885	9.3312							1831	1	29	29	54.3	45.913	431	0	244.66	15893000000	794650000	95321000	150840000	141240000	112800000	91495000	70221000	67245000	65484000	0.294721	0.819285	0.0149927	0.0146805	AR1Y2_3323	AR1Y2_3323	AR1Y2_3323 UDP-N-acetylglucosamine 1-carboxyvinyltransferase (EC 2.5.1.7)
	0.0148206	0.151536			8.11207	8.23917	8.17006	8.25734	8.1623	8.19449	8.1432	8.21937							755	1	8	8	42.3	22.415	201	0	124.05	1333300000	111110000	8464100	22723000	21888000	23354000	11695000	11347000	5250300	6390800	0.151536	0.825538	0.0148206	0.0142866	AR1Y2_1437	AR1Y2_1437	AR1Y2_1437 Dephospho-CoA kinase (EC 2.7.1.24)
	0.0144033	0.0677			9.83457	9.79632	9.73605	10.0396	9.94482	9.83027	9.77455	9.79928							1295	1	10	10	90.8	9.3287	87	0	323.31	77366000000	19342000000	2002000000	4766200000	2049300000	4140700000	2855300000	1202700000	854610000	1470900000	0.0677	0.838208	0.0144033	0.0133879	AR1Y2_2427	AR1Y2_2427	AR1Y2_2427 Phosphocarrier protein of PTS system
	0.0140586	0.165537			10.32	10.4164	10.403	10.4555	10.4221	10.3936	10.3786	10.3443							658	1	72	72	74.7	70.094	633	0	323.31	210510000000	5539700000	525600000	1257700000	908890000	1009200000	601380000	511670000	345450000	379740000	0.165537	0.83568	0.0140586	0.0136123	AR1Y2_1272	AR1Y2_1272	AR1Y2_1272 4-hydroxy-3-methylbut-2-enyl diphosphate reductase (EC 1.17.1.2) / SSU ribosomal protein S1p
	0.0131154	0.0679056			9.52992	9.66605	9.65469	9.75009	9.6703	9.72957	9.65976	9.48865							482	1	19	19	97.3	7.9564	73	0	47.018	39569000000	5652700000	581720000	1130600000	937860000	1008300000	645500000	639280000	429680000	279780000	0.0679056	0.853428	0.0131154	0.0122703	AR1Y2_0992	AR1Y2_0992	AR1Y2_0992 Ferrous iron transport protein A
	0.0130894	0.0650119			9.06074	8.84137	8.93813	8.9185	8.97613	9.0149	8.94988	8.76548							1369	1	21	21	35.4	64.872	596	0	278.55	7363000000	262970000	35892000	47246000	52365000	37523000	36562000	24178000	17603000	11595000	0.0650119	0.85375	0.0130894	0.0122148	AR1Y2_2547	AR1Y2_2547	AR1Y2_2547 Serine/threonine protein kinase PrkC, regulator of stationary phase
	0.0129316	0.0968472			8.78077	8.60317	8.76907	8.74186	8.71415	8.74204	8.63481	8.75214							1594	1	17	17	41	53.49	466	0	105.8	4156600000	138550000	21867000	20803000	20428000	22959000	17451000	13359000	8437000	13250000	0.0968472	0.852903	0.0129316	0.0123292	AR1Y2_2938	AR1Y2_2938	AR1Y2_2938 Glutamate decarboxylase (EC 4.1.1.15)
	0.0128269	0.088823			8.79304	8.58384	8.6924	8.73082	8.68233	8.63127	8.66816	8.76703							1856	1	17	17	22.2	83.745	740	0	23.708	3555200000	80799000	22192000	4218100	20956000	2908300	3079500	1088300	1433000	24924000	0.088823	0.85368	0.0128269	0.0121874	AR1Y2_3379	AR1Y2_3379	AR1Y2_3379 RecD-like DNA helicase YrrC
	0.0127896	0.0469099			7.91334	7.74296	7.71187	7.86497	7.95074	7.91621	7.61067	7.70436							324	1	5	5	24.2	27.05	236	0	7.1795	563920000	37594000	6631900	4655600	8834100	4813500	7072900	3344500	863600	1378300	0.0469099	0.859516	0.0127896	0.011677	AR1Y2_0677	AR1Y2_0677	AR1Y2_0677 Ribonuclease Z (EC 3.1.26.11)
	0.0125642	0.117411			8.9657	9.0086	8.92755	9.09451	9.00847	8.95844	8.95552	9.02366							1008	1	12	12	55	24.118	222	0	159.84	8456200000	768750000	86806000	125720000	117630000	164620000	102990000	60325000	50179000	60481000	0.117411	0.85458	0.0125642	0.0120829	AR1Y2_1957	AR1Y2_1957	AR1Y2_1957 Glucosamine-1-phosphate N-acetyltransferase (EC 2.3.1.157)
	0.0119255	0.115673			9.64608	9.62026	9.59714	9.47923	9.59616	9.58685	9.55832	9.55368							1336	1	16	16	64	18.555	164	0	150.11	32916000000	4114500000	543450000	851970000	726640000	542130000	526450000	344710000	266990000	312140000	0.115673	0.861126	0.0119255	0.0114853	AR1Y2_2494	AR1Y2_2494	AR1Y2_2494 Translation initiation factor 3
	0.0119087	0.11353			7.64689	7.66105	7.7255	7.71016	7.62542	7.76647	7.6837	7.62038							1208	1	9	9	30	37.229	320	0	22.435	389840000	22932000	1646200	4158500	3584100	4979400	2611600	2664600	1547600	1739600	0.11353	0.86126	0.0119087	0.0114625	AR1Y2_2307	AR1Y2_2307	AR1Y2_2307 tRNA dimethylallyltransferase (EC 2.5.1.75)
	0.0118952	0.265308			9.63335	9.67367	9.68942	9.64501	9.68186	9.64091	9.65273	9.61837							921	1	52	52	68.6	73.614	644	0	323.31	38960000000	1113100000	131230000	226940000	205630000	166090000	136080000	88188000	93958000	65027000	0.265308	0.860012	0.0118952	0.0116797	AR1Y2_1764	AR1Y2_1764	AR1Y2_1764 Threonyl-tRNA synthetase (EC 6.1.1.3)
	0.0117583	0.0663161			6.99433	7.19446	7.17214	7.20491	7.04883	7.08322	7.22162	7.16513							1074	1	6	6	21.2	37.536	325	0	7.2739	90623000	4531200	362520	568760	220200	227840	1402900	291790	1216800	240350	0.0663161	0.867273	0.0117583	0.0110601	AR1Y2_2074	AR1Y2_2074	AR1Y2_2074 DNA polymerase III delta subunit (EC 2.7.7.7)
	0.011281	0.13466			9.05507	9.0122	9.01991	8.99432	9.06774	9.02177	9.01758	8.92929							411	1	23	23	55.5	38.075	337	0	100.81	8583700000	451770000	64762000	93271000	69934000	53549000	67507000	43280000	35722000	23747000	0.13466	0.86905	0.011281	0.0109353	AR1Y2_0861	AR1Y2_0861	AR1Y2_0861 Methionine ABC transporter ATP-binding protein
	0.0110538	0.0964123			9.16664	9.07558	9.15821	9.19058	9.20412	9.10667	9.17903	9.05698							1422	1	26	26	53.5	49.598	454	0	247.19	11899000000	540840000	68809000	109350000	103090000	88883000	62240000	38050000	37025000	33390000	0.0964123	0.874136	0.0110538	0.0106089	AR1Y2_2629	AR1Y2_2629	AR1Y2_2629 UDP-N-acetylmuramoylalanine--D-glutamate ligase (EC 6.3.2.9)
	0.0105605	0.14064			9.88252	9.93526	9.93191	9.94828	9.9692	9.88066	9.86538	9.94048							376	1	39	39	79.9	47.105	428	0	323.31	69199000000	3459900000	411970000	688880000	551640000	584990000	396830000	291930000	222880000	310810000	0.14064	0.878032	0.0105605	0.0102682	AR1Y2_0775	AR1Y2_0775	AR1Y2_0775 Adenylosuccinate synthetase (EC 6.3.4.4)
	0.0101697	0.0564376			8.46869	8.42048	8.42198	8.49105	8.47446	8.53537	8.49048	8.26122							827	1	9	9	41.8	33.132	297	0	39.169	2349000000	195750000	24106000	46114000	32355000	28249000	16729000	18389000	14193000	15619000	0.0564376	0.886863	0.0101697	0.00956195	AR1Y2_1586	AR1Y2_1586	AR1Y2_1586 Octaprenyl diphosphate synthase (EC 2.5.1.90) / Dimethylallyltransferase (EC 2.5.1.1) / (2E,6E)-farnesyl diphosphate synthase (EC 2.5.1.10) / Geranylgeranyl pyrophosphate synthetase (EC 2.5.1.29)
	0.00961721	0.0600292			7.72416	7.7271	7.78778	7.84108	7.80682	7.87762	7.67735	7.67986							1378	1	6	6	14.3	48.375	407	0	10.94	524140000	24959000	2539800	4973100	5197500	5061600	3255400	1850000	1058500	1023000	0.0600292	0.892722	0.00961721	0.0091011	AR1Y2_2557	AR1Y2_2557	AR1Y2_2557 Deoxyguanosinetriphosphate triphosphohydrolase (EC 3.1.5.1)
	0.00961113	0.177834			9.62661	9.61908	9.70209	9.63818	9.64617	9.65673	9.62951	9.61511							1220	1	44	44	59.6	87.979	760	0	323.31	37176000000	953230000	114120000	158420000	160320000	224010000	103280000	78208000	57749000	57133000	0.177834	0.889426	0.00961113	0.00941301	AR1Y2_2319	AR1Y2_2319	AR1Y2_2319 1,4-alpha-glucan (glycogen) branching enzyme, GH-13-type (EC 2.4.1.18)
	0.00948834	0.0744367			8.58866	8.67594	8.70978	8.58313	8.68101	8.59194	8.69011	8.55651							247	1	13	13	68.4	30.4	272	0	87.058	3470900000	247920000	31037000	35484000	43217000	43884000	36037000	19213000	23313000	15734000	0.0744367	0.892823	0.00948834	0.00907343	AR1Y2_0472	AR1Y2_0472	AR1Y2_0472 Glutamate racemase (EC 5.1.1.3)
	0.00943756	0.141967			8.8668	8.85696	8.86976	8.81392	8.85451	8.7867	8.83757	8.89092							1062	1	17	17	40.8	52.664	493	0	124.35	4927000000	197080000	21548000	36029000	25048000	20630000	17626000	15527000	42822000	17849000	0.141967	0.892158	0.00943756	0.00920536	AR1Y2_2023	AR1Y2_2023	AR1Y2_2023 NAD(P)HX epimerase / NAD(P)HX dehydratase
	0.00903702	0.13971			9.68803	9.73703	9.7104	9.76627	9.72321	9.76176	9.70277	9.67784							1420	1	30	30	86.7	40.565	383	0	323.31	47178000000	2775200000	311970000	617630000	464400000	480780000	282400000	272590000	179490000	165930000	0.13971	0.894614	0.00903702	0.00882089	AR1Y2_2626	AR1Y2_2626	AR1Y2_2626 Cell division protein FtsZ (EC 3.4.24.-)
	0.0089972	0.135502			8.30688	8.26635	8.35447	8.2461	8.2867	8.27231	8.27423	8.30458							1864	1	12	12	16.5	73.131	656	0	29.95	1607800000	57420000	8493000	12361000	11329000	5541800	6606000	4998600	3817400	4273400	0.135502	0.894911	0.0089972	0.00877715	AR1Y2_3389	AR1Y2_3389	AR1Y2_3389 membrane-like protein
	0.0084269	0.140213			10.3008	10.3413	10.3341	10.3587	10.3454	10.2772	10.3133	10.3653							353	1	42	42	99.1	27.167	234	0	323.31	184810000000	14217000000	1808300000	2930500000	2264400000	2531500000	1724200000	928190000	874020000	1155400000	0.140213	0.902083	0.0084269	0.00823926	AR1Y2_0744	AR1Y2_0744	AR1Y2_0744 Phosphoribosylaminoimidazole-succinocarboxamide synthase (EC 6.3.2.6)
	0.00802279	0.0352526			7.7355	7.95165	7.86882	8.09374	7.83492	7.93477	7.92709	7.92083							1117	1	4	4	41.2	9.7679	85	0	66.244	755250000	107890000	8934300	30691000	10828000	25761000	8964700	7717200	6456500	8539500	0.0352526	0.909601	0.00802279	0.00743808	AR1Y2_2136	AR1Y2_2136	AR1Y2_2136 RelB/StbD replicon stabilization protein (antitoxin to RelE/StbE)
	0.00770998	0.054255			9.46037	9.53735	9.47107	9.57301	9.57209	9.45755	9.40644	9.57489							1405	1	29	29	75.2	33.652	307	0	249.37	26211000000	1456100000	173590000	215520000	251960000	267850000	197990000	148350000	111810000	89066000	0.054255	0.910694	0.00770998	0.00734268	AR1Y2_2591	AR1Y2_2591	AR1Y2_2591 Orotidine 5-phosphate decarboxylase (EC 4.1.1.23)
	0.00762796	0.0426221			8.67883	8.74114	8.75801	8.74717	8.74389	8.61228	8.65574	8.88273							6	1	10	10	28.8	31.492	288	0	59.04	4489900000	374160000	29426000	72593000	61437000	65921000	58356000	27472000	13118000	45838000	0.0426221	0.911331	0.00762796	0.00718074	AR1Y2_0007	AR1Y2_0007	AR1Y2_0007 Fumarate hydratase class I, aerobic (EC 4.2.1.2);L(+)-tartrate dehydratase alpha subunit (EC 4.2.1.32)
	0.00761461	0.0648712			9.07055	9.00243	8.9586	8.93728	9.02465	9.04387	8.95021	8.91967							1457	1	24	24	66.8	44.143	397	0	281.97	8456400000	384380000	53283000	105130000	54074000	48197000	41319000	37962000	22486000	21932000	0.0648712	0.910807	0.00761461	0.00730952	AR1Y2_2732	AR1Y2_2732	AR1Y2_2732 Biosynthetic Aromatic amino acid aminotransferase alpha (EC 2.6.1.57) @ Aspartate aminotransferase (EC 2.6.1.1)
	0.00743937	0.0848668			9.6115	9.66595	9.6742	9.72406	9.70021	9.64636	9.60662	9.69276							1726	1	37	37	94.5	44.198	399	0	323.31	40571000000	1844100000	185410000	377990000	298830000	307270000	245540000	161280000	110910000	156920000	0.0848668	0.911448	0.00743937	0.00721049	AR1Y2_3157	AR1Y2_3157	AR1Y2_3157 Predicted functional analog of homoserine kinase (EC 2.7.1.-)
	0.00719833	0.109288			8.59181	8.58167	8.57399	8.51147	8.55781	8.59594	8.56001	8.51638							1672	1	18	18	45.2	52.504	469	0	106.08	3230200000	129210000	14112000	36024000	23687000	15579000	13891000	11780000	7173900	6961700	0.109288	0.911888	0.00719833	0.00702719	AR1Y2_3082	AR1Y2_3082	AR1Y2_3082 FIG01020016: hypothetical protein
	0.00674105	0.00347352			5.9	5.9	7.50284	7.48186	7.42393	7.5338	5.9	5.9							356	1	2	2	6.9	33.511	304	0.002694	2.9406	192930000	12058000	2157000	978480	2803200	2536300	1360500	1628100	173460	421360	0.00347352	0.951231	0.00674105	0.00409111	AR1Y2_0747	AR1Y2_0747	AR1Y2_0747 Transcription regulator [contains diacylglycerol kinase catalytic domain]
	0.00667024	0.0372555			8.818	8.90459	8.90645	8.96291	9.05092	8.86845	8.82065	8.82524							676	1	10	10	51	18.214	157	0	82.748	6945700000	631430000	74122000	115580000	103310000	84289000	107520000	59390000	45511000	41710000	0.0372555	0.923703	0.00667024	0.00628101	AR1Y2_1293	AR1Y2_1293	AR1Y2_1293 hypothetical protein
	0.00644827	0.159681			8.86164	8.87677	8.88178	8.86683	8.90358	8.85006	8.87219	8.83539							270	1	18	18	47.2	54.942	498	0	136.65	6431100000	279610000	36351000	58191000	51736000	36949000	37514000	23621000	18286000	16963000	0.159681	0.923126	0.00644827	0.00634969	AR1Y2_0539	AR1Y2_0539	AR1Y2_0539 Glycerol kinase (EC 2.7.1.30)
	0.00639796	0.0614734			8.99099	8.87247	8.96922	8.93536	8.94641	8.99618	8.93138	8.86847							107	1	37	37	52.1	75.801	635	0	166.25	7309900000	215000000	27872000	40097000	42719000	31093000	25638000	23556000	14118000	9905000	0.0614734	0.924756	0.00639796	0.00617034	AR1Y2_0186	AR1Y2_0186	AR1Y2_0186 hypothetical protein
	0.0059576	0.0710977			9.56853	9.51449	9.56916	9.50844	9.60483	9.48818	9.52723	9.51655							1031	1	34	34	70.2	47.017	413	0	323.31	29918000000	1246600000	146630000	275960000	234350000	185540000	148090000	80612000	78081000	97312000	0.0710977	0.929755	0.0059576	0.00578426	AR1Y2_1982	AR1Y2_1982	AR1Y2_1982 Histidyl-tRNA synthetase (EC 6.1.1.21)
	0.00561261	0.00291041			5.9	5.9	7.41125	7.54726	7.42935	5.9	5.9	7.50671							708	1	3	3	21.3	29.019	263	0	9.2386	191610000	19161000	2836100	535570	4418500	4453900	3113000	799050	1624000	1381100	0.00291041	0.959025	0.00561261	0.00341559	AR1Y2_1346	AR1Y2_1346	AR1Y2_1346 Hydrolase (HAD superfamily) in cluster with DUF1447
	0.00553727	0.0621175			8.01191	8.09618	8.01561	7.97696	8.06254	7.97257	8.00954	8.03387							405	1	8	8	66.7	8.7203	75	0	20.383	914530000	182910000	24894000	46582000	32756000	19801000	25988000	12107000	10217000	10562000	0.0621175	0.936351	0.00553727	0.00536757	AR1Y2_0850	AR1Y2_0850	AR1Y2_0850 hypothetical protein
	0.00533485	0.0947154			8.15287	8.14669	8.20284	8.12041	8.16008	8.12149	8.17426	8.14563							1859	1	6	6	8.4	80.991	703	0	11.079	1217700000	39280000	3677200	6913700	5491800	8782700	7679800	3523500	1782300	1428900	0.0947154	0.937475	0.00533485	0.00522732	AR1Y2_3382	AR1Y2_3382	AR1Y2_3382 Glycogen debranching enzyme (EC 3.2.1.-)
	0.00461626	0.0756727			8.77374	8.77451	8.84517	8.77555	8.8199	8.75692	8.79116	8.78252							1590	1	17	17	40.7	49.774	452	0	66.412	5266400000	250780000	26707000	50188000	51234000	40352000	32927000	19125000	13861000	16387000	0.0756727	0.946964	0.00461626	0.00451729	AR1Y2_2930	AR1Y2_2930	AR1Y2_2930 UDP-N-acetylmuramoylalanyl-D-glutamyl-2,6-diaminopimelate--D-alanyl-D-alanine ligase (EC 6.3.2.10)
	0.00454247	0.0282581			7.90569	7.83521	7.76086	7.79287	7.94327	7.82387	7.77661	7.73272							1215	1	9	9	17	74.557	641	0	22.154	568640000	18955000	2730300	3836000	3177500	2827400	2892700	1501300	1076500	912890	0.0282581	0.949665	0.00454247	0.00430515	AR1Y2_2314	AR1Y2_2314	AR1Y2_2314 Neopullulanase (EC 3.2.1.135)
	0.00402832	0.0552363			9.69358	9.7056	9.72455	9.7838	9.76941	9.71763	9.69636	9.70802							938	1	44	44	83.2	45.534	404	0	323.31	43785000000	2085000000	240220000	396740000	322840000	354660000	254920000	210530000	147740000	157360000	0.0552363	0.952547	0.00402832	0.0039274	AR1Y2_1794	AR1Y2_1794	AR1Y2_1794 Transcription termination protein NusA
	0.0039463	0.0441908			9.59793	9.61261	9.6461	9.66647	9.59213	9.60751	9.70709	9.60059							902	1	27	27	84.9	24.256	219	0	323.31	35148000000	2510600000	285570000	497030000	476340000	376760000	246640000	205260000	274990000	148020000	0.0441908	0.953815	0.0039463	0.00382718	AR1Y2_1731	AR1Y2_1731	AR1Y2_1731 Predicted membrane protein;CF-20 family
	0.00393367	0.0293756			8.52992	8.4696	8.44772	8.37623	8.35305	8.49682	8.47493	8.48293							1303	1	8	8	27.1	25.001	218	0	21.117	2108100000	191650000	19540000	35881000	29137000	19265000	18951000	27504000	25585000	15785000	0.0293756	0.954189	0.00393367	0.00376077	AR1Y2_2439	AR1Y2_2439	AR1Y2_2439 hypothetical protein
	0.00323343	0.0104623			8.65046	8.8669	8.82557	9.12756	8.89462	8.82617	8.79489	8.94188							435	1	8	8	85.3	11.056	95	0	148.28	6871300000	1374300000	110690000	276770000	173880000	298970000	164190000	120210000	100590000	128950000	0.0104623	0.965034	0.00323343	0.00292893	AR1Y2_0905	AR1Y2_0905	AR1Y2_0905 hypothetical protein
	0.00262821	0.0141446			8.1229	7.97073	7.98062	7.87775	7.87805	7.99285	8.03603	8.03455							336	1	11	11	19.2	74.964	672	0	24.353	862470000	23957000	5016200	5199000	3467100	2899600	2635100	1630200	1844400	1265900	0.0141446	0.970161	0.00262821	0.002473	AR1Y2_0695	AR1Y2_0695	AR1Y2_0695 Penicillin-binding protein 3
	0.00246787	0.0305778			8.7456	8.65746	8.75218	8.73781	8.7162	8.7619	8.7247	8.68038							1731	1	16	16	43.3	41.587	367	0	46.138	4788100000	266010000	39281000	49162000	44334000	38769000	24715000	33035000	22729000	13983000	0.0305778	0.970696	0.00246787	0.00240125	AR1Y2_3163	AR1Y2_3163	AR1Y2_3163 Peptide chain release factor 2
	0.00240946	0.0411824			8.20858	8.28078	8.25921	8.29396	8.24492	8.2755	8.24509	8.26738							1143	1	13	13	37.9	39.923	354	0	50.524	1483500000	82419000	7953600	17233000	13133000	13895000	10075000	7803800	6574100	5751400	0.0411824	0.970867	0.00240946	0.00236145	AR1Y2_2214	AR1Y2_2214	AR1Y2_2214 NADH oxidase (EC 1.-.-.-)
	0.00204396	0.00812385			8.0086	7.92602	7.91368	8.01574	8.10065	8.061	7.74347	7.95075							295	1	5	5	49.1	17.678	159	0	24.86	893760000	111720000	8903100	31534000	26108000	16464000	13637000	7652600	2531400	4889700	0.00812385	0.976981	0.00204396	0.00188485	AR1Y2_0595	AR1Y2_0595	AR1Y2_0595 PTS system, mannose-specific IIB component (EC 2.7.1.69)
	0.00153708	0.0189592			9.01351	9.02296	9.10285	9.11348	9.0835	9.04179	9.06468	9.05668							1035	1	31	31	38.1	86.778	758	0	161.57	9407800000	229460000	23203000	43904000	36065000	39594000	30235000	23120000	15283000	18055000	0.0189592	0.983882	0.00153708	0.00149591	AR1Y2_1986	AR1Y2_1986	AR1Y2_1986 GTP pyrophosphokinase (EC 2.7.6.5), (p)ppGpp synthetase I
	0.00128555	0.00836892			8.20181	8.29986	8.42906	8.27644	8.33921	8.33268	8.26691	8.26321							105	1	7	7	23.3	24.586	223	0	25.698	1735900000	192880000	18800000	43150000	41079000	22047000	30831000	15749000	10501000	10721000	0.00836892	0.987557	0.00128555	0.00122253	AR1Y2_0182	AR1Y2_0182	AR1Y2_0182 Xanthine phosphoribosyltransferase (EC 2.4.2.22)
	0.00121546	0.0164392			9.88284	9.91263	9.8307	9.81051	9.86037	9.86697	9.87191	9.83259							1218	1	37	37	76.4	42.421	377	0	323.31	61454000000	2671900000	306540000	562520000	422890000	333350000	375070000	267970000	218760000	184820000	0.0164392	0.987439	0.00121546	0.00118577	AR1Y2_2317	AR1Y2_2317	AR1Y2_2317 Glycogen biosynthesis protein GlgD, glucose-1-phosphate adenylyltransferase family
	0.00106728	0.0101615			7.57363	7.60801	7.68419	7.7019	7.6567	7.6824	7.62086	7.60349							442	1	7	7	11.6	72.402	639	0	13.853	395610000	13187000	970150	1347200	1990100	5954000	1201200	791590	366960	565840	0.0101615	0.989669	0.00106728	0.00103087	AR1Y2_0917	AR1Y2_0917	AR1Y2_0917 Tetracycline resistance protein TetO
	0.000347018	0.000202993			7.57865	7.46564	5.9	7.47066	7.565	7.45219	7.49638	5.9							1473	1	3	3	7.6	54.326	460	0	4.634	202090000	8786700	1973600	1649900	275820	1070800	1587600	1134200	752090	342720	0.000202993	0.997231	0.000347018	0.000221251	AR1Y2_2757	AR1Y2_2757	AR1Y2_2757 hypothetical protein
	0.000224113	0.00568655			9.92745	9.92135	9.93387	9.88538	9.93535	9.91622	9.89864	9.91695							63	1	55	55	62	73.548	648	0	323.31	68071000000	1701800000	231260000	325680000	296880000	234380000	207840000	179690000	120020000	106040000	0.00568655	0.996657	0.000224113	0.000221197	AR1Y2_0097	AR1Y2_0097	AR1Y2_0097 Methionyl-tRNA synthetase (EC 6.1.1.10)
	-0.000364065	0.00348605			9.10226	9.15023	9.11106	9.05649	9.0786	9.04759	9.18304	9.11227							1863	1	25	25	58.1	50.65	437	0	253.77	10959000000	438350000	59434000	108520000	74422000	62113000	48351000	27628000	28700000	29174000	0.00348605	0.996203	-0.000364065	-0.000351802	AR1Y2_3388	AR1Y2_3388	AR1Y2_3388 protein of unknown function DUF815
	-0.000398636	0.00413648			9.09072	9.01439	9.09163	9.09844	9.00621	9.12463	9.09663	9.0693							943	1	33	33	42.8	90.202	842	0	245.65	9349800000	246050000	27814000	39470000	41791000	41865000	27436000	27225000	20192000	20252000	0.00413648	0.996067	-0.000398636	-0.000386204	AR1Y2_1817	AR1Y2_1817	AR1Y2_1817 Lead, cadmium, zinc and mercury transporting ATPase (EC 3.6.3.3) (EC 3.6.3.5);Copper-translocating P-type ATPase (EC 3.6.3.4)
	-0.000444174	0.00885093			8.49438	8.48642	8.50606	8.4981	8.54047	8.47574	8.50245	8.46807							1203	1	11	11	46.5	27.039	245	0	110.28	2745800000	183060000	23074000	45728000	30901000	28349000	19743000	14086000	10181000	10994000	0.00885093	0.996005	-0.000444174	-0.000436813	AR1Y2_2300	AR1Y2_2300	AR1Y2_2300 Septum site-determining protein MinC
	-0.00048852	0.00498328			9.35318	9.34751	9.43387	9.47894	9.41549	9.41501	9.39924	9.38571							399	1	17	17	76.6	23.036	209	0	172.16	22530000000	2048200000	206750000	339230000	322580000	339900000	303990000	201840000	157620000	176260000	0.00498328	0.995951	-0.00048852	-0.000473016	AR1Y2_0808	AR1Y2_0808	AR1Y2_0808 unknown
	-0.000625849	0.0079552			8.90799	8.87514	8.91965	8.90352	8.92755	8.85534	8.86704	8.95888							1832	1	13	13	81.7	18.533	169	0	148.54	6737500000	612500000	91295000	104950000	111220000	92937000	78655000	40911000	32972000	59571000	0.0079552	0.994252	-0.000625849	-0.000609757	AR1Y2_3324	AR1Y2_3324	AR1Y2_3324 Shikimate kinase I (EC 2.7.1.71)
	-0.000783205	0.00951118			8.44601	8.41025	8.5123	8.46003	8.50539	8.45408	8.41885	8.45339							157	1	29	28	26.8	133.7	1174	0	77.837	2454200000	35569000	4927800	8078700	6481800	4787200	3802900	3183800	2060800	2245700	0.00951118	0.992335	-0.000783205	-0.000762116	AR1Y2_0290	AR1Y2_0290	AR1Y2_0290 Transcription-repair coupling factor
	-0.0008564	0.00975602			9.41275	9.37467	9.39791	9.40795	9.41701	9.3751	9.33646	9.46814							428	1	21	21	60.5	38.246	342	0	196.91	22621000000	1508100000	156560000	318700000	256000000	254530000	185720000	118640000	99086000	118840000	0.00975602	0.991894	-0.0008564	-0.000831855	AR1Y2_0896	AR1Y2_0896	AR1Y2_0896 2-keto-3-deoxy-D-arabino-heptulosonate-7-phosphate synthase I alpha (EC 2.5.1.54)
	-0.00101304	0.0125475			8.89177	8.87232	8.94284	8.91282	8.92909	8.95196	8.89497	8.84778							109	1	29	29	41.6	74.762	644	0	323.31	6607300000	178580000	21179000	31339000	31578000	28506000	21344000	19982000	12946000	11701000	0.0125475	0.989997	-0.00101304	-0.000986194	AR1Y2_0188	AR1Y2_0188	AR1Y2_0188 DNA sulfur modification protein DndD
	-0.00186205	0.0159965			9.4298	9.30807	9.30765	9.3429	9.32181	9.4182	9.36163	9.29422							591	1	23	23	56.7	45.172	413	0	166	19101000000	1123600000	148420000	229660000	189650000	179610000	133180000	110040000	62838000	70175000	0.0159965	0.978571	-0.00186205	-0.00179147	AR1Y2_1158	AR1Y2_1158	AR1Y2_1158 3-isopropylmalate dehydratase large subunit (EC 4.2.1.33)
	-0.00204468	0.0311625			10.384	10.4153	10.3347	10.3627	10.3997	10.3394	10.4007	10.365							864	1	35	35	93.8	27.086	242	0	323.31	222650000000	18554000000	1975400000	4498100000	2828800000	2537100000	2201000000	2181300000	1214200000	1118500000	0.0311625	0.975418	-0.00204468	-0.00199955	AR1Y2_1639	AR1Y2_1639	AR1Y2_1639 SSU ribosomal protein S2p (SAe)
	-0.00214505	0.0249232			9.72001	9.70597	9.74789	9.69644	9.74597	9.7804	9.65724	9.69528							1493	1	26	26	42.1	71.275	632	0	110.34	39579000000	1465900000	311580000	51045000	518630000	31077000	36502000	352840000	15378000	148830000	0.0249232	0.975131	-0.00214505	-0.00208377	AR1Y2_2796	AR1Y2_2796	AR1Y2_2796 NAD synthetase (EC 6.3.1.5) / Glutamine amidotransferase chain of NAD synthetase
	-0.00214934	0.0180328			9.32473	9.19254	9.32574	9.29559	9.23264	9.32114	9.33798	9.25544							1140	1	33	33	46.3	52.381	460	0	196.14	15850000000	792490000	122910000	150680000	125840000	115950000	77308000	77535000	67504000	54774000	0.0180328	0.974878	-0.00214934	-0.00206582	AR1Y2_2203	AR1Y2_2203	AR1Y2_2203 ErfK/YbiS/YcfS/YnhG family protein, putative
	-0.00215983	0.00134614			7.34027	7.39019	7.4787	5.9	7.51941	7.33971	7.35868	5.9							1592	1	4	4	24.6	26.063	224	0	11.115	184580000	18458000	2605700	2735100	5232800	1133600	3484400	625550	1790600	850570	0.00134614	0.984885	-0.00215983	-0.00140778	AR1Y2_2935	AR1Y2_2935	AR1Y2_2935 DNA-binding response regulator
	-0.00285649	0.0425528			9.30621	9.27568	9.25008	9.32871	9.32854	9.26411	9.31057	9.26888							1225	1	30	30	77.7	35.992	336	0	261.99	16801000000	933380000	106440000	189330000	133400000	154840000	127680000	92214000	63680000	65805000	0.0425528	0.966773	-0.00285649	-0.00279129	AR1Y2_2324	AR1Y2_2324	AR1Y2_2324 Phosphate:acyl-ACP acyltransferase PlsX
	-0.00289512	0.0199475			8.48666	8.36277	8.48256	8.47029	8.44215	8.56292	8.43484	8.37394							560	1	9	9	32.1	32.383	287	0	30.997	2309600000	128310000	17034000	22975000	19736000	18484000	14625000	18392000	11010000	6052800	0.0199475	0.966963	-0.00289512	-0.00275901	AR1Y2_1097	AR1Y2_1097	AR1Y2_1097 Phosphatase YidA
	-0.00346494	0.0388669			9.34992	9.40162	9.40183	9.47896	9.45612	9.39127	9.41128	9.38751							1937	1	30	30	69.7	33.016	300	0	323.31	22329000000	1395500000	153200000	316560000	234040000	237600000	169680000	117150000	81303000	86021000	0.0388669	0.959471	-0.00346494	-0.00336106	AR1Y2_3532	AR1Y2_3532	AR1Y2_3532 1-phosphofructokinase (EC 2.7.1.56)
	-0.00347519	0.0156322			8.76623	8.61717	8.6406	8.57156	8.61752	8.66107	8.81614	8.51472							1198	1	14	14	44.4	35.924	324	0	182.07	3856400000	257090000	39306000	52184000	52947000	32381000	28510000	21359000	17930000	12475000	0.0156322	0.96059	-0.00347519	-0.0032321	AR1Y2_2295	AR1Y2_2295	AR1Y2_2295 D-alanyl-D-alanine carboxypeptidase (EC 3.4.16.4)
	-0.00408947	0.00239075			5.9	5.9	7.32662	7.2566	5.9	7.25969	5.9	7.33989							1871	1	5	4	15.1	41.453	384	0	4.4297	103940000	4949600	0	351300	2935700	632750	101290	416590	122920	389060	0.00239075	0.969151	-0.00408947	-0.00260441	AR1Y2_3402	AR1Y2_3402	AR1Y2_3402 Butyryl-CoA dehydrogenase (EC 1.3.99.2)
	-0.0042119	0.0341511			7.79841	7.69394	7.73936	7.75193	7.85668	7.69524	7.73992	7.70864							229	1	6	6	37.1	19.798	170	0	11.333	499710000	49971000	6268800	12222000	9449700	6950600	7184200	3574000	2712500	1608700	0.0341511	0.951027	-0.0042119	-0.00403999	AR1Y2_0449	AR1Y2_0449	AR1Y2_0449 hypothetical protein
	-0.00424767	0.0389803			8.07773	8.05388	8.15749	8.04056	8.13037	8.08023	8.12398	8.01208							653	1	11	11	23.4	65.586	565	0	37.228	977870000	34924000	4564200	8040800	5211400	3867100	4176000	3250600	2951900	2861800	0.0389803	0.95179	-0.00424767	-0.00409302	AR1Y2_1265	AR1Y2_1265	AR1Y2_1265 FIG00426069: hypothetical protein
	-0.00429916	0.0410931			8.17837	8.28614	8.30079	8.28646	8.30948	8.20431	8.26701	8.28816							812	1	12	12	46.1	34.327	317	0	51.02	1594500000	99654000	7993200	26567000	16531000	14322000	14488000	7071700	6115200	6566100	0.0410931	0.951282	-0.00429916	-0.00414836	AR1Y2_1562	AR1Y2_1562	AR1Y2_1562 2-dehydropantoate 2-reductase (EC 1.1.1.169)
	-0.00463939	0.0195707			8.7144	8.43922	8.55561	8.41792	8.4853	8.45618	8.65068	8.55356							586	1	14	14	56.1	28.219	253	0	83.911	3152400000	262700000	54182000	49428000	63600000	45271000	14077000	12920000	10569000	12650000	0.0195707	0.949315	-0.00463939	-0.00429357	AR1Y2_1143	AR1Y2_1143	AR1Y2_1143 FIG00530302: hypothetical protein
	-0.00471735	0.0401474			8.34191	8.47999	8.43107	8.35978	8.44155	8.45708	8.38478	8.34821							1701	1	8	8	25.4	33.962	303	0	24.722	1950100000	114710000	10553000	19827000	16633000	13983000	18761000	13422000	8904900	12628000	0.0401474	0.947214	-0.00471735	-0.00453248	AR1Y2_3126	AR1Y2_3126	AR1Y2_3126 Ribonuclease Z (EC 3.1.26.11)
	-0.00483704	0.0247249			7.80905	7.68203	7.70255	7.75371	7.59504	7.89072	7.75065	7.73027							989	1	3	3	23.7	17.044	152	0	7.2276	439780000	62826000	5942800	18115000	5457800	5679900	8408100	10464000	6289100	2469700	0.0247249	0.947735	-0.00483704	-0.004534	AR1Y2_1914	AR1Y2_1914	AR1Y2_1914 Siroheme synthase / Precorrin-2 oxidase (EC 1.3.1.76) / Sirohydrochlorin ferrochelatase (EC 4.99.1.4)
	-0.00492501	0.0788558			9.34171	9.36256	9.31437	9.35476	9.36508	9.29815	9.33866	9.39122							814	1	37	37	75.2	57.615	513	0	300.83	18661000000	643480000	74039000	139410000	95855000	90009000	89874000	50574000	46347000	57375000	0.0788558	0.943354	-0.00492501	-0.00481666	AR1Y2_1566	AR1Y2_1566	AR1Y2_1566 Ferredoxin-nitrite reductase
	-0.00505602	0.0274583			7.08146	7.31469	7.1786	7.03894	7.12153	7.18219	7.14482	7.18537							977	1	3	3	20.5	22.802	210	0	17.509	123990000	10332000	1335600	2921000	2072600	1062800	817270	238470	941270	943410	0.0274583	0.944414	-0.00505602	-0.00475597	AR1Y2_1895	AR1Y2_1895	AR1Y2_1895 Cobalt-precorrin-8x methylmutase (EC 5.4.1.2)
	-0.00525343	0.0328842			7.85478	7.90108	7.97768	8.03723	8.0228	7.96725	7.95713	7.8446							242	1	9	9	66.3	19.186	166	0	20.187	759670000	69061000	10367000	11708000	12428000	9601800	13836000	5899700	3421700	1798000	0.0328842	0.941555	-0.00525343	-0.00497934	AR1Y2_0466	AR1Y2_0466	AR1Y2_0466 tRNA (cytidine(34)-2-O)-methyltransferase (EC 2.1.1.207)
	-0.00542951	0.142849			8.59728	8.63341	8.63509	8.60484	8.65285	8.61337	8.6227	8.60342							1479	1	17	17	46.5	48.755	439	0	122.24	3516500000	159840000	15794000	36489000	29258000	25007000	18134000	13302000	10200000	11656000	0.142849	0.935462	-0.00542951	-0.00535226	AR1Y2_2765	AR1Y2_2765	AR1Y2_2765 ATPase, AAA family
	-0.00563502	0.0377402			8.0952	8.33514	8.19128	8.20249	8.25686	8.19631	8.18735	8.20612							978	1	15	15	32.3	55.349	504	0	41.456	1306500000	50252000	5961100	8479200	7476700	7984200	8387700	4521300	3456500	3984800	0.0377402	0.93595	-0.00563502	-0.00535799	AR1Y2_1896	AR1Y2_1896	AR1Y2_1896 Cobyric acid synthase (EC 6.3.5.10)
	-0.00576961	0.0031632			5.9	5.9	7.46301	7.29099	7.26198	7.51511	5.9	5.9							139	1	5	5	18.8	45.666	399	0	5.8568	133380000	6062900	170240	717100	1408500	981720	553500	1515500	442720	273660	0.0031632	0.95671	-0.00576961	-0.00358682	AR1Y2_0251	AR1Y2_0251	AR1Y2_0251 platelet activating factor, putative
	-0.0059607	0.0296966			8.47701	8.61223	8.62579	8.7584	8.68401	8.51676	8.62521	8.67128							303	1	11	11	59.3	21.589	194	0	72.806	3736200000	339660000	19902000	85306000	48874000	79977000	42705000	22823000	22741000	17328000	0.0296966	0.932964	-0.0059607	-0.00557631	AR1Y2_0618	AR1Y2_0618	AR1Y2_0618 Nucleoside 5-triphosphatase RdgB (dHAPTP, dITP, XTP-specific) (EC 3.6.1.15)
	-0.00625944	0.0999045			9.3999	9.32987	9.33232	9.30717	9.37101	9.32879	9.36508	9.32942							1798	1	39	39	66.2	59.975	536	0	323.31	18062000000	622840000	87889000	124550000	101420000	84374000	77684000	48387000	47441000	51097000	0.0999045	0.924872	-0.00625944	-0.0061188	AR1Y2_3254	AR1Y2_3254	AR1Y2_3254 DEAD-box ATP-dependent RNA helicase CshA (EC 3.6.4.13)
	-0.0071137	0.0279125			7.66781	7.86324	7.85914	7.66387	7.81149	7.70151	7.63217	7.93734							1075	1	4	4	31.8	19.199	173	0	25.538	499520000	45411000	4372000	10332000	8430100	5477500	5413300	3414900	3011600	4959300	0.0279125	0.919974	-0.0071137	-0.00654215	AR1Y2_2080	AR1Y2_2080	AR1Y2_2080 Spore germination protein
	-0.00732446	0.0643832			8.37805	8.37614	8.43612	8.42682	8.44764	8.44289	8.45565	8.30025							1283	1	5	5	46.3	10.936	95	0	17.512	2165800000	541460000	55203000	104770000	107360000	96461000	62054000	47646000	33053000	34908000	0.0643832	0.91226	-0.00732446	-0.00703981	AR1Y2_2410	AR1Y2_2410	AR1Y2_2410 His repressor
	-0.00740695	0.0598428			9.15812	9.23147	9.20796	9.10459	9.18081	9.13682	9.27853	9.13561							1536	1	25	25	53.6	46.308	388	0	238.86	12652000000	506060000	70640000	114610000	75533000	62619000	56760000	41141000	45674000	39081000	0.0598428	0.912107	-0.00740695	-0.00709611	AR1Y2_2868	AR1Y2_2868	AR1Y2_2868 CDP-glycerol:poly(glycerophosphate) glycerophosphotransferase (EC 2.7.8.12)
	-0.00758624	0.00295461			8.36832	8.18639	8.37557	5.9	8.32441	8.44011	5.9	8.19612							1717	1	4	4	9.4	43.932	403	0.0098446	2.0953	1672900000	119490000	20894000	17697000	25499000	4874800	23697000	7597000	14833000	4399100	0.00295461	0.950777	-0.00758624	-0.0040864	AR1Y2_3147	AR1Y2_3147	AR1Y2_3147 Membrane proteins related to metalloendopeptidases
	-0.00769138	0.107524			9.73464	9.74526	9.74748	9.72856	9.76027	9.739	9.80644	9.68099							277	1	47	47	75.6	66.072	581	0	323.31	46048000000	1534900000	196140000	300320000	245240000	211030000	190570000	147350000	141580000	102690000	0.107524	0.909231	-0.00769138	-0.00749348	AR1Y2_0550	AR1Y2_0550	AR1Y2_0550 Aspartyl-tRNA synthetase (EC 6.1.1.12) @ Aspartyl-tRNA(Asn) synthetase (EC 6.1.1.23)
	-0.00810003	0.0898582			8.89933	8.84031	8.90786	8.85327	8.85587	8.90177	8.95264	8.82289							110	1	23	23	53.4	42.799	382	0	90.387	6320500000	243090000	34500000	45049000	50710000	34626000	22770000	22450000	16831000	16160000	0.0898582	0.906807	-0.00810003	-0.0078429	AR1Y2_0189	AR1Y2_0189	AR1Y2_0189 Cysteine desulfurase (EC 2.8.1.7)
	-0.0081749	0.0326483			9.4677	9.58113	9.65215	9.77666	9.78882	9.59994	9.52005	9.60153							820	1	11	11	53.5	20.543	185	0	133.57	37518000000	5359700000	497840000	981720000	834130000	1078200000	635670000	483350000	340300000	508470000	0.0326483	0.909309	-0.0081749	-0.00752574	AR1Y2_1572	AR1Y2_1572	AR1Y2_1572 Translation elongation factor P
	-0.008286	0.143601			8.74184	8.71749	8.77057	8.69417	8.77052	8.74543	8.74106	8.7002							1573	1	10	10	23.4	35.048	308	0	31.187	4346300000	543290000	73040000	82862000	101130000	81953000	68642000	56284000	41475000	37910000	0.143601	0.902438	-0.008286	-0.00810825	AR1Y2_2912	AR1Y2_2912	AR1Y2_2912 Bactoprenol glucosyl transferase (EC 2.4.1.-)
	-0.00829697	0.167914			10.0448	10.0911	10.1121	10.0903	10.0997	10.055	10.1073	10.1095							704	1	47	47	87.1	56.261	513	0	323.31	102760000000	5708700000	652390000	1016700000	915260000	824620000	812100000	519520000	526570000	441550000	0.167914	0.902144	-0.00829697	-0.00814139	AR1Y2_1339	AR1Y2_1339	AR1Y2_1339 2,3-bisphosphoglycerate-independent phosphoglycerate mutase (EC 5.4.2.1)
	-0.0083276	0.0463205			7.63542	7.81624	7.84582	7.8594	7.88037	7.72272	7.7595	7.8276							486	1	7	7	30.7	25.529	218	0	12.981	574280000	44175000	2095600	18259000	6178400	3209800	5487100	3778900	1501700	3664700	0.0463205	0.906467	-0.0083276	-0.00783556	AR1Y2_0998	AR1Y2_0998	AR1Y2_0998 CBSS-293826.4.peg.2064: hypothetical protein
	-0.00851107	0.0837899			7.37075	7.50804	7.42025	7.34299	7.42985	7.40504	7.41224	7.42896							541	1	5	5	34.9	19.491	175	0	9.6518	209960000	17497000	2378500	3937800	1622000	3154200	1961700	1945500	1408100	1088800	0.0837899	0.901508	-0.00851107	-0.00820939	AR1Y2_1072	AR1Y2_1072	AR1Y2_1072 G:T/U mismatch-specific uracil/thymine DNA-glycosylase
	-0.00851417	0.0327212			8.5589	8.55057	8.56955	8.76577	8.81083	8.65797	8.49806	8.51198							1010	1	13	13	60.2	22.88	211	0	59.279	3287500000	273960000	27954000	26791000	26938000	60651000	61189000	36709000	16751000	16977000	0.0327212	0.906314	-0.00851417	-0.00781372	AR1Y2_1959	AR1Y2_1959	AR1Y2_1959 Protein of unknown function DUF1121
	-0.00857401	0.0751425			9.30198	9.25828	9.25945	9.26378	9.33929	9.16409	9.32125	9.29316							664	1	25	25	79.4	30.514	282	0	151.19	15562000000	1037500000	144760000	207100000	162350000	142790000	139610000	76613000	78761000	85478000	0.0751425	0.901581	-0.00857401	-0.00823664	AR1Y2_1278	AR1Y2_1278	AR1Y2_1278 Methylenetetrahydrofolate dehydrogenase (NADP+) (EC 1.5.1.5) / Methenyltetrahydrofolate cyclohydrolase (EC 3.5.4.9)
	-0.00879693	0.150503			8.66654	8.64944	8.64375	8.71326	8.67059	8.71483	8.68413	8.63863							706	1	35	35	51.5	83.048	723	0	145.2	3810600000	97707000	13048000	17888000	15005000	14131000	14892000	9539200	6438100	6765800	0.150503	0.897537	-0.00879693	-0.00860486	AR1Y2_1343	AR1Y2_1343	AR1Y2_1343 3-to-5 exoribonuclease RNase R
	-0.00900841	0.0361674			8.35805	8.28119	8.45486	8.31846	8.45036	8.18896	8.28044	8.52884							111	1	10	10	46.2	27.202	223	0	41.086	1921400000	174680000	24478000	36257000	28731000	17571000	27119000	17819000	8908800	13793000	0.0361674	0.901561	-0.00900841	-0.00829416	AR1Y2_0193	AR1Y2_0193	AR1Y2_0193 hypothetical protein
	-0.00917339	0.123897			10.0807	10.1688	10.1593	10.1994	10.1907	10.1668	10.1473	10.14							1187	1	66	66	77	76.873	695	0	323.31	124260000000	4284800000	424280000	882300000	747350000	700860000	513340000	417580000	299750000	299370000	0.123897	0.893068	-0.00917339	-0.00892612	AR1Y2_2283	AR1Y2_2283	AR1Y2_2283 Polyribonucleotide nucleotidyltransferase (EC 2.7.7.8)
	-0.00928593	0.0349016			8.1036	8.38041	8.2448	8.37479	8.42967	8.26571	8.32478	8.12057							677	1	7	7	62.9	18.12	159	0	80.132	1766700000	220840000	16767000	64537000	33979000	39954000	27214000	16163000	11052000	11172000	0.0349016	0.898734	-0.00928593	-0.00850463	AR1Y2_1299	AR1Y2_1299	AR1Y2_1299 S-ribosylhomocysteine lyase (EC 4.4.1.21) / Autoinducer-2 production protein LuxS
	-0.00958717	0.0519585			7.83888	7.84615	7.95066	7.94639	7.96858	7.95956	7.95834	7.73394							24	1	7	7	38.1	15.474	139	0	29.008	701940000	100280000	10429000	19922000	15602000	19219000	14061000	7842300	7806900	5397100	0.0519585	0.892573	-0.00958717	-0.00900367	AR1Y2_0036	AR1Y2_0036	AR1Y2_0036 Protein of unknown function DUF296
	-0.00973225	0.219199			9.72146	9.69034	9.70597	9.67496	9.71179	9.73048	9.72395	9.66543							1016	1	50	50	71.6	67.904	599	0	323.31	42489000000	1287600000	156660000	263060000	213970000	162360000	167430000	136090000	105360000	82626000	0.219199	0.887402	-0.00973225	-0.00956232	AR1Y2_1966	AR1Y2_1966	AR1Y2_1966 Aspartyl-tRNA synthetase (EC 6.1.1.12)
	-0.0098784	0.052419			8.5205	8.70662	8.54479	8.49496	8.6642	8.59916	8.59576	8.44725							785	1	11	11	47.3	27.582	245	0	34.169	2866700000	220510000	6063500	80235000	6233500	23711000	17249000	44751000	34910000	7358400	0.052419	0.891155	-0.0098784	-0.00926489	AR1Y2_1511	AR1Y2_1511	AR1Y2_1511 Ribosomal RNA small subunit methyltransferase E (EC 2.1.1.-)
	-0.00993657	0.04356			8.47598	8.43647	8.48011	8.51847	8.63553	8.58299	8.44323	8.28901							1617	1	12	12	59.7	26.866	233	0	102.19	2622700000	187340000	23004000	34174000	31016000	30546000	30821000	22417000	8307200	7049900	0.04356	0.891617	-0.00993657	-0.00920515	AR1Y2_2986	AR1Y2_2986	AR1Y2_2986 Vancomycin response regulator VanR
	-0.0100908	0.0291374			9.8827	10.0586	10.0182	10.1664	9.98564	9.80092	10.082	10.2977							1387	1	15	15	100	9.781	90	0	267.26	97502000000	13929000000	992310000	2850300000	2346000000	2887700000	1443600000	833070000	1178800000	1397000000	0.0291374	0.89298	-0.0100908	-0.00901878	AR1Y2_2571	AR1Y2_2571	AR1Y2_2571 Heat shock protein 60 family co-chaperone GroES
	-0.0101695	0.0744791			9.53277	9.47919	9.50982	9.51589	9.58856	9.52944	9.57848	9.38186							1	1	32	32	72.2	41.601	367	0	253.24	27076000000	1230700000	156110000	217110000	201580000	183540000	180610000	110510000	119760000	61483000	0.0744791	0.886017	-0.0101695	-0.00969462	AR1Y2_0002	AR1Y2_0002	AR1Y2_0002 DNA polymerase III beta subunit (EC 2.7.7.7)
	-0.0102466	0.127848			7.93597	7.89161	7.9282	7.81178	7.88159	7.89261	7.92753	7.90682							1309	1	8	8	18.2	53.426	473	0	20.161	635690000	24450000	3546400	4045500	5042700	2807200	3117800	2235600	1814800	1839700	0.127848	0.881514	-0.0102466	-0.0099474	AR1Y2_2454	AR1Y2_2454	AR1Y2_2454 Phospholipase D/Transphosphatidylase
	-0.0103004	0.15821			9.26951	9.33548	9.24859	9.22817	9.28867	9.30246	9.26188	9.26993							1037	1	23	23	65.9	34.666	305	0	92.302	15149000000	891100000	118630000	189450000	114000000	112020000	125380000	113870000	59335000	58416000	0.15821	0.880163	-0.0103004	-0.0100491	AR1Y2_1988	AR1Y2_1988	AR1Y2_1988 Aspartate carbamoyltransferase (EC 2.1.3.2)
	-0.0106125	0.0738121			8.52511	8.45995	8.44979	8.46826	8.44077	8.59123	8.53938	8.37418							1616	1	12	12	42.5	44.123	381	0	27.253	2486900000	138160000	11735000	34316000	12725000	25144000	18849000	16038000	16508000	2846700	0.0738121	0.879822	-0.0106125	-0.0100922	AR1Y2_2985	AR1Y2_2985	AR1Y2_2985 Sensor histidine kinase VanS (EC 2.7.3.-)
	-0.0109792	0.0945269			8.23426	8.29403	8.26708	8.20962	8.24532	8.24834	8.36855	8.1867							914	1	14	14	38.4	41.235	367	0	34.703	1617900000	89881000	11548000	24509000	17664000	11351000	9650700	5481800	5002400	4674700	0.0945269	0.875131	-0.0109792	-0.0105324	AR1Y2_1755	AR1Y2_1755	AR1Y2_1755 hypothetical protein
	-0.0110376	0.0744007			8.21804	8.31917	8.32856	8.21835	8.38288	8.22308	8.32541	8.19689							498	1	9	9	50.4	27.948	252	0	61.172	1406200000	100440000	5521200	10692000	14538000	6482000	38394000	4658100	15773000	4384500	0.0744007	0.87529	-0.0110376	-0.0104799	AR1Y2_1011	AR1Y2_1011	AR1Y2_1011 Transcriptional repressor of the fructose operon, DeoR family
	-0.0110936	0.233233			8.63508	8.64339	8.63777	8.69452	8.69068	8.62974	8.67596	8.65876							1626	1	22	22	62.3	49.228	435	0	208.93	3846900000	147960000	19099000	29534000	26900000	22742000	15920000	12936000	9603900	11222000	0.233233	0.869367	-0.0110936	-0.0108846	AR1Y2_3000	AR1Y2_3000	AR1Y2_3000 L-aspartate oxidase (EC 1.4.3.16)
	-0.0122383	0.121005			8.25506	8.37103	8.34374	8.36966	8.36143	8.31224	8.30036	8.41442							1178	1	13	13	66.7	27.093	240	0	67.573	2021200000	155480000	11147000	46171000	29750000	27631000	14643000	7234100	10017000	8882800	0.121005	0.858768	-0.0122383	-0.011793	AR1Y2_2264	AR1Y2_2264	AR1Y2_2264 putative histidinol phosphatase and related hydrolases of the PHP family
	-0.0124397	0.0558856			8.92896	8.84711	8.90884	8.82062	8.91661	8.9261	9.03214	8.68044							56	1	19	19	53.1	32.912	288	0	87.915	5418100000	318710000	36842000	50277000	43312000	29611000	33479000	35883000	75175000	14130000	0.0558856	0.861031	-0.0124397	-0.0115345	AR1Y2_0086	AR1Y2_0086	AR1Y2_0086 Signal peptidase-like protein
	-0.0124786	0.13071			9.37486	9.48384	9.47771	9.49188	9.52432	9.49038	9.42573	9.43778							1343	1	27	27	70.7	44.553	393	0	323.31	24921000000	1311600000	131040000	284340000	212460000	212480000	168040000	120270000	79318000	103680000	0.13071	0.854881	-0.0124786	-0.012046	AR1Y2_2504	AR1Y2_2504	AR1Y2_2504 Osmotically activated L-carnitine/choline ABC transporter, ATP-binding protein OpuCA
	-0.0128796	0.125904			8.15011	8.08525	8.02494	8.05231	8.03794	8.0812	8.07769	8.16729							1662	1	4	4	18	23.311	205	0	7.9041	1011500000	72253000	8687100	18863000	9963000	9118500	8136200	6080900	5974200	5429300	0.125904	0.852884	-0.0128796	-0.0124041	AR1Y2_3065	AR1Y2_3065	AR1Y2_3065 Transcriptional regulator, GntR family
	-0.0129094	0.103603			8.6408	8.58717	8.56684	8.57942	8.62376	8.71851	8.56217	8.52143							1949	1	14	14	63.1	26.413	236	0	102.71	3291500000	235110000	33636000	44946000	44496000	28186000	26013000	33904000	12274000	11656000	0.103603	0.85319	-0.0129094	-0.0123434	AR1Y2_3549	AR1Y2_3549	AR1Y2_3549 rRNA small subunit 7-methylguanosine (m7G) methyltransferase GidB
	-0.0130017	0.295144			9.72459	9.72713	9.7313	9.73119	9.7961	9.71695	9.72895	9.7242							1414	1	42	42	81.6	43.731	392	0	323.31	46909000000	2039500000	233630000	426670000	326600000	313350000	286520000	162270000	164970000	125480000	0.295144	0.846996	-0.0130017	-0.0127665	AR1Y2_2618	AR1Y2_2618	AR1Y2_2618 IMP cyclohydrolase (EC 3.5.4.10) / Phosphoribosylaminoimidazolecarboxamide formyltransferase (EC 2.1.2.3)
	-0.0133357	0.139323			8.36487	8.24586	8.35503	8.28203	8.34151	8.36184	8.33666	8.26112							743	1	11	11	64.6	28.554	257	0	57.738	1894500000	145730000	18742000	27980000	25020000	22804000	22089000	13233000	7164000	8695900	0.139323	0.846134	-0.0133357	-0.0128692	AR1Y2_1406	AR1Y2_1406	AR1Y2_1406 Methionine ABC transporter ATP-binding protein
	-0.0136797	0.156064			9.45921	9.50323	9.45498	9.46847	9.46171	9.51134	9.55753	9.41003							368	1	25	25	60	47.997	433	0	220.29	23815000000	1134100000	132230000	236980000	171840000	145160000	116570000	129330000	119580000	82373000	0.156064	0.839908	-0.0136797	-0.0132349	AR1Y2_0767	AR1Y2_0767	AR1Y2_0767 ATP-dependent Clp protease ATP-binding subunit ClpX
	-0.0138541	0.0515957			7.30563	7.5443	7.46975	7.41481	7.67436	7.3553	7.44063	7.31963							3	1	7	7	22.7	41.908	361	0	30.216	266920000	12133000	1271500	3879500	1969500	1238600	2495700	294270	583960	399450	0.0515957	0.848163	-0.0138541	-0.0126606	AR1Y2_0004	AR1Y2_0004	AR1Y2_0004 DNA recombination and repair protein RecF
	-0.0139253	0.180816			8.82454	8.76253	8.73256	8.71172	8.80374	8.79763	8.75375	8.73194							970	1	15	15	81.6	22.834	201	0	67.632	4769700000	366900000	55383000	69231000	60845000	51714000	46756000	34472000	22964000	25538000	0.180816	0.836457	-0.0139253	-0.013519	AR1Y2_1869	AR1Y2_1869	AR1Y2_1869 Type I restriction-modification system, specificity subunit S (EC 3.1.21.3)
	-0.0140246	0.0852769			7.46509	7.58598	7.5658	7.5244	7.64493	7.53607	7.61148	7.40488							370	1	6	6	14.6	47.671	425	0	11.321	326430000	12090000	910300	3603400	2327300	2084200	1350100	754370	689160	371350	0.0852769	0.840429	-0.0140246	-0.0132361	AR1Y2_0769	AR1Y2_0769	AR1Y2_0769 Dihydrofolate synthase (EC 6.3.2.12) @ Folylpolyglutamate synthase (EC 6.3.2.17)
	-0.0153766	0.1336			10.5426	10.4747	10.4353	10.3586	10.4099	10.4958	10.4946	10.4724							1751	1	25	25	80.3	13.805	122	0	260.57	238920000000	39820000000	5532100000	9579600000	6242700000	4436200000	3815900000	4628300000	3180100000	2404800000	0.1336	0.818873	-0.0153766	-0.0147371	AR1Y2_3200	AR1Y2_3200	AR1Y2_3200 SSU ribosomal protein S13p (S18e)
	-0.0154963	0.471553			9.69382	9.69669	9.72766	9.68589	9.73336	9.71607	9.73308	9.68354							106	1	43	43	72.3	56.945	513	0	323.31	40810000000	1275300000	159470000	245220000	214040000	169000000	156340000	112750000	109430000	109050000	0.471553	0.811358	-0.0154963	-0.0152691	AR1Y2_0183	AR1Y2_0183	AR1Y2_0183 GMP synthase [glutamine-hydrolyzing] (EC 6.3.5.2)
	-0.0155921	0.305643			9.38666	9.3963	9.41296	9.37486	9.37236	9.3809	9.42126	9.45864							1085	1	27	27	53.4	51.527	459	0	216.03	21115000000	879800000	90133000	180110000	159870000	126420000	99338000	76674000	64989000	82267000	0.305643	0.810851	-0.0155921	-0.0152646	AR1Y2_2094	AR1Y2_2094	AR1Y2_2094 Argininosuccinate lyase (EC 4.3.2.1)
	-0.015739	0.09481			8.64553	8.63345	8.69574	8.87102	8.70712	8.66963	8.79104	8.7409							1799	1	5	5	74.2	13.439	128	0	218.43	5014200000	835710000	67492000	141010000	148560000	222960000	87831000	45816000	55033000	67001000	0.09481	0.817869	-0.015739	-0.0148392	AR1Y2_3255	AR1Y2_3255	AR1Y2_3255 hypothetical protein
	-0.0159969	0.160448			9.0214	8.94016	8.99226	8.95436	8.91494	8.96093	9.03451	9.06179							1564	1	29	29	23	101.84	888	0	134.79	7850700000	196270000	24900000	40197000	33372000	26175000	20343000	20660000	15144000	15476000	0.160448	0.809951	-0.0159969	-0.0154061	AR1Y2_2899	AR1Y2_2899	AR1Y2_2899 FIG028455: hypothetical protein
	-0.0162175	0.110898			8.58147	8.70863	8.60673	8.61967	8.69412	8.53017	8.74236	8.61471							1900	1	18	18	4.1	628.79	5627	0	31.144	3611900000	11012000	533430	686380	592870	854030	7967100	150370	163000	64821	0.110898	0.809865	-0.0162175	-0.0153845	AR1Y2_3460	AR1Y2_3460	AR1Y2_3460 conserved repeat domain protein
	-0.0163405	0.28787			8.67798	8.74459	8.7161	8.70723	8.76019	8.69746	8.69159	8.76203							763	1	20	19	44	62.846	579	0	100.68	4598300000	170310000	15709000	39617000	33178000	30414000	18523000	14146000	9700200	9021600	0.28787	0.804409	-0.0163405	-0.015963	AR1Y2_1451	AR1Y2_1451	AR1Y2_1451 Chaperone protein DnaK
	-0.0163932	0.169847			8.87521	8.88159	8.86488	8.87016	8.97027	8.93468	8.83089	8.82158							1191	1	18	18	48.2	40.942	363	0	117.67	6124100000	291620000	42032000	52504000	47335000	41944000	32114000	38325000	19698000	17672000	0.169847	0.806483	-0.0163932	-0.0158025	AR1Y2_2288	AR1Y2_2288	AR1Y2_2288 3-dehydroquinate synthase (EC 4.2.3.4)
	-0.016728	0.147088			8.008	7.88016	7.99267	7.88589	7.8893	7.97106	7.95428	8.01899							130	1	7	7	22	40.721	368	0	18.661	788940000	60688000	7637400	14002000	11425000	9989800	5578400	8015300	2186600	1853800	0.147088	0.803864	-0.016728	-0.0160335	AR1Y2_0234	AR1Y2_0234	AR1Y2_0234 Glycerol dehydrogenase (EC 1.1.1.6)
	-0.0173749	0.169745			7.66714	7.6632	7.70157	7.63753	7.60644	7.63803	7.72921	7.76527							801	1	6	6	20.9	35.802	316	0	14.603	409730000	25608000	3609800	4592000	6685400	4361600	998890	2233300	1108700	2018400	0.169745	0.79504	-0.0173749	-0.0167124	AR1Y2_1537	AR1Y2_1537	AR1Y2_1537 hypothetical protein
	-0.0175898	0.111638			9.02751	9.0892	9.08711	9.03659	9.24102	9.06089	9.00531	9.00355							1453	1	8	8	58.5	19.232	164	0	53.242	11587000000	1287500000	158470000	307970000	314880000	210900000	188350000	86121000	9966200	10829000	0.111638	0.796048	-0.0175898	-0.0166197	AR1Y2_2727	AR1Y2_2727	AR1Y2_2727 Dihydrofolate reductase (EC 1.5.1.3)
	-0.0177972	0.207861			9.09878	9.23137	9.20747	9.2093	9.2274	9.21291	9.22162	9.15619							1430	1	32	32	54.1	55.634	490	0	253.09	12595000000	503790000	56475000	98890000	81721000	67055000	67889000	57868000	37679000	36216000	0.207861	0.786965	-0.0177972	-0.0172117	AR1Y2_2642	AR1Y2_2642	AR1Y2_2642 Glutamine synthetase type I (EC 6.3.1.2)
	-0.0179875	0.29213			9.64559	9.71784	9.70633	9.68857	9.75877	9.68651	9.66607	9.71893							1290	1	34	34	62.6	53.524	471	0	323.31	43670000000	1559700000	184750000	280250000	219860000	233390000	235440000	128240000	131200000	146530000	0.29213	0.78437	-0.0179875	-0.0175366	AR1Y2_2420	AR1Y2_2420	AR1Y2_2420 Glutamyl-tRNA synthetase (EC 6.1.1.17) @ Glutamyl-tRNA(Gln) synthetase (EC 6.1.1.24)
	-0.0179877	0.351909			8.8023	8.84714	8.82278	8.83067	8.89325	8.80253	8.85657	8.82249							76	1	27	27	39.3	89.888	809	0	296.81	5616800000	175520000	19525000	38255000	26425000	27627000	25486000	8395400	15796000	14016000	0.351909	0.78383	-0.0179877	-0.0176006	AR1Y2_0131	AR1Y2_0131	AR1Y2_0131 Recombination inhibitory protein MutS2
	-0.0180421	0.189581			7.46428	7.38846	7.43077	7.45472	7.55222	7.42434	7.42203	7.4118							200	1	4	4	23	19.687	174	0	4.2134	250990000	22818000	3390900	5361000	3939300	2771100	2535200	2347900	1094500	1377600	0.189581	0.784996	-0.0180421	-0.0173923	AR1Y2_0351	AR1Y2_0351	AR1Y2_0351 Ribosomal-protein-L7p-serine acetyltransferase
	-0.0180562	0.308294			9.04867	9.03767	9.09363	9.0794	9.1125	9.10775	9.08945	9.02189							504	1	26	26	54.8	56.491	487	0	149.16	9574100000	435190000	52138000	78020000	80630000	66832000	46368000	45526000	36612000	29061000	0.308294	0.784033	-0.0180562	-0.0176215	AR1Y2_1024	AR1Y2_1024	AR1Y2_1024 Sucrose-6-phosphate hydrolase (EC 3.2.1.B3)
	-0.0183027	0.0522493			7.82678	7.83285	8.04029	8.20672	8.17679	7.9038	7.81519	8.08408							496	1	9	9	47.3	24.691	226	0	53.946	840320000	64640000	4309100	9286100	6601700	16526000	10616000	6824900	5086000	5389500	0.0522493	0.80048	-0.0183027	-0.016297	AR1Y2_1009	AR1Y2_1009	AR1Y2_1009 Deoxyribose-phosphate aldolase (EC 4.1.2.4)
	-0.0183368	0.0855888			8.62376	8.60103	8.62045	8.51554	8.62123	8.79215	8.586	8.43474							728	1	17	17	53.2	31.439	267	0	56.266	3260200000	181120000	27956000	31931000	27293000	26397000	21412000	25212000	13397000	7524400	0.0855888	0.789565	-0.0183368	-0.0170158	AR1Y2_1384	AR1Y2_1384	AR1Y2_1384 GTP pyrophosphokinase (EC 2.7.6.5)
	-0.0183566	0.131903			7.93338	7.82417	8.06194	7.99733	7.9936	7.93423	7.975	7.98743							291	1	7	7	16.7	48.48	424	0	14.736	804610000	44700000	5957600	8700700	8243100	8692000	5460600	3013600	2121200	2511700	0.131903	0.784508	-0.0183566	-0.0174426	AR1Y2_0589	AR1Y2_0589	AR1Y2_0589 RNA polymerase sigma-54 factor RpoN
	-0.0187011	0.462018			9.99345	10.0157	9.99226	9.99234	10.0679	10.0072	10.0036	9.98992							659	1	95	95	76.5	129.28	1153	0	323.31	85234000000	1397300000	169020000	289090000	209400000	201920000	204110000	125630000	99804000	98292000	0.462018	0.776847	-0.0187011	-0.0183658	AR1Y2_1273	AR1Y2_1273	AR1Y2_1273 Pyruvate carboxylase (EC 6.4.1.1)
	-0.0187328	0.218012			9.81968	9.8417	9.81717	9.94041	9.90843	9.85362	9.89977	9.83208							1459	1	27	27	98.6	31.738	294	0	323.31	64504000000	3794300000	510600000	751980000	528670000	543130000	444650000	468400000	255050000	291870000	0.218012	0.777882	-0.0187328	-0.0181104	AR1Y2_2734	AR1Y2_2734	AR1Y2_2734 4-hydroxy-tetrahydrodipicolinate synthase (EC 4.3.3.7)
	-0.0190578	0.152194			7.79385	7.7387	7.635	7.73598	7.80667	7.66117	7.79653	7.71538							740	1	6	6	21.5	28.628	260	0	15.504	459420000	38285000	8574800	6860000	5835900	4454100	3312600	1625900	6015500	1606000	0.152194	0.777731	-0.0190578	-0.018187	AR1Y2_1400	AR1Y2_1400	AR1Y2_1400 UPF0135 protein Bsu YqfO @ Bsu YqfO NIF3/CutA domain
	-0.0193591	0.065024			8.37059	8.63657	8.46962	8.80994	8.57492	8.47585	8.67324	8.64013							994	1	4	4	81.9	8.1015	72	0	274.94	3563900000	890980000	66846000	207840000	117410000	212020000	96942000	59455000	61055000	69415000	0.065024	0.784673	-0.0193591	-0.0175056	AR1Y2_1923	AR1Y2_1923	AR1Y2_1923 Heavy metal-(Cd/Co/Hg/Pb/Zn)-translocating P-type ATPase:Heavy metal translocating P-type ATPase
	-0.0194354	0.114811			8.25144	8.43853	8.27351	8.36667	8.27133	8.32771	8.32572	8.48313							917	1	7	7	43.7	17.063	151	0	33.355	1971300000	219030000	19261000	56526000	31292000	35310000	22657000	19380000	13574000	21033000	0.114811	0.777336	-0.0194354	-0.0182857	AR1Y2_1759	AR1Y2_1759	AR1Y2_1759 FIG00669413: hypothetical protein
	-0.0197179	0.133516			8.21966	8.25928	8.20339	8.11227	8.17432	8.33088	8.24991	8.11836							1842	1	9	9	13.1	97.17	852	0	68.265	1385600000	51317000	7935400	12748000	9636600	5460000	4385900	5332700	3654500	2163400	0.133516	0.773137	-0.0197179	-0.018678	AR1Y2_3349	AR1Y2_3349	AR1Y2_3349 ABC transporter, permease protein
	-0.0198023	0.11774			10.3698	10.4651	10.3734	10.2941	10.3441	10.285	10.4292	10.5234							206	1	16	16	85.9	10.022	92	0	205.45	222110000000	55529000000	5830700000	13819000000	8437500000	6511900000	6295700000	4962000000	4008400000	5663400000	0.11774	0.772776	-0.0198023	-0.0186354	AR1Y2_0360	AR1Y2_0360	AR1Y2_0360 DNA-binding protein HBsu
	-0.0198338	0.187595			8.54554	8.56315	8.72411	8.62501	8.6401	8.60638	8.64063	8.65004							373	1	16	16	61.7	31.595	274	0	105.34	3752300000	234520000	16936000	65240000	40186000	32735000	31414000	16437000	14022000	17547000	0.187595	0.768725	-0.0198338	-0.0190444	AR1Y2_0772	AR1Y2_0772	AR1Y2_0772 Dihydroneopterin aldolase (EC 4.1.2.25) / 2-amino-4-hydroxy-6-hydroxymethyldihydropteridine pyrophosphokinase (EC 2.7.6.3)
	-0.0200233	0.168101			8.13332	8.22482	8.21104	8.27358	8.17832	8.18001	8.23378	8.33074							1828	1	14	14	37.7	60.396	555	0	52.485	1324600000	52983000	4595200	9226000	6686300	10178000	8597300	5307400	4344500	4048700	0.168101	0.767687	-0.0200233	-0.0191414	AR1Y2_3320	AR1Y2_3320	AR1Y2_3320 Adenine deaminase (EC 3.5.4.2)
	-0.0200384	0.126748			8.25518	8.15851	8.10462	8.18053	8.16143	8.28087	8.26977	8.06692							614	1	6	6	27.6	23.367	203	0	28.775	1183500000	107590000	19388000	11966000	18588000	13299000	15360000	12358000	10295000	6338300	0.126748	0.769739	-0.0200384	-0.0189169	AR1Y2_1200	AR1Y2_1200	AR1Y2_1200 GTP-binding protein EngB
	-0.0202556	0.18573			8.0786	8.00932	8.04836	7.92054	7.97605	8.04906	8.09628	8.01645							326	1	10	10	18.8	64.127	576	0	22.393	859970000	33076000	4782300	6204900	5928400	4393200	3597200	3724300	2681900	1763800	0.18573	0.765617	-0.0202556	-0.019426	AR1Y2_0681	AR1Y2_0681	AR1Y2_0681 Lipid A export ATP-binding/permease protein MsbA
	-0.0202785	0.465505			9.61313	9.64275	9.63606	9.64251	9.67296	9.68463	9.65644	9.60154							1411	1	34	34	56.2	53.758	463	0	323.31	39070000000	1627900000	174950000	385000000	313360000	200750000	195610000	161900000	102090000	94252000	0.465505	0.761128	-0.0202785	-0.0198872	AR1Y2_2610	AR1Y2_2610	AR1Y2_2610 Glycyl-tRNA synthetase (EC 6.1.1.14)
	-0.0203257	0.258887			8.41785	8.37012	8.30925	8.43681	8.4138	8.37236	8.44097	8.38821							1370	1	12	12	63.7	26.938	245	0	79.905	2042400000	185670000	28614000	41878000	28066000	23528000	19387000	21977000	12699000	9525300	0.258887	0.761568	-0.0203257	-0.0196919	AR1Y2_2548	AR1Y2_2548	AR1Y2_2548 Protein serine/threonine phosphatase PrpC, regulation of stationary phase
	-0.0203321	0.307117			9.41164	9.3424	9.33264	9.39611	9.4459	9.35879	9.36491	9.39452							1413	1	57	57	57.3	113.69	982	0	323.31	19757000000	379950000	50474000	70442000	61484000	58820000	47859000	32625000	29988000	28260000	0.307117	0.760623	-0.0203321	-0.019781	AR1Y2_2613	AR1Y2_2613	AR1Y2_2613 Protein hypA
	-0.020586	0.375692			9.44632	9.42962	9.3959	9.38313	9.4189	9.48763	9.40031	9.43048							1606	1	29	29	61.1	34.915	311	0	241.98	22094000000	1104700000	152500000	236400000	183340000	152130000	130990000	98576000	71634000	79101000	0.375692	0.759248	-0.020586	-0.0201067	AR1Y2_2969	AR1Y2_2969	AR1Y2_2969 HPr kinase/phosphorylase (EC 2.7.1.-) (EC 2.7.4.-)
	-0.0206046	0.294226			9.16245	9.10789	9.18693	9.16991	9.22686	9.14962	9.20734	9.12577							754	1	46	46	59.3	99.656	877	0	323.31	12381000000	294790000	35330000	62527000	54517000	43387000	36579000	24408000	19758000	18286000	0.294226	0.760129	-0.0206046	-0.0200186	AR1Y2_1436	AR1Y2_1436	AR1Y2_1436 DNA polymerase I (EC 2.7.7.7)
	-0.0208013	0.156499			8.76111	8.83618	8.76811	8.87693	8.95897	8.79019	8.77888	8.79747							723	1	14	14	53	31.493	283	0	138.01	5593600000	399540000	43354000	88587000	57945000	66749000	57866000	34188000	24670000	26183000	0.156499	0.761265	-0.0208013	-0.0197922	AR1Y2_1379	AR1Y2_1379	AR1Y2_1379 Diaminopimelate epimerase (EC 5.1.1.7)
	-0.0208113	0.361077			9.72075	9.70134	9.78102	9.75885	9.79901	9.7222	9.77919	9.74481							398	1	31	31	78.3	33.137	290	0	244.56	47301000000	2150100000	244250000	423700000	350210000	340650000	293430000	202920000	140440000	154450000	0.361077	0.75884	-0.0208113	-0.0203055	AR1Y2_0805	AR1Y2_0805	AR1Y2_0805 Nitroreductase family protein
	-0.0208488	0.355255			10.4897	10.4933	10.4954	10.4533	10.4938	10.4545	10.5001	10.5666							1242	1	60	60	94.5	52.203	477	0	323.31	264060000000	11481000000	1555100000	2134700000	1814000000	1540600000	1393900000	1087300000	866800000	1088500000	0.355255	0.758928	-0.0208488	-0.0203344	AR1Y2_2344	AR1Y2_2344	AR1Y2_2344 Pyruvate kinase (EC 2.7.1.40)
	-0.0210087	0.199805			9.47135	9.45359	9.56029	9.57308	9.59286	9.48947	9.5756	9.48441							1792	1	20	20	66	33.329	306	0	281.43	28106000000	2342200000	317560000	372460000	430950000	400740000	268460000	197740000	208070000	146210000	0.199805	0.759301	-0.0210087	-0.0201704	AR1Y2_3245	AR1Y2_3245	AR1Y2_3245 Malonyl CoA-acyl carrier protein transacylase (EC 2.3.1.39)
	-0.0210159	0.12861			8.36964	8.19725	8.42941	8.25737	8.2634	8.32085	8.41631	8.33718							53	1	15	15	39.3	45.294	397	0	51.192	1725600000	95869000	16639000	12538000	14083000	14896000	15080000	7879600	7898200	6855400	0.12861	0.761727	-0.0210159	-0.0198007	AR1Y2_0080	AR1Y2_0080	AR1Y2_0080 FIG01032175: hypothetical protein
	-0.0214667	0.126106			8.52825	8.56273	8.58446	8.68831	8.77196	8.54993	8.54763	8.58009							1250	1	17	17	84.6	27.166	253	0	86.831	3227600000	230540000	22284000	31139000	35317000	44485000	44469000	16826000	18796000	17225000	0.126106	0.759676	-0.0214667	-0.0201792	AR1Y2_2355	AR1Y2_2355	AR1Y2_2355 Imidazole glycerol phosphate synthase cyclase subunit (EC 4.1.3.-)
	-0.0215032	0.427272			8.6978	8.72042	8.7577	8.72832	8.80158	8.73368	8.71606	8.73894							235	1	17	17	39.1	54.433	471	0	130.04	4490500000	187100000	20818000	39354000	35404000	24090000	23979000	14232000	12834000	16393000	0.427272	0.751218	-0.0215032	-0.0210324	AR1Y2_0459	AR1Y2_0459	AR1Y2_0459 4-alpha-glucanotransferase (amylomaltase) (EC 2.4.1.25)
	-0.0215101	0.144843			7.90161	8.02432	7.88482	7.89406	8.06085	7.85093	7.97822	7.90085							499	1	8	8	42.3	35.46	319	0	16.947	744210000	53158000	7140300	13474000	6992800	7112600	8264100	3490900	2721700	3960700	0.144843	0.758821	-0.0215101	-0.0203603	AR1Y2_1013	AR1Y2_1013	AR1Y2_1013 D-3-phosphoglycerate dehydrogenase (EC 1.1.1.95)
	-0.0215542	0.343378			8.35854	8.38803	8.27497	8.35465	8.36156	8.36892	8.33744	8.39449							1574	1	14	14	49.1	35.281	320	0	70.665	1858700000	84487000	10155000	18107000	11425000	14850000	10086000	7173900	5090800	7599000	0.343378	0.751528	-0.0215542	-0.0209896	AR1Y2_2913	AR1Y2_2913	AR1Y2_2913 tRNA dihydrouridine synthase B (EC 1.-.-.-)
	-0.021992	0.16756			10.2963	10.2208	10.2937	10.1832	10.2411	10.3027	10.3682	10.17							1847	1	38	38	79.5	28.631	259	0	323.31	149490000000	10678000000	1382500000	1849300000	1751000000	1167600000	1208000000	998980000	1551400000	769140000	0.16756	0.751456	-0.021992	-0.0209299	AR1Y2_3355	AR1Y2_3355	AR1Y2_3355 Amino acid-binding protein
	-0.0231447	0.638185			10.2473	10.2315	10.207	10.2161	10.2896	10.2481	10.2371	10.2196							1894	1	29	29	99.4	18.91	173	0	323.31	146270000000	13297000000	1567900000	2865300000	2060000000	2000400000	1608400000	1147800000	1021300000	1026000000	0.638185	0.728846	-0.0231447	-0.0227505	AR1Y2_3451	AR1Y2_3451	AR1Y2_3451 LSU ribosomal protein L10p (P0)
	-0.0235722	0.180988			8.44224	8.37702	8.41667	8.37012	8.40152	8.50948	8.48955	8.29979							1249	1	9	9	33.2	33.059	286	0	38.718	2116300000	141090000	18391000	26054000	22492000	18068000	14662000	15308000	12879000	13234000	0.180988	0.732562	-0.0235722	-0.0224319	AR1Y2_2352	AR1Y2_2352	AR1Y2_2352 ABC transporter, ATP-binding protein
	-0.0236039	0.28145			9.4696	9.54381	9.61381	9.54594	9.61526	9.52733	9.55269	9.57229							1580	1	30	30	90	27.502	249	0	323.31	32056000000	2671400000	248180000	571150000	462170000	444430000	335970000	275290000	138340000	195820000	0.28145	0.728519	-0.0236039	-0.0228098	AR1Y2_2919	AR1Y2_2919	AR1Y2_2919 Glutamate transport ATP-binding protein
	-0.0239222	0.0110825			7.72448	7.84001	5.9	8.16414	8.14286	7.93215	5.9	7.74932							1166	1	3	3	29.9	12.457	117	0	23.197	627100000	125420000	11161000	22831000	3598800	48916000	22327000	5793200	786450	10008000	0.0110825	0.832744	-0.0239222	-0.0138549	AR1Y2_2247	AR1Y2_2247	AR1Y2_2247 PTS system, glucitol/sorbitol-specific IIA component
	-0.0241289	0.265232			8.74754	8.62137	8.67479	8.60046	8.6497	8.6635	8.6974	8.73007							1084	1	30	30	42.5	79.881	706	0	64.387	3933000000	95928000	12409000	19447000	18463000	12787000	11668000	8080700	5759800	7312400	0.265232	0.724518	-0.0241289	-0.0232585	AR1Y2_2091	AR1Y2_2091	AR1Y2_2091 DNA topoisomerase III (EC 5.99.1.2)
	-0.0241846	0.256003			7.71036	7.75206	7.71635	7.75793	7.70725	7.70862	7.75405	7.86352							620	1	3	3	33.6	16.157	143	0	91.005	436210000	87242000	12911000	16700000	13674000	7409900	11442000	8824900	6926400	9353400	0.256003	0.725316	-0.0241846	-0.0232844	AR1Y2_1216	AR1Y2_1216	AR1Y2_1216 FIG00259264: hypothetical protein
	-0.0242617	0.226285			7.72522	7.69427	7.68053	7.5909	7.78264	7.70948	7.64989	7.64594							50	1	5	5	32.1	22.152	187	0	18.152	427920000	61132000	7759000	17082000	11515000	5427200	8826600	3761000	3914900	2846700	0.226285	0.724994	-0.0242617	-0.0232592	AR1Y2_0075	AR1Y2_0075	AR1Y2_0075 RNA polymerase sigma-70 factor, ECF subfamily
	-0.0249784	0.165312			8.23383	8.15978	8.22948	8.36769	8.29568	8.18144	8.24765	8.36592							418	1	9	9	57.5	17.746	167	0	19.511	1484800000	164980000	17333000	31596000	22293000	33712000	20110000	11569000	14393000	13973000	0.165312	0.721111	-0.0249784	-0.0236018	AR1Y2_0874	AR1Y2_0874	AR1Y2_0874 COG2110, Macro domain, possibly ADP-ribose binding module
	-0.0250151	0.190625			9.45145	9.58147	9.5716	9.66794	9.6466	9.60442	9.52174	9.59976							1192	1	32	32	93.8	22.711	195	0	323.31	33378000000	2567500000	207060000	521490000	433220000	513500000	321700000	232450000	130620000	207480000	0.190625	0.719401	-0.0250151	-0.0237887	AR1Y2_2289	AR1Y2_2289	AR1Y2_2289 Cell division initiation protein DivIVA
	-0.0251646	0.163336			8.41923	8.3162	8.35647	8.29277	8.30882	8.46415	8.45655	8.2558							127	1	12	12	39.8	28.784	244	0	46.897	1808800000	139140000	22621000	24620000	21518000	13109000	20268000	17595000	12815000	6594800	0.163336	0.719394	-0.0251646	-0.0237539	AR1Y2_0230	AR1Y2_0230	AR1Y2_0230 Predicted transcriptional regulator of N-Acetylglucosamine utilization, GntR family
	-0.0252459	0.160426			8.06089	7.90193	7.91407	7.91619	7.90595	8.08647	8.01637	7.88528							1548	1	5	5	14	37.448	322	0	8.0876	785680000	37413000	5686000	6152300	9277900	4217500	3546900	5080700	1884800	1567200	0.160426	0.719744	-0.0252459	-0.0238049	AR1Y2_2882	AR1Y2_2882	AR1Y2_2882 probable glycosyl transferase
	-0.0256052	0.197269			8.46506	8.45472	8.44922	8.42206	8.39548	8.5092	8.38895	8.59984							28	1	14	14	32.3	50.412	464	0	58.131	2350000000	90386000	12385000	21434000	13078000	11598000	8460100	6484100	5839600	11107000	0.197269	0.714087	-0.0256052	-0.0243576	AR1Y2_0043	AR1Y2_0043	AR1Y2_0043 Glutamate synthase [NADPH] large chain (EC 1.4.1.13)
	-0.0264208	0.557524			8.91834	8.89794	8.90472	8.84203	8.90319	8.92927	8.9508	8.88545							1172	1	24	24	49.7	48.776	449	0	191.96	6370100000	235930000	29068000	51175000	36762000	30013000	26697000	19718000	25621000	16874000	0.557524	0.694473	-0.0264208	-0.0258495	AR1Y2_2255	AR1Y2_2255	AR1Y2_2255 Cell division protein FtsI [Peptidoglycan synthetase] (EC 2.4.1.129)
	-0.0267067	0.149736			8.36325	8.45914	8.4408	8.50152	8.56384	8.34972	8.58424	8.37374							1308	1	2	2	12.7	24.837	205	0	4.5263	2438200000	187550000	18095000	41476000	31266000	31845000	26736000	11680000	15263000	11192000	0.149736	0.704515	-0.0267067	-0.0250046	AR1Y2_2453	AR1Y2_2453	AR1Y2_2453 Transcriptional regulator, TetR family
	-0.0269232	0.204091			7.91861	7.81108	7.73946	7.75619	7.8475	7.92064	7.79228	7.77261							635	1	5	5	29.4	18.897	163	0	10.262	545590000	54559000	10296000	8009600	10140000	7461600	6589800	6879500	2483700	2698700	0.204091	0.697477	-0.0269232	-0.0255853	AR1Y2_1234	AR1Y2_1234	AR1Y2_1234 GCN5-related N-acetyltransferase
	-0.0269876	0.47522			9.3104	9.21614	9.24	9.28443	9.30088	9.29783	9.31285	9.24736							726	1	41	41	84.1	55.778	490	0	234.25	15417000000	497310000	64599000	96276000	72834000	82329000	57065000	50974000	35636000	37593000	0.47522	0.688756	-0.0269876	-0.0263103	AR1Y2_1382	AR1Y2_1382	AR1Y2_1382 Stage IV sporulation protein A
	-0.0270147	0.274429			8.56992	8.43848	8.42421	8.42379	8.46312	8.50512	8.54133	8.45489							1292	1	7	7	31	28.204	252	0	17.285	2423300000	142550000	19174000	27257000	22442000	19440000	18181000	13779000	11683000	10592000	0.274429	0.692957	-0.0270147	-0.025958	AR1Y2_2423	AR1Y2_2423	AR1Y2_2423 Cytoplasmic copper homeostasis protein cutC
	-0.0274301	0.0168015			7.47261	5.9	7.29839	7.53557	5.9	7.50163	7.54878	7.36588							988	1	4	4	17.3	32.601	294	0	18.896	192340000	12021000	1680600	1237800	1176300	4522900	438580	1464700	920150	580550	0.0168015	0.783761	-0.0274301	-0.0176622	AR1Y2_1913	AR1Y2_1913	AR1Y2_1913 Porphobilinogen deaminase (EC 2.5.1.61)
	-0.0275455	0.204658			8.34535	8.22861	8.30287	8.29066	8.45448	8.29894	8.2935	8.23076							1810	1	12	12	51.3	27.527	238	0	65.748	1664100000	110940000	17025000	22959000	14499000	14431000	17859000	9133400	8203700	6827400	0.204658	0.690797	-0.0275455	-0.0261499	AR1Y2_3284	AR1Y2_3284	AR1Y2_3284 Similar to tRNA pseudouridine synthase C, group TruC1
	-0.0277643	0.30061			8.81744	8.82014	8.93051	8.8643	8.96731	8.84728	8.84723	8.88163							1474	1	11	11	56	19.794	168	0	45.741	6246700000	780840000	77605000	130480000	134290000	129310000	144730000	53112000	47619000	63702000	0.30061	0.684067	-0.0277643	-0.0267289	AR1Y2_2758	AR1Y2_2758	AR1Y2_2758 Protein export cytoplasm protein SecA ATPase RNA helicase (TC 3.A.5.1.1)
	-0.0280366	0.617029			9.0267	8.93572	8.97706	8.98168	9.00316	9.00608	8.9858	9.03826							1454	1	16	16	57.1	32.948	282	0	62.208	8252200000	550140000	70732000	113590000	85039000	82122000	75026000	38739000	42472000	42427000	0.617029	0.676821	-0.0280366	-0.0274444	AR1Y2_2728	AR1Y2_2728	AR1Y2_2728 Thymidylate synthase (EC 2.1.1.45)
	-0.0280652	0.177084			9.62235	9.68175	9.60641	9.68085	9.73795	9.78738	9.6589	9.51939							588	1	18	18	95.3	20.088	171	0	323.31	43583000000	3352500000	408410000	699400000	498290000	533090000	480550000	347510000	224020000	161270000	0.177084	0.687238	-0.0280652	-0.0264345	AR1Y2_1146	AR1Y2_1146	AR1Y2_1146 Non-specific DNA-binding protein Dps / Iron-binding ferritin-like antioxidant protein / Ferroxidase (EC 1.16.3.1)
	-0.0282729	0.900442			8.95715	8.93844	8.96933	8.92109	8.9432	8.99788	8.97115	8.98686							0	1	30	30	56.8	51.066	447	0	299.37	7350100000	294010000	39548000	56390000	52874000	36282000	36247000	26792000	23426000	22445000	0.900442	0.672869	-0.0282729	-0.0278303	AR1Y2_0001	AR1Y2_0001	AR1Y2_0001 Chromosomal replication initiator protein DnaA
	-0.0283699	0.290752			7.88049	7.96199	8.02288	7.9845	8.05511	7.93006	7.96457	8.0136							1230	1	11	11	29.5	45.742	404	0	26.146	801280000	40064000	4740400	7180500	5576900	4505300	11850000	2989100	1813200	1409200	0.290752	0.678419	-0.0283699	-0.0272601	AR1Y2_2330	AR1Y2_2330	AR1Y2_2330 FIG007079: UPF0348 protein family
	-0.0284314	0.424138			8.94813	8.94629	8.9487	8.91435	8.96953	8.96315	9.03918	8.89935							1150	1	24	17	61.2	39.324	338	0	109.09	7084100000	442760000	55823000	77336000	81302000	55253000	50814000	38142000	27517000	56571000	0.424138	0.675358	-0.0284314	-0.0276092	AR1Y2_2227	AR1Y2_2227	AR1Y2_2227 Pseudouridylate synthases, 23S RNA-specific
	-0.0287998	0.0203366			5.9	7.84384	7.82098	7.72212	7.39419	7.32127	7.14789	7.5388							803	1	2	2	26.1	12.828	115	0	5.5769	343170000	49024000	544900	16196000	11215000	8806600	4554800	3389700	1425700	2891000	0.0203366	0.76577	-0.0287998	-0.0194389	AR1Y2_1539	AR1Y2_1539	AR1Y2_1539 Blr3520 protein homolog, hypothetical protein
	-0.0292392	0.218261			7.39319	7.59925	7.51613	7.46123	7.61328	7.47522	7.49223	7.50602							990	1	7	7	17.8	46.532	409	0	12.142	267940000	10718000	845110	2386400	1797300	1324700	1973300	508730	901850	980320	0.218261	0.673594	-0.0292392	-0.0277521	AR1Y2_1915	AR1Y2_1915	AR1Y2_1915 Glutamyl-tRNA reductase (EC 1.2.1.70)
	-0.0295105	0.365043			8.6147	8.66763	8.67669	8.68025	8.72555	8.70995	8.72629	8.59553							931	1	14	14	36.5	35.797	310	0	61.724	3858200000	226950000	30031000	43468000	33427000	29024000	22466000	36811000	22545000	9181700	0.365043	0.666175	-0.0295105	-0.0285125	AR1Y2_1787	AR1Y2_1787	AR1Y2_1787 Riboflavin kinase (EC 2.7.1.26) / FMN adenylyltransferase (EC 2.7.7.2)
	-0.0297618	0.235934			8.14746	8.21365	8.34862	8.28153	8.27154	8.2058	8.33187	8.3011							1142	1	10	10	35.7	34.169	314	0	36.833	1647400000	137290000	12657000	32188000	27344000	21916000	19949000	4949300	10286000	7996700	0.235934	0.667569	-0.0297618	-0.0283173	AR1Y2_2205	AR1Y2_2205	AR1Y2_2205 L-lactate dehydrogenase (EC 1.1.1.27)
	-0.02978	0.177909			7.99799	7.95849	7.80864	7.91765	7.90851	7.86949	8.09899	7.9249							1948	1	4	4	12.3	36.725	316	0	8.5322	721310000	51522000	10939000	11668000	5328100	4142900	9659000	4147300	3187000	2451100	0.177909	0.672173	-0.02978	-0.0279574	AR1Y2_3548	AR1Y2_3548	AR1Y2_3548 FIG01032483: hypothetical protein
	-0.0300796	1.06183			9.70935	9.71939	9.70316	9.68106	9.70515	9.73987	9.76329	9.72497							1571	1	50	50	75	56.522	492	0	323.31	42812000000	1585600000	187680000	301070000	271270000	229030000	193780000	158950000	122670000	121180000	1.06183	0.654962	-0.0300796	-0.0296438	AR1Y2_2910	AR1Y2_2910	AR1Y2_2910 Lysyl-tRNA synthetase (class II) (EC 6.1.1.6)
	-0.0301349	0.243292			8.71996	8.65683	8.68054	8.82465	8.73431	8.73436	8.84697	8.68688							1498	1	8	8	73.7	15.153	137	0	104.5	4641900000	515760000	66307000	103720000	72926000	91936000	62361000	39042000	36349000	43124000	0.243292	0.664543	-0.0301349	-0.0286914	AR1Y2_2802	AR1Y2_2802	AR1Y2_2802 Anti-sigma F factor (EC 2.7.11.1)
	-0.0310974	0.185933			8.80782	8.57575	8.64114	8.56462	8.60912	8.70358	8.76097	8.64005							1456	1	14	14	47.1	40.154	350	0	55.776	3856800000	321400000	53600000	62837000	59075000	45081000	29745000	25535000	23569000	21956000	0.185933	0.659114	-0.0310974	-0.0291858	AR1Y2_2731	AR1Y2_2731	AR1Y2_2731 Histidinol-phosphate aminotransferase (EC 2.6.1.9)
	-0.0312841	0.64515			8.28807	8.35203	8.25734	8.325	8.3362	8.36372	8.31298	8.33467							831	1	9	9	59.7	16.906	154	0	21.472	1932900000	214760000	28002000	41667000	38377000	30709000	26054000	28449000	14141000	7363400	0.64515	0.643675	-0.0312841	-0.0305744	AR1Y2_1590	AR1Y2_1590	AR1Y2_1590 Arginine pathway regulatory protein ArgR, repressor of arg regulon
	-0.0313196	0.314629			9.67975	9.74075	9.725	9.82218	9.76325	9.75974	9.71401	9.85595							725	1	24	24	76.1	31.346	289	0	323.31	48716000000	3747400000	421660000	762720000	611040000	642670000	461500000	299400000	204860000	343530000	0.314629	0.649926	-0.0313196	-0.0300556	AR1Y2_1381	AR1Y2_1381	AR1Y2_1381 Shikimate/quinate 5-dehydrogenase I beta (EC 1.1.1.282)
	-0.0315406	1.45402			10.2547	10.2564	10.2266	10.2262	10.2732	10.2765	10.2508	10.2895							1892	1	114	114	75.1	138.8	1241	0	323.31	146590000000	2221100000	277270000	431190000	343150000	305640000	286500000	211260000	173130000	192990000	1.45402	0.636323	-0.0315406	-0.0311776	AR1Y2_3449	AR1Y2_3449	AR1Y2_3449 DNA-directed RNA polymerase beta subunit (EC 2.7.7.6)
	-0.0315814	0.205764			8.88182	8.81729	8.89894	8.85183	9.02292	8.91711	8.89546	8.74072							290	1	21	21	64.7	36.398	326	0	150.51	6338100000	301820000	41599000	44510000	55973000	42945000	49096000	27584000	21053000	19057000	0.205764	0.653881	-0.0315814	-0.0297684	AR1Y2_0587	AR1Y2_0587	AR1Y2_0587 Sorbitol operon transcription regulator
	-0.0316963	0.2626			8.58663	8.52853	8.47528	8.62569	8.57816	8.6922	8.54537	8.52719							7	1	13	13	71.5	20.227	186	0	40.359	2970200000	247510000	33840000	33979000	36792000	43875000	35197000	33299000	13924000	16609000	0.2626	0.648388	-0.0316963	-0.030199	AR1Y2_0008	AR1Y2_0008	AR1Y2_0008 Fumarate hydratase class I, aerobic (EC 4.2.1.2);L(+)-tartrate dehydratase beta subunit (EC 4.2.1.32)
	-0.0317872	0.280691			8.46241	8.59487	8.48728	8.39796	8.52773	8.49937	8.46708	8.57549							638	1	11	11	37.5	35.701	323	0	92.641	2769100000	197790000	24987000	52035000	31952000	14433000	26050000	22919000	12462000	12953000	0.280691	0.646033	-0.0317872	-0.0303604	AR1Y2_1237	AR1Y2_1237	AR1Y2_1237 oxidoreductase, Gfo/Idh/MocA family
	-0.0319691	1.14926			8.89273	8.91982	8.89315	8.87215	8.91028	8.91106	8.95658	8.9278							77	1	18	18	53.6	34.102	302	0	113.64	6902600000	406040000	47511000	86272000	68750000	58301000	48109000	37947000	29077000	30071000	1.14926	0.634328	-0.0319691	-0.0315094	AR1Y2_0133	AR1Y2_0133	AR1Y2_0133 3->5 exoribonuclease Bsu YhaM
	-0.0321879	0.817849			9.69733	9.68523	9.6875	9.67941	9.7192	9.69345	9.77416	9.69141							1541	1	60	60	81.6	75.859	653	0	323.31	41045000000	932850000	127810000	176300000	140080000	115380000	137500000	83283000	82135000	70370000	0.817849	0.633934	-0.0321879	-0.0315684	AR1Y2_2873	AR1Y2_2873	AR1Y2_2873 Glycosyl transferase, group 1
	-0.0325711	0.479527			8.47425	8.39122	8.42593	8.47946	8.4939	8.45706	8.5273	8.42287							1076	1	16	16	37.1	52.118	466	0	68.399	2341000000	86703000	11253000	14665000	12255000	15167000	14354000	8344900	7106800	3557600	0.479527	0.633779	-0.0325711	-0.0315968	AR1Y2_2081	AR1Y2_2081	AR1Y2_2081 Osmosensitive K+ channel histidine kinase KdpD (EC 2.7.3.-)
	-0.0332923	0.935251			8.39489	8.34088	8.33718	8.31154	8.39215	8.37577	8.36992	8.37981							126	1	9	9	46.2	28.589	260	0	28.168	1999300000	142810000	16110000	39803000	24975000	16017000	18009000	10814000	9392000	7685700	0.935251	0.624058	-0.0332923	-0.0326992	AR1Y2_0229	AR1Y2_0229	AR1Y2_0229 3-oxoacyl-[acyl-carrier protein] reductase (EC 1.1.1.100)
	-0.0333291	0.0173056			7.46458	5.9	5.9	7.46569	7.51364	7.54995	5.9	5.9							1485	1	2	2	8.3	28.197	252	0	5.4086	179020000	11935000	1757800	1605400	1406300	2261400	2053100	1915000	439410	496530	0.0173056	0.75881	-0.0333291	-0.0201658	AR1Y2_2772	AR1Y2_2772	AR1Y2_2772 Response regulator of the LytR/AlgR family
	-0.0333583	0.225594			8.38799	8.3569	8.35042	8.31572	8.43233	8.4031	8.48739	8.22165							1039	1	11	11	40.3	25.486	221	0	22.194	2009000000	182640000	23245000	48969000	32203000	20533000	17431000	15341000	13817000	11098000	0.225594	0.634192	-0.0333583	-0.0314874	AR1Y2_1991	AR1Y2_1991	AR1Y2_1991 hypothetical protein
	-0.0336072	0.872711			9.81354	9.84203	9.84145	9.82153	9.83048	9.84451	9.86499	9.91299							1502	1	55	55	61.7	101.45	879	0	323.31	57166000000	1361100000	152840000	246730000	237410000	193480000	173640000	147270000	93217000	116510000	0.872711	0.622503	-0.0336072	-0.0329674	AR1Y2_2807	AR1Y2_2807	AR1Y2_2807 Valyl-tRNA synthetase (EC 6.1.1.9)
	-0.0336895	0.607054			9.31831	9.2863	9.33114	9.30995	9.38284	9.3676	9.3567	9.27332							369	1	46	46	60.3	87.031	769	0	323.31	17808000000	508800000	63680000	99561000	91113000	76803000	59862000	49905000	37411000	30462000	0.607054	0.622972	-0.0336895	-0.0328269	AR1Y2_0768	AR1Y2_0768	AR1Y2_0768 ATP-dependent protease La (EC 3.4.21.53) Type I
	-0.0340376	0.471409			8.67793	8.65307	8.64988	8.58213	8.63368	8.63085	8.73352	8.7011							1544	1	8	8	29.6	35.464	314	0	37.632	3840500000	256040000	33147000	60682000	48020000	34446000	24613000	18060000	20434000	16633000	0.471409	0.622071	-0.0340376	-0.0329605	AR1Y2_2876	AR1Y2_2876	AR1Y2_2876 Glycosyltransferase
	-0.0342042	0.554204			8.9201	8.83788	8.86301	8.90199	8.94671	8.85661	8.95063	8.90584							1553	1	15	15	58.9	26.572	236	0	98.886	6197000000	516420000	70989000	94752000	77862000	64602000	66712000	46969000	52360000	42173000	0.554204	0.619769	-0.0342042	-0.0332483	AR1Y2_2888	AR1Y2_2888	AR1Y2_2888 N-Acetylneuraminate cytidylyltransferase (EC 2.7.7.43)
	-0.03424	0.595938			8.1564	8.26651	8.23885	8.191	8.27557	8.25423	8.22113	8.2388							1703	1	7	7	40.6	26.067	239	0	58.346	1423300000	109480000	10977000	25135000	20473000	15649000	11093000	11085000	6879000	8192200	0.595938	0.619301	-0.03424	-0.0333361	AR1Y2_3128	AR1Y2_3128	AR1Y2_3128 TsaB protein, required for threonylcarbamoyladenosine (t(6)A) formation in tRNA
	-0.0346017	0.499996			9.01891	9.05542	9.07918	9.09989	9.11133	9.13008	9.13066	9.01974							1373	1	22	22	76.7	34.175	309	0	191.32	10110000000	505520000	48076000	108450000	92200000	75677000	70602000	46665000	38855000	24997000	0.499996	0.617862	-0.0346017	-0.0335401	AR1Y2_2551	AR1Y2_2551	AR1Y2_2551 Methionyl-tRNA formyltransferase (EC 2.1.2.9)
	-0.0350065	0.551372			8.63174	8.61314	8.54892	8.51957	8.64749	8.59637	8.62049	8.58904							1639	1	11	11	38.8	34.022	304	0	33.424	3206900000	213790000	27800000	47306000	32245000	22228000	33424000	19394000	14927000	16471000	0.551372	0.613122	-0.0350065	-0.0340018	AR1Y2_3027	AR1Y2_3027	AR1Y2_3027 Glutamate synthase [NADPH] large chain (EC 1.4.1.13)
	-0.0353603	0.161893			8.24062	8.02053	8.20922	8.10192	8.18642	8.33828	8.17992	8.00911							214	1	7	7	3.7	267.69	2395	0.001634	3.1432	1401000000	10301000	1452500	1281800	1557700	1497100	2701000	891200	571710	348110	0.161893	0.624689	-0.0353603	-0.032617	AR1Y2_0377	AR1Y2_0377	AR1Y2_0377 Rhs-family protein
	-0.0354481	0.89814			9.85253	9.77996	9.82683	9.85017	9.85523	9.84238	9.86066	9.89301							1815	1	28	28	76.6	31.157	278	0	216.58	60028000000	4001900000	537760000	768940000	695930000	619000000	456310000	383140000	264190000	276600000	0.89814	0.607122	-0.0354481	-0.0347536	AR1Y2_3289	AR1Y2_3289	AR1Y2_3289 Pantoate--beta-alanine ligase (EC 6.3.2.1)
	-0.0355225	0.649413			9.31237	9.30029	9.30164	9.21168	9.33652	9.29352	9.33798	9.30005							1467	1	24	24	66.5	52.961	468	0	322.16	17314000000	665910000	94628000	156170000	112400000	83773000	70067000	49991000	49283000	49599000	0.649413	0.608698	-0.0355225	-0.0346151	AR1Y2_2748	AR1Y2_2748	AR1Y2_2748 ATP-dependent Clp protease ATP-binding subunit ClpX
	-0.0356781	1.02056			8.98474	9.00638	9.01216	9.03778	9.08261	9.03882	9.01317	9.04918							1723	1	42	42	55.1	79.744	712	0	323.31	8870600000	221760000	26385000	42127000	45301000	28292000	31936000	18731000	13558000	15434000	1.02056	0.604885	-0.0356781	-0.0350458	AR1Y2_3154	AR1Y2_3154	AR1Y2_3154 Transcription accessory protein (S1 RNA-binding domain)
	-0.0356956	0.105468			7.4732	7.91908	7.39219	7.45017	7.53058	7.62075	7.56516	7.66092							1704	1	2	2	11.5	15.874	139	0.0010989	3.2918	349860000	69973000	7072900	25918000	6599500	7337900	7318400	5762200	3839700	6123700	0.105468	0.633292	-0.0356956	-0.0317365	AR1Y2_3129	AR1Y2_3129	AR1Y2_3129 TsaE protein, required for threonylcarbamoyladenosine t(6)A37 formation in tRNA
	-0.0358675	0.562732			9.69999	9.78254	9.75266	9.68567	9.81746	9.7346	9.73783	9.77443							1801	1	56	56	54	119.39	1038	0	323.31	47088000000	1001900000	113740000	210090000	173550000	123720000	143760000	94264000	68643000	74110000	0.562732	0.606313	-0.0358675	-0.0348304	AR1Y2_3262	AR1Y2_3262	AR1Y2_3262 Isoleucyl-tRNA synthetase (EC 6.1.1.5)
	-0.0359747	0.396256			8.51326	8.38122	8.43643	8.45079	8.5309	8.43845	8.53251	8.42374							108	1	14	14	38.6	29.266	241	0	38.317	2352600000	147040000	11715000	23638000	23802000	26775000	24173000	16156000	11227000	9554200	0.396256	0.608487	-0.0359747	-0.0345958	AR1Y2_0187	AR1Y2_0187	AR1Y2_0187 3-phosphoadenosine 5-phosphosulfate sulfurtransferase DndC
	-0.0368502	0.616083			9.74734	9.77395	9.76251	9.71334	9.8391	9.81796	9.75337	9.73411							819	1	29	29	71.6	43.363	394	0	323.31	48200000000	2536900000	338130000	530480000	329430000	321600000	405540000	329560000	117820000	164310000	0.616083	0.597171	-0.0368502	-0.0358327	AR1Y2_1571	AR1Y2_1571	AR1Y2_1571 NADH-dependent butanol dehydrogenase A (EC 1.1.1.-)
	-0.0371709	1.07291			9.14544	9.14255	9.12717	9.16744	9.21107	9.2014	9.13909	9.17972							1786	1	16	16	54.5	29.452	264	0	68.31	12156000000	1013000000	121600000	195690000	157460000	149570000	138390000	98770000	76297000	75218000	1.07291	0.5912	-0.0371709	-0.0365134	AR1Y2_3238	AR1Y2_3238	AR1Y2_3238 Acetyl-coenzyme A carboxyl transferase alpha chain (EC 6.4.1.2)
	-0.0373907	0.51162			9.21235	9.21447	9.26736	9.22991	9.3146	9.32826	9.22626	9.20453							671	1	38	38	61.7	48.927	446	0	323.31	14874000000	531210000	63196000	103810000	85450000	71226000	67456000	67718000	33714000	38645000	0.51162	0.594887	-0.0373907	-0.0361765	AR1Y2_1288	AR1Y2_1288	AR1Y2_1288 Signal recognition particle, subunit Ffh SRP54 (TC 3.A.5.1.1)
	-0.0374126	0.912099			8.86921	8.8172	8.85048	8.82728	8.90963	8.88844	8.88654	8.82923							1589	1	14	14	55	20.547	189	0	195.23	5918400000	538030000	72772000	99484000	89572000	74084000	70785000	58403000	36812000	36120000	0.912099	0.589655	-0.0374126	-0.0366497	AR1Y2_2929	AR1Y2_2929	AR1Y2_2929 hypothetical protein
	-0.0379605	0.0224248			7.54765	5.9	7.42402	7.52835	7.56807	5.9	7.64496	7.43883							1622	1	3	3	15.3	25.615	235	0	4.8493	253480000	16899000	1920700	2426500	3947400	2301300	2095900	1438700	1995000	773540	0.0224248	0.717468	-0.0379605	-0.0240727	AR1Y2_2991	AR1Y2_2991	AR1Y2_2991 Transaldolase (EC 2.2.1.2)
	-0.0381048	0.562571			9.48931	9.55561	9.61516	9.58231	9.63522	9.56481	9.61943	9.57536							1376	1	36	36	71.3	49.556	449	0	323.31	33269000000	1584200000	159610000	328060000	302070000	236080000	188590000	131730000	124450000	113630000	0.562571	0.586706	-0.0381048	-0.0369362	AR1Y2_2554	AR1Y2_2554	AR1Y2_2554 Phosphoglucosamine mutase (EC 5.4.2.10)
	-0.0381217	0.243701			8.43985	8.30464	8.36646	8.30298	8.34363	8.50806	8.45143	8.2633							300	1	11	11	32.2	29.525	261	0	53.598	2123500000	303360000	43710000	73287000	49966000	38070000	29410000	33617000	19865000	15431000	0.243701	0.597305	-0.0381217	-0.0358437	AR1Y2_0603	AR1Y2_0603	AR1Y2_0603 hypothetical protein
	-0.0381219	0.274805			9.52165	9.37907	9.51651	9.46889	9.40849	9.62792	9.53311	9.46909							441	1	4	4	38.2	8.4896	76	0	28.652	24844000000	8281500000	1282000000	1250600000	1461700000	1185500000	900410000	979040000	541540000	680680000	0.274805	0.595206	-0.0381219	-0.0360533	AR1Y2_0915	AR1Y2_0915	AR1Y2_0915 Preprotein translocase subunit YajC (TC 3.A.5.1.1)
	-0.0381486	0.789556			7.68334	7.6385	7.67095	7.66512	7.72289	7.65059	7.75159	7.68544							637	1	5	5	28	23.307	211	0	6.8617	384020000	32001000	3799600	7680300	4389200	3059800	4749900	2903900	3582000	1836900	0.789556	0.584345	-0.0381486	-0.0372562	AR1Y2_1236	AR1Y2_1236	AR1Y2_1236 Ribose 5-phosphate isomerase A (EC 5.3.1.6)
	-0.038203	0.167979			8.22894	8.09096	8.05729	8.41253	8.21224	8.1648	8.33072	8.23477							1465	1	4	4	31.1	17.91	164	0	28.417	1360100000	340030000	30885000	40898000	41945000	100840000	42888000	20952000	29670000	31953000	0.167979	0.604101	-0.038203	-0.0351144	AR1Y2_2746	AR1Y2_2746	AR1Y2_2746 carbonic anhydrase, family 3
	-0.0384471	0.296802			7.90463	8.06629	8.00962	7.999	8.14044	7.96427	8.06348	7.96513							152	1	7	7	43.3	23.525	201	0	22.176	873820000	79439000	4993300	18443000	14071000	12063000	12483000	5015900	5973600	6395900	0.296802	0.591444	-0.0384471	-0.0364697	AR1Y2_0278	AR1Y2_0278	AR1Y2_0278 HAD-superfamily hydrolase subfamily IA, variant 3
	-0.038523	0.409759			8.29874	8.42085	8.47128	8.40125	8.48067	8.45917	8.39212	8.41425							1719	1	10	10	58	25.27	226	0	46.87	2109300000	162250000	12569000	35672000	25356000	21054000	23925000	18182000	11948000	13544000	0.409759	0.58716	-0.038523	-0.0369874	AR1Y2_3149	AR1Y2_3149	AR1Y2_3149 Cell division transporter, ATP-binding protein FtsE (TC 3.A.5.1.1)
	-0.038542	0.526091			9.30722	9.33355	9.36224	9.35906	9.45411	9.37636	9.30112	9.38464							1813	1	35	35	82.3	42.821	395	0	323.31	18826000000	753040000	82934000	139590000	116590000	102880000	107820000	69518000	60941000	72758000	0.526091	0.584462	-0.038542	-0.0372815	AR1Y2_3287	AR1Y2_3287	AR1Y2_3287 Phosphopantothenoylcysteine decarboxylase (EC 4.1.1.36) / Phosphopantothenoylcysteine synthetase (EC 6.3.2.5)
	-0.0387065	0.183578			8.51036	8.50006	8.54249	8.81867	8.68275	8.5461	8.61645	8.6811							764	1	9	9	76	11.782	104	0	59.107	3414500000	487790000	45762000	92061000	58703000	104210000	69013000	47175000	29669000	41198000	0.183578	0.597653	-0.0387065	-0.0357587	AR1Y2_1453	AR1Y2_1453	AR1Y2_1453 FIG00627241: hypothetical protein
	-0.0391965	0.183023			7.98657	8.16026	8.12084	8.34553	8.2933	8.1052	8.17257	8.1989							207	1	4	4	49.4	8.8251	79	0	13.3	1319900000	439970000	14552000	103370000	60694000	104360000	77014000	17864000	31106000	31015000	0.183023	0.594548	-0.0391965	-0.036169	AR1Y2_0361	AR1Y2_0361	AR1Y2_0361 Ribosome-associated heat shock protein implicated in the recycling of the 50S subunit (S4 paralog)
	-0.0392158	0.360829			9.76018	9.79518	9.64621	9.61825	9.79155	9.70768	9.75705	9.7204							1879	1	30	30	75.8	45.937	418	0	323.31	48172000000	2189600000	297650000	537100000	300330000	233450000	274040000	208460000	163200000	175400000	0.360829	0.582173	-0.0392158	-0.0374567	AR1Y2_3413	AR1Y2_3413	AR1Y2_3413 Dihydropyrimidine dehydrogenase [NADP+] (EC 1.3.1.2)
	-0.039258	0.408535			7.93374	7.928	8.01317	8.10209	8.0425	8.03862	8.05235	8.00056							138	1	6	6	52.9	17.301	153	0	27.935	833930000	92658000	7872200	16885000	15025000	14008000	14871000	8771600	7278600	7947000	0.408535	0.580383	-0.039258	-0.0376607	AR1Y2_0250	AR1Y2_0250	AR1Y2_0250 Peptide deformylase (EC 3.5.1.88)
	-0.0393884	0.573826			8.6976	8.70341	8.75884	8.65285	8.76084	8.68484	8.79633	8.72826							590	1	6	6	46.8	17.523	158	0	195.59	4230500000	528810000	61055000	82292000	92424000	78586000	88623000	45910000	42712000	37211000	0.573826	0.575857	-0.0393884	-0.0381605	AR1Y2_1157	AR1Y2_1157	AR1Y2_1157 3-isopropylmalate dehydratase small subunit (EC 4.2.1.33)
	-0.0394634	0.135007			8.01161	7.81672	7.99299	7.77447	8.02531	7.95057	8.10061	7.67715							121	1	5	5	13.4	41.3	352	0	15.569	733500000	43147000	8635100	9990200	8074700	4890500	3100300	3057700	3932300	1466400	0.135007	0.599862	-0.0394634	-0.0355422	AR1Y2_0219	AR1Y2_0219	AR1Y2_0219 hypothetical protein
	-0.0404434	0.935098			8.66006	8.65767	8.64159	8.62027	8.63975	8.67823	8.68622	8.73717							150	1	18	18	30.4	62.786	565	0	74.695	3849600000	132750000	15848000	29393000	20241000	20068000	16594000	15282000	7931800	7387400	0.935098	0.564871	-0.0404434	-0.0395714	AR1Y2_0276	AR1Y2_0276	AR1Y2_0276 Isopentenyl-diphosphate delta-isomerase (EC 5.3.3.2)
	-0.0405858	0.33386			8.67863	8.46947	8.53028	8.51926	8.52078	8.61871	8.63738	8.58311							1817	1	13	13	39.4	31.225	282	0	32.541	3058900000	203930000	31489000	38738000	34418000	29912000	20426000	18139000	14361000	16448000	0.33386	0.571914	-0.0405858	-0.0385849	AR1Y2_3291	AR1Y2_3291	AR1Y2_3291 Ketopantoate reductase PanG (EC 1.1.1.169)
	-0.0407085	0.608617			7.85086	7.7841	7.92301	7.81412	7.85896	7.87441	7.90038	7.90118							1593	1	6	6	67.7	17.755	158	0	24.717	624940000	89277000	11481000	14673000	15581000	21409000	10356000	5665800	6005200	4106000	0.608617	0.565363	-0.0407085	-0.0394582	AR1Y2_2936	AR1Y2_2936	AR1Y2_2936 Lipoprotein, putative
	-0.0407295	0.852554			8.51683	8.55165	8.56899	8.60767	8.62019	8.56577	8.59084	8.63125							832	1	22	22	34.8	63.443	560	0	52.433	3145400000	108460000	11489000	21153000	21047000	14128000	15307000	7745400	5697900	11895000	0.852554	0.564113	-0.0407295	-0.0397754	AR1Y2_1591	AR1Y2_1591	AR1Y2_1591 DNA repair protein RecN
	-0.0409684	0.470296			9.06726	8.98407	9.04368	9.0187	9.09996	9.13465	9.07173	8.97123							1066	1	17	17	43.5	39.578	338	0	153.89	9247700000	543980000	73054000	98839000	96237000	77117000	69670000	57687000	39461000	31919000	0.470296	0.565113	-0.0409684	-0.0394151	AR1Y2_2027	AR1Y2_2027	AR1Y2_2027 Glycosyltransferase (EC 2.4.1.-)
	-0.0410194	0.240129			8.41447	8.25389	8.4378	8.22675	8.45929	8.41358	8.36625	8.25787							741	1	16	16	31	63.298	551	0	44.953	1864500000	66589000	7653600	12167000	10963000	6788200	13063000	9829800	3540600	2583700	0.240129	0.573446	-0.0410194	-0.0383627	AR1Y2_1401	AR1Y2_1401	AR1Y2_1401 Uridine kinase (EC 2.7.1.48)
	-0.0411177	0.376278			9.08332	9.00886	9.06115	9.10116	9.20809	9.08764	9.12343	8.9998							787	1	20	20	46.2	44.286	392	0	143.47	9703800000	485190000	67320000	91371000	66432000	66930000	64576000	42496000	46658000	39404000	0.376278	0.56631	-0.0411177	-0.0392511	AR1Y2_1513	AR1Y2_1513	AR1Y2_1513 tRNA S(4)U 4-thiouridine synthase (former ThiI)
	-0.0414057	0.261779			8.06172	7.91797	8.03181	8.04446	7.90917	8.11664	8.03036	8.16542							1800	1	8	8	59.2	25.189	228	0	20.777	936900000	85173000	12122000	11804000	17843000	16182000	9128100	10573000	5401200	2120300	0.261779	0.569698	-0.0414057	-0.0388807	AR1Y2_3259	AR1Y2_3259	AR1Y2_3259 Stage II sporulation protein related to metaloproteases (SpoIIQ)
	-0.0414166	0.59572			9.17736	9.22451	9.24401	9.20112	9.33094	9.23757	9.2552	9.18896							1077	1	16	16	78.9	26.046	228	0	122.29	12464000000	890250000	78238000	140960000	125840000	115240000	106940000	70397000	56158000	196480000	0.59572	0.562042	-0.0414166	-0.0401009	AR1Y2_2082	AR1Y2_2082	AR1Y2_2082 two-component response regulator
	-0.04162	0.43573			8.63277	8.47468	8.47592	8.47219	8.54563	8.53431	8.60213	8.53998							829	1	8	8	28.7	30.123	272	0	28.732	2806300000	200450000	27500000	45662000	28709000	25457000	24543000	16045000	16194000	16340000	0.43573	0.562987	-0.04162	-0.0399181	AR1Y2_1588	AR1Y2_1588	AR1Y2_1588 RNA binding methyltransferase FtsJ like
	-0.0419874	0.859869			9.61825	9.59146	9.65622	9.61257	9.71325	9.63855	9.67419	9.62047							721	1	29	29	73.1	36.505	338	0	304.2	36106000000	2005900000	217030000	371750000	355970000	300140000	291730000	182380000	152100000	134790000	0.859869	0.555041	-0.0419874	-0.0409813	AR1Y2_1375	AR1Y2_1375	AR1Y2_1375 Glycerol-3-phosphate dehydrogenase [NAD(P)+] (EC 1.1.1.94)
	-0.0426507	0.642881			8.70578	8.59178	8.68127	8.61412	8.6719	8.69316	8.73684	8.66164							425	1	14	14	61.3	26.393	235	0	108.42	3863400000	297190000	42728000	63317000	54602000	33973000	33969000	25629000	22215000	20756000	0.642881	0.553768	-0.0426507	-0.0413387	AR1Y2_0891	AR1Y2_0891	AR1Y2_0891 Transcriptional repressor of the fructose operon, DeoR family
	-0.0426717	0.628191			8.93813	8.90109	8.95393	8.88096	8.96014	9.01258	8.88453	8.98755							1539	1	22	22	65.6	27.424	247	0	101.14	6951800000	408930000	50267000	73809000	70774000	54999000	45447000	46206000	31362000	36065000	0.628191	0.553362	-0.0426717	-0.041334	AR1Y2_2871	AR1Y2_2871	AR1Y2_2871 Teichoic acid export ATP-binding protein TagH (EC 3.6.3.40)
	-0.0427572	0.260609			8.05216	7.90468	7.9816	8.01448	8.14731	8.02098	7.86989	8.08575							18	1	6	5	33	30.231	282	0	23.744	891020000	63644000	5514800	11107000	11911000	13398000	10032000	5266900	3368700	3045600	0.260609	0.562203	-0.0427572	-0.0400604	AR1Y2_0030	AR1Y2_0030	AR1Y2_0030 Tagatose 1,6-bisphosphate aldolase (EC 4.1.2.40)
	-0.0427991	0.511105			7.9255	7.98216	8.03583	7.95489	8.10219	8.01924	7.96442	7.98372							1644	1	6	6	38.3	16.143	149	0	18.786	783640000	78364000	9733500	10720000	10142000	13564000	14282000	10317000	4412100	5192400	0.511105	0.552635	-0.0427991	-0.0412145	AR1Y2_3034	AR1Y2_3034	AR1Y2_3034 PTS system, fructose-specific IIA component
	-0.0435703	0.542891			8.4061	8.52086	8.5723	8.52546	8.5542	8.56317	8.51517	8.56646							940	1	28	28	32.3	115.84	1033	0	100.56	2695200000	53904000	5370500	10466000	8761600	7539400	7478300	4979500	3819600	5489500	0.542891	0.549778	-0.0435703	-0.0420056	AR1Y2_1796	AR1Y2_1796	AR1Y2_1796 ATP-dependent DNA helicase UvrD/PcrA
	-0.0436478	0.232026			8.74702	8.88126	8.89414	9.10109	8.9974	8.89761	8.94763	8.95547							823	1	6	6	56.8	13.254	125	0	215.11	7513600000	1252300000	100780000	248170000	196210000	293500000	140760000	117230000	67894000	87721000	0.232026	0.556914	-0.0436478	-0.0405689	AR1Y2_1582	AR1Y2_1582	AR1Y2_1582 Alkaline shock protein
	-0.043761	0.381675			8.14386	7.98964	8.05748	8.07221	8.2158	8.08969	8.03028	8.10247							579	1	6	6	30.5	24.558	210	0	14.929	949740000	105530000	14589000	17339000	14034000	12954000	16283000	13984000	8265400	8077900	0.381675	0.550744	-0.043761	-0.0416765	AR1Y2_1128	AR1Y2_1128	AR1Y2_1128 GTP pyrophosphokinase (EC 2.7.6.5), (p)ppGpp synthetase II / Guanosine-3,5-bis(diphosphate) 3-pyrophosphohydrolase (EC 3.1.7.2)
	-0.0438545	0.649807			9.41474	9.31458	9.38982	9.35195	9.47743	9.40676	9.39811	9.36421							4	1	41	41	56.4	71.816	640	0	249.3	20051000000	626590000	82444000	124100000	104430000	76117000	95557000	58289000	46219000	39438000	0.649807	0.545837	-0.0438545	-0.0424804	AR1Y2_0005	AR1Y2_0005	AR1Y2_0005 DNA gyrase subunit B (EC 5.99.1.3)
	-0.0438836	0.221149			9.53126	9.51483	9.59364	9.65162	9.42311	9.58468	9.72018	9.73891							1280	1	5	5	32.2	9.9548	87	0	21.98	34193000000	8548300000	901360000	1541400000	1606400000	1391100000	819300000	657240000	786110000	845460000	0.221149	0.556977	-0.0438836	-0.0406511	AR1Y2_2407	AR1Y2_2407	AR1Y2_2407 hypothetical protein
	-0.0440469	0.932583			10.3384	10.3727	10.3294	10.3146	10.4335	10.39	10.3741	10.3336							550	1	116	116	75.7	139.12	1249	0	323.31	190210000000	2717300000	330880000	541960000	417200000	388530000	367670000	253510000	196040000	221500000	0.932583	0.54088	-0.0440469	-0.0430123	AR1Y2_1083	AR1Y2_1083	AR1Y2_1083 Phosphoribosylformylglycinamidine synthase, synthetase subunit (EC 6.3.5.3) / Phosphoribosylformylglycinamidine synthase, glutamine amidotransferase subunit (EC 6.3.5.3)
	-0.0443022	0.712145			10.518	10.6314	10.5581	10.5937	10.5801	10.6047	10.6284	10.6652							865	1	58	58	97.4	33.695	310	0	323.31	335450000000	22363000000	2595500000	4607300000	3410300000	3318100000	2776100000	2397400000	1587600000	1671100000	0.712145	0.540633	-0.0443022	-0.0429993	AR1Y2_1640	AR1Y2_1640	AR1Y2_1640 Translation elongation factor Ts
	-0.0443521	0.633613			9.25356	9.13742	9.18822	9.18701	9.2824	9.26722	9.21133	9.18267							749	1	65	65	48.7	167.69	1510	0	323.31	13799000000	166260000	22917000	32903000	28784000	23558000	21539000	17233000	9208100	10115000	0.633613	0.541253	-0.0443521	-0.0429186	AR1Y2_1415	AR1Y2_1415	AR1Y2_1415 Glutamate synthase [NADPH] large chain (EC 1.4.1.13)
	-0.0443809	0.437312			8.63236	8.53012	8.56084	8.64921	8.60289	8.74338	8.59916	8.60462							1852	1	11	11	28.9	47.27	439	0	57.755	3283300000	172810000	16614000	24551000	29870000	38453000	12383000	24114000	12193000	14628000	0.437312	0.545859	-0.0443809	-0.0424565	AR1Y2_3362	AR1Y2_3362	AR1Y2_3362 Homoserine dehydrogenase (EC 1.1.1.3);Sorbitol-6-phosphate 2-dehydrogenase (EC 1.1.1.140)
	-0.044776	0.649366			8.71706	8.81755	8.80379	8.86335	8.84342	8.83161	8.88105	8.82478							1239	1	12	12	71.8	13.705	124	0	68.736	5619200000	702400000	73414000	155140000	118950000	112640000	88207000	70067000	39338000	44640000	0.649366	0.538918	-0.044776	-0.0433437	AR1Y2_2341	AR1Y2_2341	AR1Y2_2341 FIG00513736: hypothetical protein
	-0.0448662	0.259445			7.91781	8.23251	8.14805	8.07445	8.12587	8.08604	8.2009	8.13947							885	1	15	15	21.2	80.393	683	0	26.171	1056600000	25771000	2085400	4408200	5082700	3222400	3185500	2415700	3944500	1427000	0.259445	0.550757	-0.0448662	-0.0418955	AR1Y2_1703	AR1Y2_1703	AR1Y2_1703 Mannitol operon activator, BglG family
	-0.045048	0.232642			9.46009	9.24628	9.45693	9.51328	9.3206	9.55252	9.51911	9.46453							1133	1	32	31	47.6	54.639	500	0	110.57	21466000000	894420000	139660000	120640000	142870000	138690000	68675000	116270000	106460000	61152000	0.232642	0.550945	-0.045048	-0.0417828	AR1Y2_2195	AR1Y2_2195	AR1Y2_2195 Choline binding protein A
	-0.0451119	1.19411			10.0452	10.1007	10.0767	10.1063	10.1476	10.0931	10.1149	10.1538							1748	1	37	37	98.1	34.745	318	0	323.31	105460000000	5550300000	567400000	1054600000	861500000	788790000	827320000	465090000	502010000	483590000	1.19411	0.533062	-0.0451119	-0.0442316	AR1Y2_3197	AR1Y2_3197	AR1Y2_3197 DNA-directed RNA polymerase alpha subunit (EC 2.7.7.6)
	-0.0451856	0.188463			8.13956	8.09181	8.09496	8.16676	8.29519	8.35077	7.96318	8.06468							1400	1	7	7	36.7	22.862	196	0	12.002	1168900000	116890000	9382300	20263000	19067000	19606000	16449000	20705000	5409000	6010100	0.188463	0.552797	-0.0451856	-0.041301	AR1Y2_2584	AR1Y2_2584	AR1Y2_2584 Hydrolase (HAD superfamily)
	-0.0456514	0.462866			9.09272	9.14258	9.07536	9.02514	9.17522	9.18001	9.14273	9.02044							1556	1	14	14	33.1	40.118	350	0	103.78	10688000000	712510000	90143000	156400000	112730000	103320000	85685000	68104000	50181000	45950000	0.462866	0.535976	-0.0456514	-0.0437068	AR1Y2_2891	AR1Y2_2891	AR1Y2_2891 D-glycero-D-manno-heptose 1-phosphate guanosyltransferase
	-0.0458846	0.854679			9.55323	9.49834	9.49639	9.57327	9.59615	9.52033	9.59726	9.59103							1683	1	43	43	81.5	59.861	536	0	323.31	29385000000	1088300000	135020000	227460000	164270000	162540000	138960000	85161000	78411000	96499000	0.854679	0.529167	-0.0458846	-0.0446798	AR1Y2_3098	AR1Y2_3098	AR1Y2_3098 CTP synthase (EC 6.3.4.2)
	-0.0459626	1.34282			9.24687	9.24167	9.25486	9.28237	9.26996	9.33143	9.28053	9.32771							1494	1	23	23	60.5	40.392	357	0	310.2	15770000000	788520000	78862000	159230000	122470000	121170000	113050000	88666000	50982000	54093000	1.34282	0.525157	-0.0459626	-0.0451386	AR1Y2_2797	AR1Y2_2797	AR1Y2_2797 Peptide chain release factor 1
	-0.0460324	0.512307			8.58134	8.63359	8.64179	8.66319	8.78821	8.63782	8.64313	8.63488							1224	1	15	15	53.2	26.188	231	0	77.624	3924800000	261650000	31750000	54739000	45546000	40996000	40106000	16575000	15827000	16114000	0.512307	0.532891	-0.0460324	-0.0442078	AR1Y2_2323	AR1Y2_2323	AR1Y2_2323 Ribonuclease III (EC 3.1.26.3)
	-0.0460613	0.201338			9.78608	10.0051	10.1307	10.142	10.1499	10.0961	10.0013	10.0007							474	1	39	39	77.5	45.637	427	0	323.31	99725000000	4986200000	372430000	899920000	1025300000	970790000	681390000	459870000	282300000	294260000	0.201338	0.54811	-0.0460613	-0.042238	AR1Y2_0982	AR1Y2_0982	AR1Y2_0982 Enolase (EC 4.2.1.11)
	-0.0462761	0.250723			8.64588	8.7814	8.81228	8.93248	8.84154	8.71513	8.85792	8.94256							1695	1	10	10	82.7	13.979	127	0	91.332	5839500000	834220000	39355000	191010000	116100000	181940000	120120000	63002000	54968000	67721000	0.250723	0.540994	-0.0462761	-0.0430356	AR1Y2_3117	AR1Y2_3117	AR1Y2_3117 hypothetical protein
	-0.0464199	0.91858			9.97481	9.93611	9.95529	9.95809	10.0609	9.99642	10.0106	9.94212							1522	1	45	45	83.5	44.965	399	0	323.31	79804000000	3800200000	474260000	654430000	611560000	538400000	527110000	401620000	288950000	303870000	0.91858	0.524006	-0.0464199	-0.0452578	AR1Y2_2833	AR1Y2_2833	AR1Y2_2833 Isocitrate dehydrogenase [NADP] (EC 1.1.1.42)
	-0.0467486	0.448639			8.17214	8.15549	8.22063	8.17143	8.20265	8.18828	8.35748	8.15827							261	1	9	9	32.8	28.485	250	0	25.353	1374400000	80849000	5243000	18268000	7902700	17185000	10702000	5981000	9956600	5611800	0.448639	0.529079	-0.0467486	-0.0446608	AR1Y2_0518	AR1Y2_0518	AR1Y2_0518 Phosphosugar-binding transcriptional repressor, RpiR family
	-0.0467703	0.294937			8.82263	8.93889	8.93738	8.88941	9.08821	8.87402	8.81912	8.99405							286	1	15	15	62.3	33.633	305	0	220.71	7095100000	591260000	55934000	140740000	91934000	81100000	92750000	42440000	32098000	54258000	0.294937	0.535829	-0.0467703	-0.0438618	AR1Y2_0574	AR1Y2_0574	AR1Y2_0574 Transcription regulator [contains diacylglycerol kinase catalytic domain]
	-0.0469983	1.23951			8.67188	8.66491	8.67411	8.67451	8.71648	8.75788	8.73483	8.66421							851	1	22	22	30.5	82.193	719	0	245.2	4018800000	118200000	13535000	22991000	17303000	20401000	13211000	12196000	10376000	8186200	1.23951	0.519238	-0.0469983	-0.0460741	AR1Y2_1620	AR1Y2_1620	AR1Y2_1620 Ribonucleotide reductase of class III (anaerobic), large subunit (EC 1.17.4.2)
	-0.047014	0.573781			9.05523	9.03366	9.08597	9.12866	9.20898	9.05196	9.12034	9.11029							1538	1	15	15	95.7	16.339	139	0	81.55	10683000000	1335400000	130300000	310020000	227030000	193710000	175680000	113960000	86268000	98440000	0.573781	0.524362	-0.047014	-0.045275	AR1Y2_2870	AR1Y2_2870	AR1Y2_2870 Glycerol-3-phosphate cytidylyltransferase (EC 2.7.7.39)
	-0.0472145	0.263611			8.42805	8.26271	8.37112	8.40035	8.44877	8.47703	8.50203	8.22326							662	1	19	19	29.7	86.417	785	0	44.491	1859500000	47679000	7009300	6029100	5901900	7726600	5898800	7506400	5863100	1744100	0.263611	0.534999	-0.0472145	-0.0439771	AR1Y2_1276	AR1Y2_1276	AR1Y2_1276 Cell division protein FtsK
	-0.0474789	0.910753			8.69168	8.70264	8.70743	8.6407	8.74627	8.69626	8.70152	8.78832							1876	1	15	15	48.5	34.048	291	0	106.95	4314200000	239680000	28123000	49876000	49313000	31173000	30207000	20864000	16607000	13513000	0.910753	0.5181	-0.0474789	-0.0462554	AR1Y2_3408	AR1Y2_3408	AR1Y2_3408 Transcriptional regulator, MerR family
	-0.047567	0.217206			7.66111	7.51987	7.50827	7.50684	7.64451	7.56271	7.40042	7.77873							1032	1	4	4	26.2	23.01	202	0	6.049	319230000	31923000	5520500	5917700	6457500	2796200	3490300	3537700	2259300	1943600	0.217206	0.536084	-0.047567	-0.0437382	AR1Y2_1983	AR1Y2_1983	AR1Y2_1983 HD-GYP domain
	-0.0478072	1.04554			10.3199	10.3031	10.3039	10.2573	10.344	10.3008	10.3356	10.3951							1891	1	125	125	79.3	133.37	1191	0	323.31	172050000000	2493500000	305780000	485920000	408900000	317700000	318240000	231300000	189090000	236600000	1.04554	0.516073	-0.0478072	-0.0467013	AR1Y2_3448	AR1Y2_3448	AR1Y2_3448 DNA-directed RNA polymerase beta subunit (EC 2.7.7.6)
	-0.0479813	1.26859			8.17967	8.09944	8.13373	8.16414	8.19912	8.17817	8.21566	8.17595							329	1	22	22	17.9	142.81	1249	0	73.722	1267000000	17597000	1741100	2867100	3196200	4141800	2584400	1202300	865720	998120	1.26859	0.513044	-0.0479813	-0.0470377	AR1Y2_0687	AR1Y2_0687	AR1Y2_0687 diguanylate cyclase/phosphodiesterase (GGDEF & EAL domains) with PAS/PAC sensor(s)
	-0.0482137	0.634506			9.04665	8.93851	9.02383	9.01347	9.04759	9.09885	9.09093	8.97794							1065	1	30	30	56.1	73.112	636	0	253.81	8903200000	287200000	37604000	52261000	49264000	38356000	33117000	32110000	24391000	20097000	0.634506	0.516426	-0.0482137	-0.0465264	AR1Y2_2026	AR1Y2_2026	AR1Y2_2026 COG0488: ATPase components of ABC transporters with duplicated ATPase domains
	-0.0485287	0.470093			9.28809	9.19546	9.24249	9.24765	9.34799	9.35168	9.29905	9.16909							1470	1	23	23	67.5	37.167	329	0	235.05	15478000000	910480000	134320000	182990000	155320000	127540000	106660000	84961000	61451000	57237000	0.470093	0.51725	-0.0485287	-0.0463635	AR1Y2_2751	AR1Y2_2751	AR1Y2_2751 Possible oxidoreductase
	-0.0486598	0.505629			8.68045	8.68566	8.66172	8.54531	8.74329	8.61357	8.72869	8.68224							1299	1	11	11	50.7	31.455	282	0	76.931	3763500000	250900000	32610000	50284000	37871000	26693000	39372000	18220000	26078000	19774000	0.505629	0.516101	-0.0486598	-0.0466044	AR1Y2_2433	AR1Y2_2433	AR1Y2_2433 Sialic acid utilization regulator, RpiR family
	-0.0490491	0.868598			8.76206	8.68326	8.73683	8.69947	8.79646	8.70644	8.80381	8.77111							796	1	15	15	39.5	46.588	408	0	71.783	4712200000	188490000	27843000	34702000	32198000	26450000	23706000	12914000	14284000	16391000	0.868598	0.508894	-0.0490491	-0.0476928	AR1Y2_1523	AR1Y2_1523	AR1Y2_1523 peptidase, U32 family large subunit [C1]
	-0.0491061	0.575523			8.99239	8.90632	8.99169	8.97623	9.06442	9.08508	8.96262	8.95094							192	1	32	32	60.5	67.533	593	0	323.31	8078500000	252450000	26985000	42299000	46478000	42389000	32117000	25765000	21695000	14725000	0.575523	0.512104	-0.0491061	-0.0472166	AR1Y2_0340	AR1Y2_0340	AR1Y2_0340 COG0488: ATPase components of ABC transporters with duplicated ATPase domains
	-0.0492151	0.914837			8.74847	8.71678	8.69579	8.79155	8.79935	8.80166	8.73516	8.81327							976	1	5	5	38.8	13.253	116	0	17.257	4587100000	917420000	89447000	157420000	131990000	152390000	140170000	88485000	61012000	96511000	0.914837	0.50829	-0.0492151	-0.0479065	AR1Y2_1888	AR1Y2_1888	AR1Y2_1888 Dihydrofolate reductase (EC 1.5.1.3)
	-0.0493507	0.842806			8.18665	8.20946	8.25256	8.24964	8.32156	8.28943	8.27946	8.20526							202	1	10	10	45.6	27.764	239	0	63.834	1494600000	87915000	7930900	14672000	18509000	14303000	11266000	8795500	6997300	5442500	0.842806	0.508445	-0.0493507	-0.0479438	AR1Y2_0354	AR1Y2_0354	AR1Y2_0354 NPQTN specific sortase B
	-0.049601	0.432066			8.04778	8.04821	7.94881	8.12473	8.06464	8.00962	8.11317	8.1805							1043	1	8	8	45.2	24.373	219	0	44.807	937070000	85188000	8574400	18005000	9225400	10381000	13483000	9233300	5722400	10563000	0.432066	0.511581	-0.049601	-0.0471866	AR1Y2_1998	AR1Y2_1998	AR1Y2_1998 hypothetical protein
	-0.0499349	1.21722			7.71644	7.70715	7.70617	7.73668	7.82636	7.73363	7.75471	7.75149							421	1	5	5	20.5	25.884	234	0	59.239	464130000	46413000	5342900	8407400	9265100	7624200	6624500	3470500	3562300	2116500	1.21722	0.501625	-0.0499349	-0.0488762	AR1Y2_0885	AR1Y2_0885	AR1Y2_0885 ABC transporter ATP-binding protein YvcR
	-0.0501003	0.457284			8.16179	8.30177	8.17502	8.14681	8.32143	8.20992	8.1712	8.28323							768	1	20	20	30	92.783	814	0	54.775	1319000000	45482000	6856100	7670600	6075100	6030500	7191300	4777400	3252200	3628200	0.457284	0.509186	-0.0501003	-0.0477455	AR1Y2_1463	AR1Y2_1463	AR1Y2_1463 FIG00627334: hypothetical protein
	-0.0501091	1.05136			9.43581	9.37729	9.39889	9.44228	9.42881	9.47478	9.51331	9.4378							1189	1	25	25	71.3	28.42	265	0	209.35	22648000000	1617700000	193170000	318840000	272900000	252650000	174550000	141100000	148370000	116080000	1.05136	0.501893	-0.0501091	-0.0489012	AR1Y2_2285	AR1Y2_2285	AR1Y2_2285 Pyrroline-5-carboxylate reductase (EC 1.5.1.2)
	-0.050163	0.392354			7.50629	7.45977	7.56743	7.62492	7.54195	7.57984	7.52351	7.71375							1368	1	4	4	13.4	33.257	291	0	8.5058	340600000	22707000	2558200	3621300	3324100	3882500	3150000	2992500	1042800	2135200	0.392354	0.510423	-0.050163	-0.0475012	AR1Y2_2546	AR1Y2_2546	AR1Y2_2546 Ribosome small subunit-stimulated GTPase EngC
	-0.0501955	1.32704			9.43128	9.37772	9.37645	9.37101	9.44146	9.45094	9.4659	9.39895							1549	1	33	33	57	54.47	465	0	286.52	21102000000	844060000	104000000	174770000	113450000	111210000	109510000	85005000	74249000	71865000	1.32704	0.499652	-0.0501955	-0.049204	AR1Y2_2883	AR1Y2_2883	AR1Y2_2883 hypothetical protein
	-0.0503018	0.227685			8.67391	8.65971	8.72196	8.8184	8.82165	8.58413	8.7047	8.9647							299	1	8	8	41.3	19.778	184	0	82.936	4668400000	466840000	54255000	90006000	79687000	90034000	41611000	25008000	33514000	52723000	0.227685	0.518323	-0.0503018	-0.0461954	AR1Y2_0602	AR1Y2_0602	AR1Y2_0602 putative ThiJ family intracellular protease/amidase
	-0.0505352	0.574157			9.0304	8.8751	8.88258	8.92598	8.95101	8.98332	8.94624	9.03563							410	1	19	19	66.8	32.438	298	0	267.4	7519000000	501270000	86039000	97852000	83189000	74295000	58301000	32977000	31730000	36884000	0.574157	0.50331	-0.0505352	-0.0485326	AR1Y2_0860	AR1Y2_0860	AR1Y2_0860 Methionine ABC transporter substrate-binding protein
	-0.0510619	0.674739			7.92837	7.96724	8.00186	8.06733	8.06085	7.99557	8.01995	8.09269							1175	1	6	6	36.7	15.281	128	0	14.003	877000000	125290000	11843000	28986000	20532000	21061000	14788000	9994200	6972400	11110000	0.674739	0.499459	-0.0510619	-0.0492631	AR1Y2_2258	AR1Y2_2258	AR1Y2_2258 no significant homology
	-0.0511596	0.63804			8.56614	8.61181	8.54032	8.54078	8.65282	8.51708	8.67108	8.62271							828	1	20	20	45.8	68.805	625	0	130.9	3260200000	125390000	11172000	33010000	21345000	14426000	16248000	7616200	8783900	12790000	0.63804	0.500075	-0.0511596	-0.0492722	AR1Y2_1587	AR1Y2_1587	AR1Y2_1587 1-deoxy-D-xylulose 5-phosphate synthase (EC 2.2.1.7)
	-0.0512171	0.83072			8.64748	8.67289	8.62785	8.60795	8.66371	8.71139	8.63001	8.75592							477	1	28	28	45	71.348	620	0	323.31	3883700000	104970000	14882000	23297000	16028000	14233000	13271000	10936000	5309900	7008000	0.83072	0.497054	-0.0512171	-0.0496855	AR1Y2_0985	AR1Y2_0985	AR1Y2_0985 hypothetical protein
	-0.0512543	0.602402			8.02346	8.07544	8.12782	8.08807	8.23157	8.10068	8.09927	8.08828							1745	1	11	11	44.3	32.257	287	0	38.11	1079800000	59989000	6748900	11139000	10248000	7997400	10999000	6083700	3768900	3004300	0.602402	0.499686	-0.0512543	-0.0492719	AR1Y2_3193	AR1Y2_3193	AR1Y2_3193 ATPase component of general energizing module of ECF transporters
	-0.051384	1.26177			8.36977	8.29469	8.3459	8.27907	8.38093	8.37363	8.37623	8.36418							149	1	16	16	28.2	65.78	582	0	136.95	1888600000	75546000	8804000	19908000	13349000	8664700	6980900	7127400	5484500	5227400	1.26177	0.492106	-0.051384	-0.0502983	AR1Y2_0272	AR1Y2_0272	AR1Y2_0272 Lipid A export ATP-binding/permease protein MsbA
	-0.051419	0.26795			7.18256	7.46476	7.35748	7.33145	7.51932	7.27028	7.41536	7.33696							817	1	4	4	12.6	33.744	294	0	8.4533	188470000	15706000	1398300	3380200	3020600	634630	3650600	995530	1424400	1201600	0.26795	0.508995	-0.051419	-0.0476514	AR1Y2_1569	AR1Y2_1569	AR1Y2_1569 Chromosome initiation inhibitor
	-0.0514607	0.270377			9.51052	9.37029	9.34708	9.18738	9.3064	9.44132	9.50142	9.37197							1546	1	14	14	56.7	22.437	201	0	227.43	20000000000	1666700000	238380000	366440000	276930000	179820000	171440000	152980000	155050000	125630000	0.270377	0.509061	-0.0514607	-0.0477139	AR1Y2_2880	AR1Y2_2880	AR1Y2_2880 Tyrosine-protein kinase Wzc (EC 2.7.10.2)
	-0.0514941	1.01235			7.68572	7.78008	7.71094	7.66981	7.78256	7.73784	7.77353	7.7586							448	1	8	8	26.2	42.638	378	0	17.811	465290000	27370000	3651900	6126700	5056900	3347200	3739600	2490000	1720900	1236800	1.01235	0.493284	-0.0514941	-0.0501783	AR1Y2_0936	AR1Y2_0936	AR1Y2_0936 Exonuclease SbcD
	-0.0516646	0.343739			7.708	7.73135	7.72652	7.61284	7.84449	7.70224	7.83665	7.60198							1653	1	5	5	22.4	32.806	286	0	14.141	444010000	27751000	2695400	6769100	5858000	2083100	3962600	2274900	2406900	1700600	0.343739	0.503668	-0.0516646	-0.0485376	AR1Y2_3043	AR1Y2_3043	AR1Y2_3043 FIG004453: protein YceG like
	-0.0516691	1.66426			9.55168	9.50753	9.53221	9.5348	9.59418	9.54766	9.61419	9.57686							1542	1	51	51	54.4	96.978	832	0	243.37	29683000000	631560000	247070000	93539000	74460000	59755000	54778000	39335000	30746000	31871000	1.66426	0.490439	-0.0516691	-0.0508166	AR1Y2_2874	AR1Y2_2874	AR1Y2_2874 Glycosyltransferase (EC 2.4.1.-)
	-0.0516956	1.32587			8.34784	8.28391	8.31016	8.36618	8.36261	8.37385	8.40599	8.37241							1507	1	10	10	26.8	41.151	362	0	30.124	2063400000	103170000	9831900	30208000	24099000	12833000	9349900	5476100	5627400	5744500	1.32587	0.490569	-0.0516956	-0.0506438	AR1Y2_2812	AR1Y2_2812	AR1Y2_2812 L-threonine 3-O-phosphate decarboxylase (EC 4.1.1.81)
	-0.0522232	0.274786			9.24883	9.10078	9.10948	9.20058	9.214	9.36914	9.25329	9.03214							1914	1	28	28	55.9	59.226	519	0	201.95	12544000000	432570000	57633000	90303000	54029000	58799000	49044000	63845000	37224000	21688000	0.274786	0.504099	-0.0522232	-0.0484173	AR1Y2_3492	AR1Y2_3492	AR1Y2_3492 FIG01032327: hypothetical protein
	-0.0523665	0.466324			8.08643	8.11624	8.10302	8.10202	8.15296	8.29296	8.05587	8.11538							93	1	9	9	41.1	27.248	241	0	17.624	1155000000	67941000	6908200	14508000	12443000	11776000	7585500	7610500	3530700	3577800	0.466324	0.496097	-0.0523665	-0.0498384	AR1Y2_0167	AR1Y2_0167	AR1Y2_0167 Nitroreductase family protein
	-0.0523913	0.636709			8.41489	8.30162	8.29455	8.41736	8.36818	8.39552	8.46099	8.4133							1822	1	9	9	39.5	28.764	256	0	23.379	2034800000	184980000	19805000	42509000	34398000	31272000	14270000	14655000	15563000	12507000	0.636709	0.491628	-0.0523913	-0.0504104	AR1Y2_3306	AR1Y2_3306	AR1Y2_3306 Glycerol-3-phosphate regulon repressor, DeoR family
	-0.0525811	1.16893			9.24773	9.30839	9.29084	9.23962	9.34048	9.33826	9.34422	9.27395							1342	1	24	24	38.9	57.866	525	0	321.15	16294000000	740630000	85058000	170740000	118140000	107700000	72082000	71918000	64489000	50499000	1.16893	0.487804	-0.0525811	-0.0513669	AR1Y2_2503	AR1Y2_2503	AR1Y2_2503 L-proline glycine betaine binding ABC transporter protein ProX (TC 3.A.1.12.1)
	-0.0527217	0.670344			8.51533	8.53203	8.55633	8.44412	8.60142	8.55729	8.61488	8.48511							1044	1	22	22	49.3	54.267	483	0	248.09	2657600000	102220000	12249000	17946000	15689000	10659000	16543000	9811600	11249000	8070700	0.670344	0.490217	-0.0527217	-0.0507964	AR1Y2_1999	AR1Y2_1999	AR1Y2_1999 hypothetical protein
	-0.0536752	0.757515			8.7339	8.76412	8.76842	8.75496	8.84551	8.84943	8.83372	8.70744							1338	1	13	13	39.3	41.997	384	0	52.562	4866700000	286280000	36683000	65218000	38183000	34336000	32332000	41631000	20431000	17467000	0.757515	0.484761	-0.0536752	-0.051866	AR1Y2_2497	AR1Y2_2497	AR1Y2_2497 NADH-dependent butanol dehydrogenase A (EC 1.1.1.-)
	-0.0537162	0.712295			9.67621	9.63256	9.5561	9.51634	9.65362	9.65629	9.65612	9.63004							1878	1	30	30	63.7	50.767	460	0	323.31	32824000000	1367700000	194660000	251670000	176190000	170800000	174810000	154090000	152410000	93016000	0.712295	0.484719	-0.0537162	-0.051813	AR1Y2_3412	AR1Y2_3412	AR1Y2_3412 Dihydropyrimidinase (EC 3.5.2.2)
	-0.0539649	1.46095			8.29605	8.22141	8.28149	8.23558	8.28847	8.31279	8.32205	8.32707							1784	1	9	9	37.9	27.707	253	0	32.486	1597900000	122920000	18613000	25332000	21928000	16183000	13619000	9995900	8184600	9063200	1.46095	0.477562	-0.0539649	-0.0529154	AR1Y2_3235	AR1Y2_3235	AR1Y2_3235 Transcriptional repressor of the fructose operon, DeoR family
	-0.0540617	0.575663			8.307	8.13328	8.29003	8.26571	8.32102	8.2446	8.32212	8.32455							330	1	15	15	19.4	109.96	967	0	61.955	1526500000	31154000	4234400	5455400	5459900	3563000	4720900	2740100	2677100	2302900	0.575663	0.484709	-0.0540617	-0.0517808	AR1Y2_0688	AR1Y2_0688	AR1Y2_0688 Sensory box histidine kinase/response regulator
	-0.0541759	1.69157			9.8573	9.86729	9.90234	9.8547	9.93611	9.94263	9.93483	9.88477							842	1	69	69	73.4	96.962	880	0	323.31	66859000000	1285700000	135200000	236780000	229310000	184510000	167130000	138870000	99079000	94885000	1.69157	0.476064	-0.0541759	-0.0532539	AR1Y2_1603	AR1Y2_1603	AR1Y2_1603 Alanyl-tRNA synthetase (EC 6.1.1.7)
	-0.0542738	0.59446			8.09573	8.0545	8.06074	8.17733	8.19351	8.16065	8.19451	8.05671							213	1	9	9	54.4	14.726	125	0	28.249	1143100000	163300000	18735000	34647000	30168000	30650000	16483000	9826500	9538400	13251000	0.59446	0.483293	-0.0542738	-0.0520328	AR1Y2_0374	AR1Y2_0374	AR1Y2_0374 hypothetical protein
	-0.05497	0.652501			9.15183	9.13351	9.11747	9.06993	9.13348	9.15921	9.27962	9.12031							465	1	27	27	67.7	40.622	359	0	314.07	11191000000	466310000	45187000	74954000	92719000	50719000	76989000	43122000	41522000	41098000	0.652501	0.477572	-0.05497	-0.0528351	AR1Y2_0968	AR1Y2_0968	AR1Y2_0968 extracellular solute-binding protein, family 1
	-0.0557346	0.511284			8.68542	8.70123	8.68846	8.68507	8.70605	8.63188	8.78053	8.86467							400	1	14	14	82.3	14.41	124	0	65.008	4264700000	533090000	61299000	115180000	85720000	72479000	66259000	33128000	44416000	54599000	0.511284	0.476989	-0.0557346	-0.0530778	AR1Y2_0809	AR1Y2_0809	AR1Y2_0809 hypothetical protein
	-0.0559822	0.496808			8.05542	7.91728	7.84808	7.88506	8.00234	7.91787	7.97593	8.03362							1488	1	6	6	46.7	16.657	150	0	12.062	747000000	93375000	14403000	20743000	13083000	11627000	12099000	8652900	4931300	7833800	0.496808	0.475831	-0.0559822	-0.0532415	AR1Y2_2779	AR1Y2_2779	AR1Y2_2779 hypothetical protein
	-0.0559916	0.705209			7.94345	7.92957	7.95833	7.90422	7.9213	8.06967	8.03511	7.93348							406	1	5	5	29.5	19.793	166	0	11.364	718070000	89758000	13387000	17275000	14790000	11399000	7207800	9707700	10371000	5620500	0.705209	0.470935	-0.0559916	-0.0539104	AR1Y2_0852	AR1Y2_0852	AR1Y2_0852 hypothetical protein
	-0.0564682	0.619641			7.95666	7.99561	7.91292	7.91735	7.91355	7.96061	8.06696	8.06729							507	1	7	7	20.5	42.588	380	0	13.367	831290000	51956000	6092600	18948000	6635600	5135000	4378000	2978000	3707500	4080300	0.619641	0.469645	-0.0564682	-0.0541241	AR1Y2_1030	AR1Y2_1030	AR1Y2_1030 hypothetical protein
	-0.0564981	1.22878			8.57006	8.61383	8.5651	8.61165	8.64165	8.59705	8.65101	8.69693							494	1	20	20	31.5	82.796	758	0	113.38	3403500000	97242000	11238000	23109000	14723000	12028000	12252000	8849000	6752800	8290300	1.22878	0.465966	-0.0564981	-0.0551577	AR1Y2_1006	AR1Y2_1006	AR1Y2_1006 Possible hypoxanthine oxidase XdhD (EC 1.-.-.-)
	-0.057027	0.498402			7.75423	7.77827	7.96928	7.88826	7.89242	7.94134	7.86943	7.91496							1306	1	8	8	27.7	36.063	328	0	18.528	674090000	42131000	2982000	8692400	12976000	4371200	4615900	3365100	1842800	3285700	0.498402	0.469936	-0.057027	-0.0541927	AR1Y2_2449	AR1Y2_2449	AR1Y2_2449 Xanthine and CO dehydrogenases maturation factor, XdhC/CoxF family
	-0.0571992	0.841789			9.31599	9.2417	9.28393	9.20946	9.25307	9.31614	9.34207	9.3686							893	1	41	41	63	55.031	503	0	323.31	16135000000	537820000	70336000	99190000	101710000	80009000	61130000	45344000	35962000	44141000	0.841789	0.464974	-0.0571992	-0.0553159	AR1Y2_1711	AR1Y2_1711	AR1Y2_1711 FIG01244013: hypothetical protein
	-0.0572147	0.455992			8.13488	8.20504	8.28405	8.15476	8.31643	8.15226	8.19778	8.34112							467	1	12	12	39.2	42.49	375	0	60.763	1376100000	72428000	6958300	14307000	14078000	9577800	9814600	5638600	5933000	6120800	0.455992	0.469717	-0.0572147	-0.0541573	AR1Y2_0970	AR1Y2_0970	AR1Y2_0970 Putrescine transport ATP-binding protein PotA (TC 3.A.1.11.1)
	-0.0576417	0.888744			8.66193	8.64128	8.62668	8.6198	8.72202	8.60111	8.72315	8.73396							1575	1	12	12	45.9	27.63	255	0	29.847	3681000000	283160000	28550000	57277000	46721000	30593000	47336000	21159000	29086000	22436000	0.888744	0.463339	-0.0576417	-0.0558121	AR1Y2_2914	AR1Y2_2914	AR1Y2_2914 Pantothenate kinase type III, CoaX-like (EC 2.7.1.33)
	-0.057883	0.927873			9.42936	9.5229	9.4622	9.4209	9.57192	9.47727	9.53056	9.48715							1359	1	29	27	62	43.126	392	0	130.26	25582000000	1162800000	143150000	228690000	192570000	151500000	165510000	106430000	95114000	79831000	0.927873	0.461227	-0.057883	-0.0561021	AR1Y2_2531	AR1Y2_2531	AR1Y2_2531 Arabinose operon protein araM
	-0.0580831	0.46366			9.63216	9.58039	9.48965	9.46431	9.56548	9.6814	9.50183	9.65013							367	1	7	7	49	21.628	196	0	215.59	31576000000	3946900000	561750000	1039500000	591330000	275330000	424540000	567600000	179640000	307280000	0.46366	0.466475	-0.0580831	-0.0549753	AR1Y2_0766	AR1Y2_0766	AR1Y2_0766 ATP-dependent Clp protease proteolytic subunit (EC 3.4.21.92)
	-0.0583508	1.07212			9.19134	9.248	9.22094	9.1876	9.32738	9.24554	9.21669	9.29168							719	1	28	28	59.3	49.428	440	0	191.05	13979000000	607780000	66952000	116070000	88476000	77027000	92110000	68010000	42417000	56715000	1.07212	0.457439	-0.0583508	-0.0567458	AR1Y2_1373	AR1Y2_1373	AR1Y2_1373 GTP-binding protein EngA
	-0.0583737	0.382291			7.86273	7.6094	7.73806	7.66945	7.70364	7.84006	7.84921	7.72023							1138	1	5	5	7.7	64.211	568	0	11.353	459020000	18361000	3563600	3299200	2404700	2231600	2983600	1214100	1376000	1287900	0.382291	0.467981	-0.0583737	-0.0547272	AR1Y2_2201	AR1Y2_2201	AR1Y2_2201 Sensory box/GGDEF family protein
	-0.058655	0.348974			7.1967	7.41689	7.33664	7.10068	7.33317	7.27651	7.34292	7.33294							123	1	3	3	16.9	20.58	177	0	5.9287	156200000	12016000	1403800	2522700	1920600	863130	2067300	1052900	1149500	1035900	0.348974	0.467371	-0.058655	-0.054704	AR1Y2_0222	AR1Y2_0222	AR1Y2_0222 Transcriptional regulator, PadR family
	-0.0588146	0.336256			7.42318	7.5564	7.64414	7.48436	7.74145	7.48057	7.52058	7.60074							953	1	5	5	11.9	47.627	427	0	8.2479	286270000	11451000	1004300	1715600	1315300	798600	4158600	709950	717370	1031300	0.336256	0.467605	-0.0588146	-0.0547265	AR1Y2_1828	AR1Y2_1828	AR1Y2_1828 S-adenosylhomocysteine deaminase (EC 3.5.4.28);Methylthioadenosine deaminase
	-0.0591913	0.460965			7.76779	7.76127	7.64477	7.77479	7.92457	7.78104	7.68656	7.79322							852	1	4	4	23	19.092	165	0	3.9796	516290000	86048000	9683300	17188000	10121000	13459000	17802000	7051900	3556000	7185600	0.460965	0.462031	-0.0591913	-0.0559525	AR1Y2_1621	AR1Y2_1621	AR1Y2_1621 Ribonucleotide reductase of class III (anaerobic), activating protein (EC 1.97.1.4)
	-0.0594251	0.742566			8.86468	8.81592	8.79223	8.77148	8.87791	8.9275	8.90271	8.77388							1521	1	24	24	47.8	54.731	485	0	136.33	5754000000	230160000	28227000	49328000	37419000	29541000	27441000	29675000	15383000	13146000	0.742566	0.455739	-0.0594251	-0.0571802	AR1Y2_2832	AR1Y2_2832	AR1Y2_2832 Anthranilate synthase, aminase component (EC 4.1.3.27)
	-0.0594373	1.23813			9.07693	9.08607	9.0278	9.12434	9.1817	9.13729	9.1272	9.1067							1337	1	21	21	34.3	59.894	531	0	111.57	11358000000	473270000	69984000	104410000	87699000	66538000	48020000	35323000	31021000	30275000	1.23813	0.45222	-0.0594373	-0.0579653	AR1Y2_2495	AR1Y2_2495	AR1Y2_2495 Peptide chain release factor 3
	-0.0597255	1.35845			8.35344	8.37357	8.41071	8.39604	8.4804	8.38707	8.45281	8.45238							527	1	14	14	43.9	38.356	342	0	50.692	2165800000	113990000	13940000	17364000	21763000	19233000	15726000	9932500	7736500	8292800	1.35845	0.450685	-0.0597255	-0.0583558	AR1Y2_1056	AR1Y2_1056	AR1Y2_1056 Novel Xylose regulator from LacI family
	-0.0599997	1.47223			8.44314	8.49195	8.5095	8.511	8.57671	8.51406	8.57143	8.53339							1693	1	9	9	32.7	35.427	303	0	33.263	2950800000	163930000	18864000	41593000	28131000	20851000	21814000	14846000	8390600	9443700	1.47223	0.448611	-0.0599997	-0.0587143	AR1Y2_3115	AR1Y2_3115	AR1Y2_3115 hypothetical protein
	-0.0602617	0.670857			7.74374	7.79662	7.71362	7.66049	7.79543	7.87417	7.76785	7.71805							1807	1	9	9	28.2	40.077	365	0	39.927	487230000	28660000	2547900	7815800	4464100	3022500	4274100	2820500	1685700	2029800	0.670857	0.452226	-0.0602617	-0.0577609	AR1Y2_3281	AR1Y2_3281	AR1Y2_3281 Ribokinase (EC 2.7.1.15)
	-0.0606208	0.677886			9.18746	9.15703	9.10701	9.09114	9.18822	9.23907	9.26238	9.09545							23	1	17	17	53.9	37.879	347	0	255.85	12229000000	873530000	104010000	189210000	150240000	107990000	94481000	118810000	58464000	50332000	0.677886	0.451117	-0.0606208	-0.0581114	AR1Y2_0035	AR1Y2_0035	AR1Y2_0035 Glycerol-3-phosphate dehydrogenase [NAD(P)+] (EC 1.1.1.94)
	-0.0609515	0.270921			9.58458	9.59241	9.41729	9.47429	9.3414	9.62128	9.62573	9.72396							161	1	4	4	35.7	9.6221	84	0	30.399	31675000000	7918800000	963550000	1885300000	1161700000	958280000	604130000	963780000	711840000	670270000	0.270921	0.462638	-0.0609515	-0.0557728	AR1Y2_0295	AR1Y2_0295	AR1Y2_0295 SSU ribosomal protein S18p @ SSU ribosomal protein S18p, zinc-dependent
	-0.0609591	0.859642			9.15128	9.2158	9.17788	9.0994	9.29859	9.18364	9.20017	9.2058							396	1	15	14	81.8	23.214	203	0	144.55	12211000000	1110100000	113120000	186200000	143740000	108910000	246830000	92844000	77462000	141030000	0.859642	0.447567	-0.0609591	-0.0588606	AR1Y2_0803	AR1Y2_0803	AR1Y2_0803 Cytidylate kinase (EC 2.7.4.25)
	-0.0610071	0.513926			7.80841	7.75622	7.86533	7.85745	7.83422	7.91553	8.00156	7.78014							899	1	4	4	9.7	45.006	392	0	8.4131	585280000	36580000	3638100	6897400	7045800	5652200	4285400	3482500	3227400	2351100	0.513926	0.452432	-0.0610071	-0.0578509	AR1Y2_1722	AR1Y2_1722	AR1Y2_1722 Response regulator containing a CheY-like receiver domain and a GGDEF domain
	-0.0614769	0.955788			8.74718	8.7196	8.71192	8.70518	8.74374	8.86241	8.80188	8.72175							1094	1	19	19	41.9	53.141	485	0	125	4400100000	162970000	19170000	26154000	22557000	25070000	21867000	20708000	14236000	13205000	0.955788	0.445556	-0.0614769	-0.0595199	AR1Y2_2108	AR1Y2_2108	AR1Y2_2108 N-acetylmuramoyl-L-alanine amidase (EC 3.5.1.28)
	-0.0618459	0.699587			7.70339	7.84744	7.83294	7.71106	7.86201	7.83084	7.78384	7.86554							1163	1	7	7	36.1	22.251	191	0	17.373	530680000	40822000	3672000	7759200	9403700	5169100	5142300	3747000	2735700	3192900	0.699587	0.445975	-0.0618459	-0.0593005	AR1Y2_2244	AR1Y2_2244	AR1Y2_2244 Segregation and condensation protein B
	-0.0626757	0.497611			8.65324	8.81403	8.8499	8.75499	8.89802	8.75446	8.77519	8.8952							1781	1	13	7	73.6	22.584	208	0	95.705	4788300000	532030000	29076000	64921000	76577000	43733000	130290000	146180000	15481000	25776000	0.497611	0.445755	-0.0626757	-0.0592646	AR1Y2_3232	AR1Y2_3232	AR1Y2_3232 D-arabino-3-hexulose 6-phosphate formaldehyde-lyase (EC 4.1.2.43)
	-0.0626767	1.81111			9.32496	9.32543	9.36892	9.3843	9.42627	9.43294	9.41159	9.38353							724	1	36	36	70.3	54.253	485	0	260.66	20312000000	752300000	80557000	148200000	126450000	111010000	99460000	75324000	56706000	54599000	1.81111	0.43599	-0.0626767	-0.061525	AR1Y2_1380	AR1Y2_1380	AR1Y2_1380 UDP-N-acetylmuramoylalanyl-D-glutamate--2,6-diaminopimelate ligase (EC 6.3.2.13)
	-0.0630108	0.505996			7.77919	7.8082	7.68694	7.75587	7.79243	7.70015	7.94355	7.84611							1599	1	4	4	32.7	12.201	107	0	10.627	546500000	109300000	4179300	31483000	19445000	17840000	14811000	5531500	7432000	8579000	0.505996	0.445384	-0.0630108	-0.0596086	AR1Y2_2960	AR1Y2_2960	AR1Y2_2960 Helix-turn-helix motif
	-0.0633729	0.867397			8.78826	8.76507	8.69238	8.68886	8.87559	8.78499	8.7601	8.76739							592	1	8	8	85.3	18.004	163	0	140.31	4853300000	606660000	77431000	126570000	97568000	76131000	93458000	48674000	40992000	45833000	0.867397	0.437526	-0.0633729	-0.0611243	AR1Y2_1159	AR1Y2_1159	AR1Y2_1159 3-isopropylmalate dehydratase small subunit (EC 4.2.1.33)
	-0.0636415	0.901094			8.13975	8.27715	8.21381	8.14659	8.2404	8.2392	8.30391	8.24837							1809	1	9	9	30.7	28.497	257	0	35.689	1336200000	89083000	5842500	21902000	11136000	9542400	14722000	8580500	10014000	7343300	0.901094	0.436067	-0.0636415	-0.0614433	AR1Y2_3283	AR1Y2_3283	AR1Y2_3283 Phosphoribosylformimino-5-aminoimidazole carboxamide ribotide isomerase (EC 5.3.1.16)
	-0.0639012	1.93643			10.1133	10.0528	10.072	10.0932	10.1257	10.1467	10.1339	10.1806							1014	1	37	37	81.5	45.024	411	0	323.31	108690000000	5720300000	705760000	1111500000	893660000	807400000	730180000	575670000	418680000	477430000	1.93643	0.430733	-0.0639012	-0.0627821	AR1Y2_1964	AR1Y2_1964	AR1Y2_1964 Serine hydroxymethyltransferase (EC 2.1.2.1)
	-0.0641484	1.27581			10.145	10.1645	10.1482	10.1099	10.1802	10.2293	10.2609	10.1537							1895	1	44	44	84.8	32.363	289	0	323.31	126520000000	6326000000	823500000	1251500000	960890000	794570000	843140000	607100000	547990000	497310000	1.27581	0.432497	-0.0641484	-0.0624813	AR1Y2_3455	AR1Y2_3455	AR1Y2_3455 Lysine-arginine-ornithine-binding periplasmic protein precursor (TC 3.A.1.3.1)
	-0.0643275	0.518785			8.3653	8.27121	8.43135	8.39081	8.42645	8.34418	8.55701	8.38835							519	1	9	9	44.9	25.727	236	0	30.156	2411500000	185500000	6399400	4889400	9373700	144590000	9691000	3148500	4013700	3388700	0.518785	0.438523	-0.0643275	-0.0608536	AR1Y2_1046	AR1Y2_1046	AR1Y2_1046 CsdL (EC-YgdL) protein of the HesA/MoeB/ThiF family, part of the CsdA-E-L sulfur transfer pathway
	-0.0643973	0.439197			7.8849	7.95724	8.0335	8.09708	8.08325	8.15927	8.05304	7.93476							1087	1	7	7	24.7	32.268	291	0	28.364	993050000	76389000	6730600	21638000	14401000	13482000	8331800	5186600	2578600	4039900	0.439197	0.441469	-0.0643973	-0.0604365	AR1Y2_2096	AR1Y2_2096	AR1Y2_2096 Small-conductance mechanosensitive channel
	-0.0649077	0.601524			7.60876	7.68979	7.72269	7.683	7.77223	7.63547	7.70944	7.84673							312	1	5	5	19.5	28.622	246	0	8.2252	404060000	31082000	3229200	4689800	4457800	5209400	5428300	3130000	2769900	2167200	0.601524	0.436132	-0.0649077	-0.0617573	AR1Y2_0641	AR1Y2_0641	AR1Y2_0641 Methyltransferase, UbiE/COQ5 family
	-0.0653446	0.506288			8.72843	8.5469	8.63734	8.67229	8.71222	8.72286	8.81613	8.59513							1512	1	12	12	61.7	27.944	253	0	67.319	3876500000	352410000	52631000	73420000	46606000	47495000	43367000	28084000	37067000	23739000	0.506288	0.43564	-0.0653446	-0.0616946	AR1Y2_2818	AR1Y2_2818	AR1Y2_2818 Glutamine transport ATP-binding protein GlnQ (TC 3.A.1.3.2)
	-0.0658467	1.19289			8.7812	8.66528	8.73474	8.71734	8.78666	8.76853	8.83829	8.76846							1212	1	17	17	34	53.574	470	0	94.703	4486300000	186930000	28315000	30799000	29100000	25281000	24486000	17139000	17909000	13900000	1.19289	0.424313	-0.0658467	-0.0639862	AR1Y2_2311	AR1Y2_2311	AR1Y2_2311 tRNA-i(6)A37 methylthiotransferase
	-0.0659664	1.3609			9.66057	9.63333	9.61002	9.65779	9.75795	9.66827	9.66685	9.7325							1092	2	34	34	72.8	58.967	556	0	323.31	39405000000	1641900000	199870000	325220000	204480000	269900000	237610000	138300000	110690000	155830000	1.3609	0.423364	-0.0659664	-0.0643021	AR1Y2_2103;AR1Y2_0263	AR1Y2_2103	AR1Y2_2103 Dihydroxy-acid dehydratase (EC 4.2.1.9)
	-0.0662844	0.465323			8.34739	8.1677	8.09339	8.13255	8.24204	8.32145	8.27149	8.17117							265	1	8	8	34.8	27.823	253	0	24.658	1286900000	91921000	12446000	14080000	12239000	14670000	12074000	10862000	9970700	5579300	0.465323	0.433193	-0.0662844	-0.0622785	AR1Y2_0522	AR1Y2_0522	AR1Y2_0522 Transcriptional repressor of the fructose operon, DeoR family
	-0.0664778	0.649847			8.71292	8.75751	8.66774	8.74373	8.8567	8.66611	8.77174	8.85326							934	1	13	13	82.8	13.048	116	0	81.213	4706100000	784350000	84353000	152010000	101050000	135300000	128080000	74695000	44803000	64055000	0.649847	0.426733	-0.0664778	-0.0633707	AR1Y2_1790	AR1Y2_1790	AR1Y2_1790 Ribosome-binding factor A
	-0.0667777	0.836329			9.22827	9.08472	9.19139	9.19011	9.25749	9.29968	9.2242	9.18024							946	1	25	25	77.3	37.857	353	0	148.71	12645000000	602160000	71517000	103570000	93068000	83875000	79986000	75921000	53388000	40827000	0.836329	0.423311	-0.0667777	-0.0642115	AR1Y2_1820	AR1Y2_1820	AR1Y2_1820 1-hydroxy-2-methyl-2-(E)-butenyl 4-diphosphate synthase (EC 1.17.7.1)
	-0.067333	0.574954			8.5	8.60642	8.63448	8.68855	8.7208	8.58846	8.63573	8.7538							939	1	9	9	76.6	17.376	154	0	56.501	3731100000	533010000	53586000	117910000	105650000	68534000	75045000	38257000	35682000	38345000	0.574954	0.424639	-0.067333	-0.0638277	AR1Y2_1795	AR1Y2_1795	AR1Y2_1795 FIG000325: clustered with transcription termination protein NusA
	-0.0674863	1.60717			9.62399	9.55486	9.56121	9.56067	9.65636	9.6708	9.59821	9.64531							1162	1	30	29	51.1	63.331	579	0	323.31	36023000000	1334200000	167230000	365680000	192390000	172060000	158780000	106600000	81994000	89444000	1.60717	0.414836	-0.0674863	-0.0659907	AR1Y2_2243	AR1Y2_2243	AR1Y2_2243 Acetolactate synthase large subunit (EC 2.2.1.6)
	-0.0679762	0.778184			8.17211	8.19866	8.24105	8.14289	8.29576	8.27156	8.31321	8.14607							825	1	10	10	28	45.261	400	0	68.591	1422400000	56894000	5961100	13698000	12439000	5751100	6518500	3892000	3643500	4990900	0.778184	0.419229	-0.0679762	-0.0651613	AR1Y2_1584	AR1Y2_1584	AR1Y2_1584 Exodeoxyribonuclease VII large subunit (EC 3.1.11.6)
	-0.0689895	2.11948			11.3952	11.3978	11.3801	11.3411	11.4409	11.4265	11.442	11.4808							1652	1	136	135	86	127.21	1174	0	323.31	2211700000000	40212000000	4980500000	7479400000	5897900000	5034100000	6020300000	3922800000	3198300000	3678800000	2.11948	0.407362	-0.0689895	-0.0678033	AR1Y2_3042	AR1Y2_3042	AR1Y2_3042 Pyruvate-flavodoxin oxidoreductase (EC 1.2.7.-)
	-0.0691559	1.20272			8.96976	8.99927	9.0331	8.94897	9.12503	9.01317	9.05381	9.03571							1552	1	32	32	58.1	63.191	534	0	270.15	9099100000	337000000	36104000	67767000	61781000	47050000	50432000	25201000	22775000	25893000	1.20272	0.409155	-0.0691559	-0.0671211	AR1Y2_2887	AR1Y2_2887	AR1Y2_2887 hypothetical protein
	-0.0693967	0.722109			8.25054	8.2029	8.22326	8.08149	8.24259	8.28058	8.32323	8.18938							1045	1	9	9	25.9	44.896	401	0	72.523	1395200000	93011000	12942000	15537000	16998000	7213500	12362000	10981000	10063000	6913700	0.722109	0.413004	-0.0693967	-0.0662865	AR1Y2_2000	AR1Y2_2000	AR1Y2_2000 Type IV fimbrial assembly protein PilC
	-0.0700729	1.27446			9.41074	9.41042	9.43451	9.45194	9.55221	9.4461	9.45388	9.53571							1093	1	34	34	85	39.429	360	0	290	24327000000	1057700000	113340000	228640000	170950000	150320000	146110000	85248000	68954000	94142000	1.27446	0.407394	-0.0700729	-0.0680866	AR1Y2_2104	AR1Y2_2104	AR1Y2_2104 3-isopropylmalate dehydrogenase (EC 1.1.1.85)
	-0.0703475	0.831104			10.3923	10.4106	10.5358	10.4762	10.5132	10.5865	10.5388	10.4578							483	1	51	51	46.8	79.417	727	0	323.31	268110000000	11657000000	1269100000	1960900000	2244600000	1427500000	1589400000	1441800000	971640000	752160000	0.831104	0.408094	-0.0703475	-0.0674912	AR1Y2_0993	AR1Y2_0993	AR1Y2_0993 Ferrous iron transport protein B
	-0.0707183	0.911884			8.92353	8.78459	8.88525	8.94145	8.98165	8.98373	8.90822	8.94409							581	1	15	15	42.7	44.708	426	0	156.27	6801300000	425080000	44687000	77821000	70235000	64842000	62219000	45899000	22328000	37048000	0.911884	0.406565	-0.0707183	-0.0680404	AR1Y2_1130	AR1Y2_1130	AR1Y2_1130 5-Enolpyruvylshikimate-3-phosphate synthase (EC 2.5.1.19)
	-0.0710685	0.842334			8.41221	8.2611	8.29853	8.25503	8.36167	8.4321	8.38662	8.33074							1424	1	14	14	21.2	67.542	604	0	43.319	1822500000	75936000	7582500	15788000	14357000	8641900	9585500	9119400	5250600	5611000	0.842334	0.406989	-0.0710685	-0.0681857	AR1Y2_2633	AR1Y2_2633	AR1Y2_2633 Cell division protein FtsI [Peptidoglycan synthetase] (EC 2.4.1.129)
	-0.0711076	1.04433			8.8801	8.89801	8.84258	8.833	8.99756	8.95095	8.94319	8.84641							665	1	22	22	50.1	50.777	445	0	233.24	6161100000	246440000	33559000	45603000	33945000	23651000	36390000	32266000	25281000	15748000	1.04433	0.40482	-0.0711076	-0.0686859	AR1Y2_1279	AR1Y2_1279	AR1Y2_1279 Ribosomal protein S12p Asp88 (E. coli) methylthiotransferase
	-0.0711232	0.544195			8.02506	7.84151	7.89894	8.03635	7.97588	8.10291	8.06457	7.94299							1746	1	8	8	34.6	31.239	283	0	36.931	823520000	51470000	8470400	8554100	9157000	8964600	6656800	3641900	3240300	2784500	0.544195	0.409378	-0.0711232	-0.067054	AR1Y2_3194	AR1Y2_3194	AR1Y2_3194 ATPase component of general energizing module of ECF transporters
	-0.0717864	1.22331			8.25491	8.17992	8.22318	8.18259	8.29872	8.24252	8.34614	8.24037							78	1	13	13	24.5	51.698	458	0	28.135	1442400000	60098000	6798000	11350000	10977000	8823600	8085400	5039000	5027700	3997700	1.22331	0.398711	-0.0717864	-0.069628	AR1Y2_0134	AR1Y2_0134	AR1Y2_0134 RNA methyltransferase, TrmA family
	-0.0725274	1.10037			8.55572	8.5774	8.65185	8.5636	8.66317	8.67764	8.71134	8.58653							164	1	19	18	48.4	49.97	446	0	129.51	3358500000	119950000	11288000	22341000	18981000	16132000	19433000	14133000	9036200	8601300	1.10037	0.397782	-0.0725274	-0.0701173	AR1Y2_0298	AR1Y2_0298	AR1Y2_0298 Replicative DNA helicase (EC 3.6.1.-) [SA14-24]
	-0.0726755	1.20905			10.0704	9.9729	10.0384	10.0643	10.1643	10.1225	10.0912	10.0587							434	1	51	51	87.1	54.865	495	0	323.31	96722000000	3120100000	391770000	504180000	477370000	481720000	454120000	325500000	247540000	237860000	1.20905	0.397496	-0.0726755	-0.0704417	AR1Y2_0902	AR1Y2_0902	AR1Y2_0902 Threonine synthase (EC 4.2.3.1)
	-0.0729303	0.309691			8.51912	8.55359	8.39716	8.25544	8.6316	8.58672	8.49528	8.30343							1638	1	19	19	29.3	74.845	642	0	89.354	2292500000	60328000	5658400	8819900	4831500	4066800	15767000	10307000	5562000	5316400	0.309691	0.412582	-0.0729303	-0.0663461	AR1Y2_3025	AR1Y2_3025	AR1Y2_3025 Transcriptional antiterminator of lichenan operon, BglG family
	-0.0734481	0.776701			8.13127	7.96081	8.06055	8.05412	8.20341	8.14063	8.05843	8.09805							576	1	10	10	30.3	47.018	422	0	27.433	1017100000	46233000	5748600	9367200	7974300	5914000	6439500	4175600	2972100	3642200	0.776701	0.397889	-0.0734481	-0.0701677	AR1Y2_1119	AR1Y2_1119	AR1Y2_1119 Probable M18-family aminopeptidase 2 (EC 3.4.11.-)
	-0.0736148	0.395875			8.44479	8.19368	8.34788	8.12538	8.27547	8.44623	8.37333	8.31116							1830	1	4	4	25	24.029	212	0	43.84	1600000000	177780000	18763000	24466000	41183000	14747000	20880000	24066000	18579000	15095000	0.395875	0.407084	-0.0736148	-0.0680592	AR1Y2_3322	AR1Y2_3322	AR1Y2_3322 hypothetical protein
	-0.0737422	0.372198			8.58422	8.25986	8.53457	8.42513	8.48545	8.60847	8.59566	8.40915							1477	1	6	6	28.9	27.573	246	0	59.175	2471600000	190120000	32299000	19412000	39954000	23569000	20216000	23870000	19192000	11609000	0.372198	0.406826	-0.0737422	-0.0678986	AR1Y2_2762	AR1Y2_2762	AR1Y2_2762 protein tyrosine/serine phosphatase
	-0.0737953	0.882699			9.48585	9.39576	9.34258	9.35786	9.44529	9.52297	9.50501	9.40396							669	1	35	35	77.5	61.085	542	0	277.72	22356000000	859830000	119960000	173020000	123780000	113320000	116760000	83555000	67985000	61445000	0.882699	0.396936	-0.0737953	-0.0708065	AR1Y2_1286	AR1Y2_1286	AR1Y2_1286 ABC transporter ATP-binding protein uup
	-0.0738871	1.05103			7.7757	7.65876	7.68537	7.75253	7.7835	7.85526	7.78962	7.73952							1495	1	6	6	33.1	31.858	284	0	49.569	435160000	31083000	3269100	2195900	7104900	4120900	5123400	4936000	2353300	1979300	1.05103	0.395504	-0.0738871	-0.0712897	AR1Y2_2798	AR1Y2_2798	AR1Y2_2798 Protein-N(5)-glutamine methyltransferase PrmC, methylates polypeptide chain release factors RF1 and RF2
	-0.0741093	0.984691			8.39973	8.39742	8.36819	8.40064	8.37357	8.4339	8.52197	8.53297							866	1	4	4	4.5	127.19	1095	0.0027115	3.0517	2299200000	38969000	3825400	9586100	4655600	4761800	4148000	3707300	4557700	3727600	0.984691	0.395465	-0.0741093	-0.071352	AR1Y2_1642	AR1Y2_1642	AR1Y2_1642 Sensory box/GGDEF family protein
	-0.0741737	0.861821			8.58642	8.47999	8.60292	8.61243	8.69995	8.68331	8.63116	8.56404							674	1	10	10	42.2	29.569	251	0	39.986	3296400000	253570000	32444000	35342000	45274000	27472000	44557000	29075000	19025000	20378000	0.861821	0.395551	-0.0741737	-0.071096	AR1Y2_1291	AR1Y2_1291	AR1Y2_1291 Exodeoxyribonuclease III (EC 3.1.11.2)
	-0.0742911	0.643989			7.45474	7.53213	7.44154	7.36416	7.54481	7.3947	7.57335	7.57687							87	1	7	7	15.3	73.455	634	0	13.343	251110000	7385700	334700	659060	1947200	1926600	839550	381500	892160	404930	0.643989	0.397065	-0.0742911	-0.0704046	AR1Y2_0155	AR1Y2_0155	AR1Y2_0155 FOG: GGDEF domain-like
	-0.0743227	1.1934			8.19123	8.11856	8.13941	8.06859	8.18418	8.20101	8.26257	8.16732							1086	1	14	14	32.9	65.605	574	0	64.351	1218000000	38062000	4778600	9809400	6416700	3955600	3688100	3609800	2940000	2863400	1.1934	0.393883	-0.0743227	-0.0719619	AR1Y2_2095	AR1Y2_2095	AR1Y2_2095 weak similarity to adhesions
	-0.0745862	0.0408939			5.9	7.65282	7.59589	7.66147	7.86256	7.68645	7.65952	5.9							1547	1	4	4	21.3	24.291	225	0	6.0687	453480000	56684000	4927800	12869000	13519000	12042000	4746600	4094500	3117200	1368500	0.0408939	0.522009	-0.0745862	-0.045657	AR1Y2_2881	AR1Y2_2881	AR1Y2_2881 4-amino-6-deoxy-N-Acetyl-D-hexosaminyl-(Lipid carrier) acetyltrasferase
	-0.0747601	0.516987			7.65176	7.63919	7.77861	7.56771	7.7062	7.70862	7.64416	7.87734							880	1	8	8	37	33.563	308	0	24.434	415460000	25966000	3340000	5071900	5283500	3000200	2717600	2839600	874270	2839300	0.516987	0.397247	-0.0747601	-0.0700964	AR1Y2_1684	AR1Y2_1684	AR1Y2_1684 Inosine-uridine preferring nucleoside hydrolase (EC 3.2.2.1)
	-0.074851	1.22768			9.47038	9.34543	9.39751	9.42888	9.47667	9.5332	9.48831	9.44342							593	1	25	25	65.7	44.422	414	0	165.66	22341000000	971360000	130380000	163490000	138400000	156710000	122170000	97365000	90838000	72014000	1.22768	0.391911	-0.074851	-0.0725146	AR1Y2_1160	AR1Y2_1160	AR1Y2_1160 3-isopropylmalate dehydratase large subunit (EC 4.2.1.33)
	-0.0749769	1.37884			9.54002	9.56418	9.60607	9.62215	9.67748	9.71139	9.61936	9.6241							1952	1	28	28	84.4	29.147	256	0	191.15	35635000000	2096200000	302020000	505060000	382440000	144280000	351300000	122080000	71922000	217050000	1.37884	0.393142	-0.0749769	-0.0728592	AR1Y2_3552	AR1Y2_3552	AR1Y2_3552 RNA-binding protein Jag
	-0.0751436	1.34178			9.81192	9.75054	9.72404	9.7558	9.80965	9.9017	9.79603	9.83549							1105	1	39	39	80.4	44.249	398	0	323.31	49006000000	1815000000	226540000	313500000	269610000	246740000	227330000	237370000	135660000	158280000	1.34178	0.392787	-0.0751436	-0.0729646	AR1Y2_2121	AR1Y2_2121	AR1Y2_2121 Short-chain alcohol dehydrogenase family
	-0.0752609	2.2487			9.71324	9.73626	9.69925	9.68671	9.77153	9.77068	9.76707	9.82721							855	1	38	38	83.8	45.09	413	0	323.31	46092000000	1707100000	230380000	355170000	228970000	216360000	214050000	179670000	137150000	145350000	2.2487	0.390967	-0.0752609	-0.0739382	AR1Y2_1624	AR1Y2_1624	AR1Y2_1624 Gamma-glutamyl phosphate reductase (EC 1.2.1.41)
	-0.0752928	0.95215			8.5131	8.4314	8.42442	8.45117	8.62329	8.4712	8.48183	8.54494							1165	1	7	7	28.4	32.825	289	0	14.777	3631100000	279310000	49909000	49814000	38151000	20696000	66814000	18447000	14378000	21105000	0.95215	0.392478	-0.0752928	-0.0723692	AR1Y2_2246	AR1Y2_2246	AR1Y2_2246 Ser/Thr protein phosphatase family protein
	-0.0753839	1.10933			8.3552	8.40439	8.32545	8.27754	8.37053	8.46973	8.44044	8.38342							81	1	18	18	41.4	60.707	536	0	68.949	2028300000	67608000	7629600	14005000	10676000	7811100	9969400	5980900	6158100	5378300	1.10933	0.392405	-0.0753839	-0.0728013	AR1Y2_0147	AR1Y2_0147	AR1Y2_0147 COG2199: FOG: GGDEF domain
	-0.0755677	1.43461			9.51025	9.52827	9.44097	9.48921	9.51278	9.56135	9.58485	9.612							246	1	29	29	66.9	39.586	359	0	203.97	27526000000	1529200000	186890000	337740000	212800000	215270000	176980000	149140000	107170000	143220000	1.43461	0.39143	-0.0755677	-0.0734919	AR1Y2_0471	AR1Y2_0471	AR1Y2_0471 D-alanine--D-alanine ligase (EC 6.3.2.4)
	-0.0756648	0.90575			9.3195	9.29988	9.21312	9.19512	9.30127	9.26996	9.39843	9.36063							1908	1	19	19	64.3	20.34	182	0	203.71	16126000000	1791800000	296640000	383680000	221510000	221690000	255270000	130170000	149460000	133370000	0.90575	0.391918	-0.0756648	-0.0725905	AR1Y2_3481	AR1Y2_3481	AR1Y2_3481 Transcription antitermination protein NusG
	-0.075846	1.42653			8.70884	8.76078	8.76916	8.79627	8.87126	8.87327	8.80236	8.79153							455	1	31	31	58.5	72.948	651	0	280.75	5155500000	132190000	15286000	29372000	19517000	18407000	17163000	15052000	7784900	9611300	1.42653	0.39162	-0.075846	-0.0737444	AR1Y2_0945	AR1Y2_0945	AR1Y2_0945 DNA ligase (EC 6.5.1.2)
	-0.075865	1.35907			8.08332	8.19139	8.151	8.09681	8.17064	8.18738	8.23218	8.23578							546	1	14	14	15.4	114.71	995	0	47.814	1209500000	24191000	2483900	6061900	4101700	1883000	2850000	2222700	2732500	1855100	1.35907	0.391278	-0.075865	-0.0736696	AR1Y2_1078	AR1Y2_1078	AR1Y2_1078 diguanylate cyclase/phosphodiesterase (GGDEF & EAL domains) with PAS/PAC sensor(s)
	-0.0760398	0.539624			8.45518	8.23345	8.24886	8.37009	8.31979	8.41606	8.50329	8.3726							338	1	13	12	28.1	51.519	455	0	24.974	1827200000	87008000	11651000	14050000	13202000	12796000	10768000	9574200	7784000	7183400	0.539624	0.395684	-0.0760398	-0.0713766	AR1Y2_0699	AR1Y2_0699	AR1Y2_0699 Citrate synthase (si) (EC 2.3.3.1)
	-0.0761662	1.18636			9.4322	9.54076	9.53575	9.55847	9.60052	9.63614	9.54927	9.58591							187	1	37	37	92.7	50.489	465	0	323.31	29619000000	1139200000	118320000	217990000	178900000	155390000	163820000	145880000	75364000	83518000	1.18636	0.391631	-0.0761662	-0.0736762	AR1Y2_0333	AR1Y2_0333	AR1Y2_0333 ATP synthase beta chain (EC 3.6.3.14)
	-0.0762556	1.04338			8.63814	8.52388	8.62256	8.68357	8.72097	8.67794	8.72264	8.65161							1951	1	16	16	43.8	50.494	457	0	81.278	3677800000	153240000	16441000	26680000	24768000	25130000	23071000	15310000	9034800	12807000	1.04338	0.391128	-0.0762556	-0.0734753	AR1Y2_3551	AR1Y2_3551	AR1Y2_3551 GTPase and tRNA-U34 5-formylation enzyme TrmE
	-0.0769022	1.43937			8.89811	8.92484	8.81778	8.84122	8.92732	8.98964	8.93047	8.94211							1785	1	19	19	58.6	38.402	353	0	142.38	6694300000	352330000	32982000	73627000	57806000	40337000	50389000	38624000	28315000	30248000	1.43937	0.389421	-0.0769022	-0.0747598	AR1Y2_3237	AR1Y2_3237	AR1Y2_3237 Enoyl-[acyl-carrier-protein] reductase [FMN] (EC 1.3.1.9)
	-0.0770209	1.10812			8.74318	8.6602	8.76861	8.79906	8.87914	8.80766	8.80949	8.78285							838	1	15	15	72.4	24.514	217	0	57.761	4739700000	394980000	41244000	50277000	71293000	53208000	66433000	40099000	35475000	36948000	1.10812	0.389452	-0.0770209	-0.0743244	AR1Y2_1598	AR1Y2_1598	AR1Y2_1598 ATP phosphoribosyltransferase (EC 2.4.2.17)
	-0.0774387	0.331381			7.66437	7.95844	7.60589	7.77387	7.93226	7.86769	7.86591	7.64646							451	1	6	6	36.3	21.77	201	0	21.646	509900000	56655000	5569600	13402000	5253100	8963300	8417900	5963000	5318200	3767600	0.331381	0.397186	-0.0774387	-0.0704268	AR1Y2_0940	AR1Y2_0940	AR1Y2_0940 2-C-methyl-D-erythritol 2,4-cyclodiphosphate synthase (EC 4.6.1.12)
	-0.077632	1.13097			8.66405	8.56148	8.6553	8.55844	8.63117	8.73255	8.70391	8.68218							617	1	28	28	38.4	94.025	848	0	118.97	3718600000	79120000	10018000	16580000	15417000	9409100	8725400	7541300	5099700	6328900	1.13097	0.389321	-0.077632	-0.0749399	AR1Y2_1208	AR1Y2_1208	AR1Y2_1208 Multimodular transpeptidase-transglycosylase (EC 2.4.1.129) (EC 3.4.-.-)
	-0.0784411	0.341429			9.16578	9.23977	9.28551	9.56732	9.46412	9.27729	9.36953	9.46121							1391	1	10	10	54.7	15.239	137	0	164.31	21918000000	4383600000	285270000	891170000	522620000	1109700000	691150000	265740000	203030000	415010000	0.341429	0.395872	-0.0784411	-0.0714162	AR1Y2_2575	AR1Y2_2575	AR1Y2_2575 FIG00529162: hypothetical protein
	-0.0785637	1.13735			9.20895	9.11364	9.16994	9.12159	9.21701	9.27637	9.27724	9.15776							1469	1	20	20	72.3	28.054	256	0	323.31	12760000000	981510000	132750000	183740000	174880000	129250000	129020000	81493000	87148000	63230000	1.13735	0.385951	-0.0785637	-0.0758208	AR1Y2_2750	AR1Y2_2750	AR1Y2_2750 Peptidyl-prolyl cis-trans isomerase (EC 5.2.1.8)
	-0.0786182	1.87954			7.25479	7.32697	7.31813	7.26081	7.36567	7.39536	7.3359	7.37823							1803	1	5	5	5.6	101.88	891	0	14.653	165600000	3066700	273940	576840	346690	416310	566120	400260	250050	236510	1.87954	0.382651	-0.0786182	-0.0768797	AR1Y2_3269	AR1Y2_3269	AR1Y2_3269 NtrC family Transcriptional regulator, ATPase domain
	-0.0786929	0.247624			8.41726	8.1231	8.59285	8.45295	8.57843	8.22549	8.53643	8.56058							1304	1	14	14	42.6	29.076	265	0	34.674	2283800000	163130000	21488000	11984000	35879000	29270000	29796000	5209300	14488000	15012000	0.247624	0.398906	-0.0786929	-0.069676	AR1Y2_2444	AR1Y2_2444	AR1Y2_2444 Molybdenum ABC transporter, periplasmic molybdenum-binding protein ModA (TC 3.A.1.8.1)
	-0.0789065	1.2631			9.49912	9.53906	9.50196	9.61295	9.62995	9.56246	9.61954	9.65678							1415	1	22	22	80.6	26.778	237	0	323.31	31089000000	2220600000	236980000	442620000	308120000	283370000	362040000	203400000	187170000	196910000	1.2631	0.383926	-0.0789065	-0.0763772	AR1Y2_2619	AR1Y2_2619	AR1Y2_2619 FIG00522739: hypothetical protein
	-0.0789499	1.16807			9.13277	9.09913	9.15731	9.00363	9.18974	9.14594	9.19637	9.17658							1186	1	18	16	50.3	35.963	332	0	323.31	10899000000	605480000	64388000	129230000	103020000	68716000	64240000	66676000	60388000	48831000	1.16807	0.384081	-0.0789499	-0.0762423	AR1Y2_2282	AR1Y2_2282	AR1Y2_2282 ABC transporter substrate-binding protein
	-0.0794694	2.21662			9.62177	9.60683	9.64526	9.62101	9.67115	9.7123	9.74847	9.68083							223	1	48	48	60.9	67.087	609	0	323.31	37502000000	1250100000	136820000	256530000	192680000	181440000	146630000	126770000	125460000	83715000	2.21662	0.379762	-0.0794694	-0.077973	AR1Y2_0396	AR1Y2_0396	AR1Y2_0396 Cell division protein FtsH (EC 3.4.24.-)
	-0.0797341	1.07688			8.75409	8.75609	8.78008	8.73325	8.76924	8.93682	8.79142	8.84496							132	1	17	17	19.4	100.01	883	0	26.984	5066100000	105540000	8467600	23609000	24968000	10334000	9093700	7228600	14338000	7505300	1.07688	0.382556	-0.0797341	-0.0767781	AR1Y2_0236	AR1Y2_0236	AR1Y2_0236 Ribosome protection-type tetracycline resistance related proteins, group 2
	-0.0797367	0.67648			8.09346	8.10772	8.0325	8.13226	8.24117	8.21301	8.21672	8.01397							1196	1	12	12	26.9	52.04	454	0	25.472	1141000000	47541000	4940100	14057000	6177600	5369400	5262200	5088600	4592600	2054200	0.67648	0.387016	-0.0797367	-0.0754442	AR1Y2_2293	AR1Y2_2293	AR1Y2_2293 FIG00520355: hypothetical protein
	-0.0797482	0.36144			7.64946	7.57947	7.64435	7.7672	7.98723	7.69913	7.57903	7.6941							1148	1	3	3	25	15.112	132	0	9.4835	434010000	86803000	10423000	15102000	13547000	14810000	15475000	6816100	4205100	6425300	0.36144	0.392706	-0.0797482	-0.0728048	AR1Y2_2224	AR1Y2_2224	AR1Y2_2224 hypothetical protein
	-0.0798147	1.17388			8.61284	8.57893	8.69785	8.62805	8.67324	8.78497	8.6904	8.6883							1588	1	28	28	29.3	131.19	1153	0	116.1	3637400000	57737000	6331100	10390000	8953200	7970700	6726300	6977200	4929200	5459300	1.17388	0.382162	-0.0798147	-0.07706	AR1Y2_2928	AR1Y2_2928	AR1Y2_2928 DNA polymerase III alpha subunit (EC 2.7.7.7)
	-0.0805397	1.25766			8.11297	8.10568	8.06243	8.17009	8.1697	8.14974	8.18676	8.26713							1460	1	6	6	40.1	18.285	162	0	15.668	1121100000	93428000	11728000	14267000	15816000	14616000	11630000	10125000	7942900	7303400	1.25766	0.379696	-0.0805397	-0.0778965	AR1Y2_2735	AR1Y2_2735	AR1Y2_2735 Cob(I)alamin adenosyltransferase (EC 2.5.1.17)
	-0.0808806	2.2871			9.53889	9.49543	9.51512	9.55332	9.63653	9.57649	9.59077	9.62249							5	1	55	55	61.3	93.082	826	0	323.31	31446000000	641750000	79162000	115430000	99921000	89291000	97914000	56441000	47939000	55653000	2.2871	0.378914	-0.0808806	-0.0793831	AR1Y2_0006	AR1Y2_0006	AR1Y2_0006 DNA gyrase subunit A (EC 5.99.1.3)
	-0.0808897	1.40852			9.58134	9.53219	9.56645	9.49318	9.65696	9.66075	9.62043	9.55858							1788	1	34	34	72.8	51.263	460	0	251.75	32519000000	1250700000	149860000	302790000	192010000	142090000	155380000	118400000	99157000	91040000	1.40852	0.380274	-0.0808897	-0.0784764	AR1Y2_3240	AR1Y2_3240	AR1Y2_3240 Biotin carboxylase of acetyl-CoA carboxylase (EC 6.3.4.14)
	-0.0808958	1.03604			7.70807	7.66746	7.69441	7.72667	7.83926	7.74009	7.69162	7.84924							1390	1	6	6	14	49.102	451	0	12.649	467110000	18684000	1811200	4030900	3540100	2000700	3366000	1937800	773520	1224200	1.03604	0.380211	-0.0808958	-0.0777555	AR1Y2_2574	AR1Y2_2574	AR1Y2_2574 DNA repair protein RadA
	-0.0810578	1.07118			8.7698	8.64393	8.68539	8.64871	8.73642	8.84399	8.76342	8.72823							1925	1	11	11	70.6	25.995	238	0	99.799	4263700000	355310000	56517000	48473000	67655000	64602000	29442000	24425000	30706000	33491000	1.07118	0.380775	-0.0810578	-0.0779911	AR1Y2_3509	AR1Y2_3509	AR1Y2_3509 5-methylthioadenosine nucleosidase (EC 3.2.2.16) @ S-adenosylhomocysteine nucleosidase (EC 3.2.2.9)
	-0.0812004	0.845896			8.69736	8.64257	8.65569	8.69085	8.86343	8.69015	8.66418	8.79352							1315	1	14	14	70.1	31.962	288	0	93.021	4123600000	317200000	42917000	57351000	39806000	48899000	48974000	23943000	24208000	31098000	0.845896	0.381395	-0.0812004	-0.0774712	AR1Y2_2466	AR1Y2_2466	AR1Y2_2466 DegV family protein
	-0.0816448	0.783365			8.58925	8.61304	8.70187	8.68368	8.77792	8.82343	8.68194	8.63112							1707	1	28	28	33.9	104.6	941	0	119	3971200000	81044000	9657100	14047000	12278000	12859000	11505000	9471100	5764300	5463200	0.783365	0.380533	-0.0816448	-0.0776386	AR1Y2_3132	AR1Y2_3132	AR1Y2_3132 Excinuclease ABC subunit A
	-0.0817423	0.849975			8.7698	8.5916	8.7535	8.59956	8.7515	8.7695	8.76495	8.75547							1805	1	10	10	45.3	28.044	245	0	41.697	4229800000	469970000	54260000	81562000	90697000	54388000	61799000	46652000	37885000	42730000	0.849975	0.380469	-0.0817423	-0.0779788	AR1Y2_3272	AR1Y2_3272	AR1Y2_3272 1-acyl-sn-glycerol-3-phosphate acyltransferase (EC 2.3.1.51)
	-0.0818338	2.26004			9.4933	9.47343	9.46243	9.51634	9.60206	9.58604	9.54105	9.54368							1578	1	28	28	83.3	34.652	312	0	296.4	28490000000	1356700000	166750000	258160000	210250000	212430000	195100000	131140000	91724000	91107000	2.26004	0.377051	-0.0818338	-0.080281	AR1Y2_2917	AR1Y2_2917	AR1Y2_2917 Ornithine carbamoyltransferase (EC 2.1.3.3)
	-0.0820115	1.05423			8.05208	8.03643	8.13792	7.94697	8.10606	8.12061	8.1529	8.12189							317	1	6	6	9.8	68.294	641	0	8.9231	895730000	40715000	2492800	7547700	5188500	4606700	6070400	5342800	4449800	5016200	1.05423	0.38063	-0.0820115	-0.0788318	AR1Y2_0653	AR1Y2_0653	AR1Y2_0653 PTS system, trehalose-specific IIB component (EC 2.7.1.69) / PTS system, trehalose-specific IIC component (EC 2.7.1.69)
	-0.0820215	0.934006			9.13037	9.2141	9.22835	9.23591	9.36376	9.22637	9.21426	9.33242							883	1	21	20	92	26.559	238	0	197.96	15054000000	1075300000	94864000	232600000	203160000	182080000	122530000	100410000	61018000	78611000	0.934006	0.38063	-0.0820215	-0.0785095	AR1Y2_1694	AR1Y2_1694	AR1Y2_1694 N-acetylmannosamine-6-phosphate 2-epimerase (EC 5.1.3.9)
	-0.0821111	0.895982			10.1469	10.0384	10.0287	9.99554	10.149	10.171	10.1798	10.0381							1877	1	40	40	87.6	46.603	419	0	323.31	97346000000	4635500000	586880000	819960000	553070000	453500000	535770000	1117700000	288120000	280490000	0.895982	0.379963	-0.0821111	-0.0784715	AR1Y2_3409	AR1Y2_3409	AR1Y2_3409 Beta-ureidopropionase (EC 3.5.1.6)
	-0.0821352	3.17126			8.72839	8.74124	8.75673	8.73561	8.81867	8.83882	8.79226	8.84076							487	1	42	42	42.5	128.41	1099	0	134.37	4838800000	75606000	9825900	13800000	11733000	10258000	11192000	7354200	5868400	5575000	3.17126	0.375158	-0.0821352	-0.0810977	AR1Y2_0999	AR1Y2_0999	AR1Y2_0999 FIG007317: Chromosome segregation protein SMC-like
	-0.0824518	0.827527			8.77761	8.81204	8.74624	8.76051	8.95561	8.81767	8.9107	8.74222							1347	1	9	9	42.3	32.367	293	0	135.88	5579600000	464970000	53291000	105510000	52194000	64894000	71703000	40689000	41343000	35343000	0.827527	0.380977	-0.0824518	-0.0785418	AR1Y2_2512	AR1Y2_2512	AR1Y2_2512 LacX protein, plasmid
	-0.08249	1.14125			9.43592	9.58613	9.5029	9.51581	9.58151	9.60484	9.53941	9.64496							359	1	18	18	87.4	30.247	277	0	323.31	29661000000	2471800000	269600000	415800000	380970000	294820000	374200000	287990000	192230000	256140000	1.14125	0.37861	-0.08249	-0.0794801	AR1Y2_0751	AR1Y2_0751	AR1Y2_0751 Transketolase, N-terminal section (EC 2.2.1.1)
	-0.0826868	0.654839			7.90393	7.90684	7.81647	7.7814	7.90375	7.92538	8.07809	7.83216							1612	1	4	4	68.7	9.2468	83	0	20.923	616480000	154120000	21693000	27342000	21424000	19429000	21749000	17691000	17635000	7157500	0.654839	0.379473	-0.0826868	-0.0779621	AR1Y2_2981	AR1Y2_2981	AR1Y2_2981 FIG00521197: hypothetical protein
	-0.0829909	1.24393			8.23772	8.3665	8.31639	8.33674	8.46286	8.37725	8.38274	8.36646							1425	1	18	18	56.6	35.527	311	0	80.992	1855800000	142760000	22082000	31943000	19576000	19949000	15796000	7741500	9485500	16183000	1.24393	0.377526	-0.0829909	-0.0801605	AR1Y2_2635	AR1Y2_2635	AR1Y2_2635 rRNA small subunit methyltransferase H
	-0.0829916	0.758372			8.55595	8.47919	8.50321	8.56868	8.65516	8.51151	8.72645	8.54588							1238	1	6	6	39	12.945	118	0	30.142	3114600000	519100000	50919000	102080000	86315000	77654000	63766000	52193000	51475000	34708000	0.758372	0.380591	-0.0829916	-0.0787484	AR1Y2_2339	AR1Y2_2339	AR1Y2_2339 FIG001802: Putative alkaline-shock protein
	-0.0831387	1.3841			8.8728	8.88963	8.91246	8.87949	9.05196	8.98876	8.92641	8.91981							1069	1	22	22	39.1	67.069	603	0	314.12	7170900000	298790000	34245000	58230000	50609000	39778000	47064000	27429000	21596000	19837000	1.3841	0.377032	-0.0831387	-0.0805515	AR1Y2_2058	AR1Y2_2058	AR1Y2_2058 Translation elongation factor LepA
	-0.0832295	1.63507			8.60972	8.68571	8.66106	8.65364	8.7838	8.68209	8.75927	8.71789							1399	1	22	22	36.9	77.417	667	0	148.43	4048000000	115660000	12278000	21935000	19160000	13930000	20145000	11510000	8561200	8138100	1.63507	0.375078	-0.0832295	-0.0810027	AR1Y2_2583	AR1Y2_2583	AR1Y2_2583 FIG00525182: hypothetical protein
	-0.0833969	1.19325			9.26435	9.14672	9.14129	9.1692	9.28619	9.2397	9.21293	9.31633							1401	1	16	16	74.1	24.858	224	0	217.43	13693000000	1053300000	138500000	203540000	160400000	150330000	156050000	86238000	64588000	93620000	1.19325	0.377176	-0.0833969	-0.0804356	AR1Y2_2587	AR1Y2_2587	AR1Y2_2587 Orotate phosphoribosyltransferase (EC 2.4.2.10)
	-0.0838971	1.75987			8.66386	8.6375	8.61483	8.60287	8.73482	8.75741	8.70711	8.65531							199	1	16	16	51.6	31.357	281	0	56.123	3680300000	230020000	28993000	38945000	33660000	28379000	37114000	28866000	18323000	15741000	1.75987	0.375556	-0.0838971	-0.0817883	AR1Y2_0349	AR1Y2_0349	AR1Y2_0349 ABC transporter, ATP-binding protein
	-0.0845611	1.03277			9.68077	9.74349	9.64696	9.79768	9.81261	9.85709	9.80556	9.73189							1428	1	32	32	58.4	44.478	404	0	199.71	44809000000	2358400000	281860000	370960000	296640000	374970000	346040000	286380000	214970000	186580000	1.03277	0.37541	-0.0845611	-0.0811269	AR1Y2_2640	AR1Y2_2640	AR1Y2_2640 L,L-diaminopimelate aminotransferase (EC 2.6.1.83)
	-0.0845847	0.697457			9.39109	9.59228	9.50241	9.62705	9.62786	9.57388	9.56903	9.6804							1755	1	22	22	81.8	23.669	214	0	99.097	30263000000	2521900000	206030000	469170000	346270000	465900000	342930000	251650000	206570000	233380000	0.697457	0.377829	-0.0845847	-0.0798832	AR1Y2_3204	AR1Y2_3204	AR1Y2_3204 Adenylate kinase (EC 2.7.4.3)
	-0.0846348	1.46237			9.24047	9.16218	9.19173	9.13507	9.24267	9.21919	9.3025	9.30363							1896	1	16	16	50.4	28.851	254	0	76.858	13228000000	826760000	105120000	143000000	130870000	108430000	109730000	89495000	83734000	56386000	1.46237	0.374445	-0.0846348	-0.0820839	AR1Y2_3456	AR1Y2_3456	AR1Y2_3456 Amino-acid ABC transporter ATP-binding protein
	-0.0848068	0.529759			7.52271	7.51184	7.36959	7.37029	7.4781	7.43169	7.49896	7.70491							211	1	3	3	8	33.08	300	0	4.674	251130000	14772000	1989900	3482500	1969800	1743800	1706400	1095000	995510	1789400	0.529759	0.380298	-0.0848068	-0.0789652	AR1Y2_0372	AR1Y2_0372	AR1Y2_0372 Ribokinase (EC 2.7.1.15)
	-0.0851691	0.0661785			7.2082	7.12254	7.07375	5.9	7.26167	7.20691	7.2766	5.9							650	1	2	2	6.3	75.242	701	0	14.148	112710000	7044400	970860	1558600	1097700	427310	1124600	788290	627810	449320	0.0661785	0.450608	-0.0851691	-0.0584077	AR1Y2_1254	AR1Y2_1254	AR1Y2_1254 PTS system, beta-glucoside-specific IIB component (EC 2.7.1.69) / PTS system, beta-glucoside-specific IIC component / PTS system, beta-glucoside-specific IIA component
	-0.0852832	0.353279			7.70664	7.51622	7.66629	7.69151	7.83843	7.94085	7.56667	7.57583							1300	1	4	4	13.1	46.791	420	0	15.747	418360000	19922000	2127000	3674300	3117400	2466400	3944600	2707900	905110	979420	0.353279	0.381503	-0.0852832	-0.077253	AR1Y2_2434	AR1Y2_2434	AR1Y2_2434 L-sorbose 1-phosphate reductase (EC 1.1.1.-)
	-0.085948	0.820393			8.56361	8.71186	8.68665	8.72625	8.82071	8.66431	8.73421	8.81292							1649	2	15	15	51.8	35.32	332	0	121.98	4526500000	282910000	30455000	61350000	49587000	36279000	37005000	25197000	16327000	26706000	0.820393	0.375086	-0.085948	-0.0816786	AR1Y2_3101;AR1Y2_3039	AR1Y2_3101;AR1Y2_3039	AR1Y2_3101 Putative dihydroxyacetone kinase (EC 2.7.1.29), dihydroxyacetone binding subunit;AR1Y2_3039 Putative dihydroxyacetone kinase (EC 2.7.1.29), dihydroxyacetone binding subunit
	-0.0863583	0.0672621			7.08156	5.9	7.19714	7.11351	7.30557	7.16477	7.26731	5.9							782	1	3	3	10.4	58.029	529	0	9.9405	112240000	7015000	895080	733630	1707300	663120	1449400	745220	388110	433160	0.0672621	0.445515	-0.0863583	-0.0592486	AR1Y2_1508	AR1Y2_1508	AR1Y2_1508 Na(+)/H(+) antiporter
	-0.087032	0.583939			7.71519	7.56495	7.59032	7.78282	7.67777	7.83893	7.82519	7.65952							1941	1	3	3	13	25.921	223	0	7.0258	400620000	36420000	5799600	5409000	4533600	6096700	4509500	4586000	3933800	1552100	0.583939	0.375316	-0.087032	-0.0813318	AR1Y2_3541	AR1Y2_3541	AR1Y2_3541 Two-component response regulator BceR
	-0.0881858	0.937038			8.28782	8.30839	8.39289	8.30473	8.53652	8.36446	8.37983	8.36577							1097	1	8	8	76.1	13.456	117	0	62.25	1940100000	323360000	30407000	59003000	58638000	27353000	62156000	35382000	25784000	24632000	0.937038	0.366651	-0.0881858	-0.0841497	AR1Y2_2112	AR1Y2_2112	AR1Y2_2112 Ribosomal silencing factor RsfA (former Iojap)
	-0.0882673	0.453257			8.56336	8.6138	8.67275	8.76757	8.75063	8.52618	8.85705	8.83669							1789	1	4	4	20.9	15.823	148	0	36.904	4239600000	1059900000	107090000	235040000	167320000	200950000	107580000	37052000	100450000	104440000	0.453257	0.375509	-0.0882673	-0.0811633	AR1Y2_3242	AR1Y2_3242	AR1Y2_3242 Biotin carboxyl carrier protein of acetyl-CoA carboxylase
	-0.0882809	1.23655			8.36788	8.32924	8.37732	8.26413	8.43985	8.47855	8.42645	8.34684							790	1	8	8	67.4	15.548	138	0	56.456	1765600000	176560000	20045000	31577000	24554000	19335000	19993000	17578000	36347000	7131400	1.23655	0.364754	-0.0882809	-0.0850688	AR1Y2_1517	AR1Y2_1517	AR1Y2_1517 Putative Holliday junction resolvase YqgF
	-0.0885985	0.431268			7.89374	7.82409	7.81118	7.76833	7.74184	8.11601	8.00035	7.79354							1680	1	5	5	22.4	28.468	254	0	41.132	583020000	48585000	6009200	10628000	5669700	4957900	5055800	8111800	5265400	2888000	0.431268	0.37582	-0.0885985	-0.0811689	AR1Y2_3095	AR1Y2_3095	AR1Y2_3095 Transcriptional repressor of the fructose operon, DeoR family
	-0.0886123	1.41262			8.72951	8.62925	8.74762	8.6434	8.80153	8.74245	8.75759	8.80266							713	1	28	28	49.4	68.066	597	0	121.41	4261600000	170460000	23202000	24793000	28141000	24047000	25500000	18860000	10552000	15368000	1.41262	0.363824	-0.0886123	-0.085732	AR1Y2_1363	AR1Y2_1363	AR1Y2_1363 FIG01032197: hypothetical protein
	-0.0886676	1.28999			9.19565	9.29559	9.33212	9.28729	9.43101	9.35689	9.34569	9.33173							699	1	22	22	40.4	61.065	557	0	274.6	17114000000	950800000	106320000	168920000	146810000	110420000	166290000	94780000	82314000	74960000	1.28999	0.364133	-0.0886676	-0.0855439	AR1Y2_1333	AR1Y2_1333	AR1Y2_1333 Sodium-dependent phosphate transporter
	-0.0892966	1.15703			9.34588	9.34017	9.3459	9.38753	9.53222	9.47041	9.42745	9.34659							520	1	19	19	80.2	14.983	126	0	212.87	20503000000	2278100000	242340000	336170000	354630000	377220000	349650000	255330000	170420000	192300000	1.15703	0.36407	-0.0892966	-0.0858205	AR1Y2_1048	AR1Y2_1048	AR1Y2_1048 Beta-lactamase repressor BlaI
	-0.0901489	1.45459			8.95702	8.88834	8.94504	8.88544	9.04595	9.06468	8.94924	8.97656							1281	1	26	26	34.7	84.551	735	0	126.04	7335600000	209590000	23118000	36079000	32607000	24470000	33907000	24736000	15413000	19257000	1.45459	0.358829	-0.0901489	-0.0872466	AR1Y2_2408	AR1Y2_2408	AR1Y2_2408 ATP-dependent DNA helicase UvrD/PcrA
	-0.0907898	0.693404			8.45794	8.3952	8.47392	8.54741	8.71062	8.57221	8.46931	8.48549							302	1	12	12	40.4	43.155	379	0	78.548	2676300000	140860000	13882000	19867000	21694000	24772000	28001000	13872000	6744700	12025000	0.693404	0.364487	-0.0907898	-0.0853708	AR1Y2_0617	AR1Y2_0617	AR1Y2_0617 FIG001721: Predicted N6-adenine-specific DNA methylase
	-0.0908582	0.748176			8.1593	8.04646	8.23035	8.27233	8.29135	8.18081	8.25959	8.34011							1120	1	16	16	16	132.46	1222	0	42.616	1228900000	20482000	1488700	1895400	2909900	3712300	3420900	1881500	1382000	3791600	0.748176	0.36418	-0.0908582	-0.0857432	AR1Y2_2141	AR1Y2_2141	AR1Y2_2141 cell surface protein
	-0.091048	0.706673			8.28596	8.12863	8.30341	8.20458	8.31861	8.18727	8.38175	8.39915							145	1	12	12	46.6	29.136	253	0	45.225	1477100000	82063000	5342600	14475000	9921300	13197000	16939000	6239100	11004000	4944700	0.706673	0.363848	-0.091048	-0.0856786	AR1Y2_0267	AR1Y2_0267	AR1Y2_0267 regulatory proteins, IclR
	-0.0910521	0.74565			7.57395	7.74378	7.59809	7.61203	7.67314	7.86175	7.67459	7.68258							151	1	5	5	17.4	31.556	276	0	9.5257	361820000	21283000	1786600	5423000	1891800	1439000	2842100	4050700	1940700	1909400	0.74565	0.364071	-0.0910521	-0.0859022	AR1Y2_0277	AR1Y2_0277	AR1Y2_0277 Ferredoxin
	-0.0916092	1.17455			7.93236	7.80509	7.75702	7.86401	7.95429	7.93654	7.94873	7.88536							189	1	3	3	18.4	17.436	147	0	10.329	608270000	86896000	9102900	17743000	11415000	9532100	15292000	9579700	6166700	8064000	1.17455	0.35724	-0.0916092	-0.0880005	AR1Y2_0336	AR1Y2_0336	AR1Y2_0336 FIG00527327: hypothetical protein
	-0.0917501	0.937782			8.14737	8.01456	8.06815	8.16593	8.24817	8.11281	8.14925	8.25278							1286	1	7	7	54.9	23.407	206	0	16.021	1138000000	81288000	8581400	13434000	12752000	12756000	13779000	6870100	5308800	7805500	0.937782	0.358745	-0.0917501	-0.087392	AR1Y2_2416	AR1Y2_2416	AR1Y2_2416 regulatory protein, LuxR:Response regulator receiver
	-0.0923855	1.67115			8.41452	8.45899	8.48312	8.48659	8.54868	8.57571	8.48625	8.60211							239	1	15	15	45.6	35.39	329	0	45.37	2494100000	166270000	14269000	28242000	25315000	24369000	24316000	19692000	13343000	16723000	1.67115	0.355395	-0.0923855	-0.0897056	AR1Y2_0463	AR1Y2_0463	AR1Y2_0463 Thiamine-monophosphate kinase (EC 2.7.4.16)
	-0.0926113	1.03107			9.4929	9.42632	9.42348	9.54532	9.66187	9.55823	9.48769	9.55067							1088	1	34	34	88.1	40.15	361	0	323.31	27107000000	1178600000	145370000	178860000	152480000	204120000	202640000	127570000	60335000	107200000	1.03107	0.356387	-0.0926113	-0.0885024	AR1Y2_2099	AR1Y2_2099	AR1Y2_2099 Aspartate-semialdehyde dehydrogenase (EC 1.2.1.11)
	-0.0927548	1.68451			9.22006	9.21061	9.19989	9.22443	9.25195	9.26207	9.37059	9.3414							238	2	34	34	50	55.748	500	0	114.65	14325000000	596860000	73965000	108410000	103560000	76333000	68948000	51842000	56291000	57514000	1.68451	0.356305	-0.0927548	-0.090074	AR1Y2_0462;REV__AR1Y2_2898	AR1Y2_0462	AR1Y2_0462 Vancomycin B-type resistance protein VanW
	-0.0927978	1.18316			8.08189	8.08625	8.112	8.13922	8.3095	8.12895	8.18534	8.16676							870	1	10	10	45.2	28.288	239	0	40.667	1172800000	78187000	8714800	15329000	13087000	11667000	12522000	3495700	5435300	7936300	1.18316	0.355469	-0.0927978	-0.0891195	AR1Y2_1650	AR1Y2_1650	AR1Y2_1650 Oligopeptide ABC transporter, periplasmic oligopeptide-binding protein OppA (TC 3.A.1.5.1)
	-0.092808	0.956964			8.8277	8.71293	8.72114	8.6741	8.75942	8.91229	8.8652	8.7702							729	1	16	16	37.3	51.163	453	0	73.728	5239600000	218320000	32483000	48840000	38263000	30026000	26497000	17906000	8922000	15379000	0.956964	0.356418	-0.092808	-0.0884236	AR1Y2_1385	AR1Y2_1385	AR1Y2_1385 tRNA and rRNA cytosine-C5-methylases
	-0.0931466	1.33155			7.75995	7.78786	7.73324	7.66694	7.90319	7.79635	7.83689	7.78415							1665	1	9	9	24.3	64.616	573	0	13.784	474710000	18988000	1756900	3602900	2261300	1821400	4487900	2443400	2182600	431840	1.33155	0.35545	-0.0931466	-0.0897991	AR1Y2_3068	AR1Y2_3068	AR1Y2_3068 Arginine utilization regulatory protein RocR
	-0.0932367	0.0586155			5.9	7.41994	7.36126	7.49076	7.57296	7.48626	7.58568	5.9							1729	1	2	2	9.4	32.92	299	0	22.082	214180000	21418000	1373000	4676600	3316500	4450800	3551300	1966100	2084100	0	0.0586155	0.445252	-0.0932367	-0.0596801	AR1Y2_3160	AR1Y2_3160	AR1Y2_3160 hypothetical protein
	-0.0932426	2.74035			8.45116	8.42469	8.42338	8.47731	8.55628	8.54228	8.50222	8.54872							1319	1	12	12	46.6	37.076	339	0	49.069	2481400000	155080000	19427000	27349000	25216000	22530000	20862000	16084000	10503000	13115000	2.74035	0.354897	-0.0932426	-0.0916326	AR1Y2_2470	AR1Y2_2470	AR1Y2_2470 Molybdopterin biosynthesis enzyme
	-0.093533	0.0626136			5.9	7.34242	7.40214	7.25363	7.43716	7.44626	7.4889	5.9							1692	1	4	4	20.4	30.517	274	0	7.6454	171400000	12243000	382280	2394300	1416700	1685900	2709800	1916100	881660	855940	0.0626136	0.437853	-0.093533	-0.0611307	AR1Y2_3113	AR1Y2_3113	AR1Y2_3113 Formamidopyrimidine-DNA glycosylase (EC 3.2.2.23)
	-0.0945787	0.719139			9.46817	9.55308	9.46835	9.55943	9.61554	9.52035	9.5211	9.77035							49	1	14	14	95.9	10.93	98	0	220.6	30491000000	4355800000	480200000	776270000	641390000	707400000	639520000	331220000	270050000	509780000	0.719139	0.355585	-0.0945787	-0.088876	AR1Y2_0069	AR1Y2_0069	AR1Y2_0069 Protein of unknown function identified by role in sporulation (SpoVG)
	-0.0945876	1.15392			8.46892	8.27561	8.43067	8.35877	8.48252	8.46045	8.48356	8.48581							1287	1	10	10	21.3	47.497	422	0	45.221	2043600000	127720000	19294000	19583000	17418000	12913000	21207000	12681000	14425000	10202000	1.15392	0.35627	-0.0945876	-0.0906875	AR1Y2_2417	AR1Y2_2417	AR1Y2_2417 Magnesium and cobalt efflux protein CorC
	-0.094595	1.95205			8.93008	8.86779	8.86991	8.82373	9.01034	8.95833	8.95219	8.94903							863	1	12	12	60.9	28.831	256	0	133.79	6525600000	435040000	59682000	77855000	62718000	53867000	59885000	50576000	33598000	36860000	1.95205	0.354279	-0.094595	-0.0921826	AR1Y2_1637	AR1Y2_1637	AR1Y2_1637 GTP-sensing transcriptional pleiotropic repressor codY
	-0.0949011	1.09865			8.75738	8.6203	8.72576	8.65272	8.75782	8.73248	8.87722	8.76825							1038	1	12	12	39.2	34.501	296	0	84.566	4540800000	252270000	31990000	50041000	42209000	32964000	34886000	20178000	21315000	18684000	1.09865	0.356504	-0.0949011	-0.0908113	AR1Y2_1989	AR1Y2_1989	AR1Y2_1989 Uncharacterized conserved protein
	-0.0950587	1.03251			9.21738	9.17231	9.25897	9.30585	9.40593	9.29614	9.24502	9.38766							1912	1	26	26	80.3	26.308	228	0	278.42	16531000000	1180800000	143090000	247480000	200580000	186840000	134580000	113300000	63564000	91336000	1.03251	0.356407	-0.0950587	-0.0907398	AR1Y2_3490	AR1Y2_3490	AR1Y2_3490 Predicted regulator PutR for proline utilization, GntR family
	-0.0953419	0.919454			7.92537	7.87478	7.96375	7.85202	8.04242	8.0645	8.02816	7.86221							698	1	6	6	20.8	31.426	269	0	10.805	706040000	54311000	3182900	9654000	12088000	5719500	6857000	7122700	5392900	4293900	0.919454	0.356173	-0.0953419	-0.0905695	AR1Y2_1332	AR1Y2_1332	AR1Y2_1332 Histidinol-phosphatase (EC 3.1.3.15)
	-0.0954657	1.42946			7.40372	7.47747	7.47838	7.53714	7.58013	7.59494	7.60192	7.50158							1267	1	3	3	10.7	27.163	234	0.0010947	3.2694	278360000	19883000	1416800	4298700	3393600	3281100	2819800	2067900	1485300	1119500	1.42946	0.353978	-0.0954657	-0.092166	AR1Y2_2380	AR1Y2_2380	AR1Y2_2380 Protein serine/threonine phosphatase PrpC, regulation of stationary phase
	-0.0956786	2.27952			8.03627	8.0619	8.12672	8.05312	8.15073	8.14983	8.19471	8.16545							333	1	7	7	25	38.343	328	0	30.111	1089300000	68083000	8342100	17158000	13154000	5015800	8877500	3735900	5506600	6293900	2.27952	0.353092	-0.0956786	-0.0935824	AR1Y2_0692	AR1Y2_0692	AR1Y2_0692 Protein export cytoplasm protein SecA ATPase RNA helicase (TC 3.A.5.1.1)
	-0.0957937	0.724389			8.23312	8.46268	8.40543	8.42589	8.58707	8.41239	8.42619	8.48466							1302	1	9	9	55.4	17.493	157	0	25.649	1912700000	212520000	13570000	26905000	16694000	17116000	60462000	25018000	20125000	32629000	0.724389	0.355748	-0.0957937	-0.0899809	AR1Y2_2437	AR1Y2_2437	AR1Y2_2437 PTS system, mannose-specific IIB component (EC 2.7.1.69)
	-0.0962703	1.69313			10.8206	10.9221	10.8794	10.9342	11.0193	10.989	10.9386	10.9944							700	1	35	35	91.1	36.044	338	0	323.31	736530000000	43325000000	4151800000	7745000000	6076700000	5353400000	7038600000	4925700000	4109500000	3924600000	1.69313	0.353061	-0.0962703	-0.0933995	AR1Y2_1334	AR1Y2_1334	AR1Y2_1334 NAD-dependent glyceraldehyde-3-phosphate dehydrogenase (EC 1.2.1.12)
	-0.0970793	2.76433			8.55506	8.57086	8.62051	8.58223	8.67451	8.68191	8.70825	8.6523							903	1	24	24	37.8	70.953	637	0	103.79	3233300000	97977000	10793000	18742000	11545000	11821000	13826000	11196000	9741400	10314000	2.76433	0.351434	-0.0970793	-0.0953537	AR1Y2_1732	AR1Y2_1732	AR1Y2_1732 DNA gyrase subunit B (EC 5.99.1.3)
	-0.0970871	2.01936			8.62695	8.58534	8.66288	8.64207	8.74843	8.71517	8.67536	8.76663							1818	1	12	12	62.9	23.476	210	0	110	3834700000	348610000	40402000	64850000	53328000	46714000	50403000	34683000	21327000	36903000	2.01936	0.352313	-0.0970871	-0.0946339	AR1Y2_3293	AR1Y2_3293	AR1Y2_3293 Biotin synthesis protein BioC
	-0.097986	2.99997			9.46169	9.47325	9.47946	9.47271	9.56824	9.55648	9.5398	9.61454							101	1	25	25	63.3	38.603	360	0	228.59	29067000000	2422200000	233340000	515450000	422180000	345820000	300330000	196840000	165470000	242800000	2.99997	0.352438	-0.097986	-0.0964008	AR1Y2_0177	AR1Y2_0177	AR1Y2_0177 Glycerol dehydrogenase (EC 1.1.1.6)
	-0.0980582	1.97818			8.32807	8.3557	8.31437	8.35249	8.47667	8.47875	8.38043	8.40702							1794	1	12	12	29.4	46.655	419	0	38.838	1991200000	90510000	10122000	19661000	12505000	11616000	12147000	9654300	6225500	8578900	1.97818	0.351525	-0.0980582	-0.0955031	AR1Y2_3247	AR1Y2_3247	AR1Y2_3247 L-sorbose 1-phosphate reductase (EC 1.1.1.-)
	-0.0983031	1.07576			8.24435	8.25288	8.26755	8.19838	8.37262	8.22701	8.44018	8.31656							1271	1	10	10	38.5	24.901	226	0	96.431	1615900000	201980000	17491000	53985000	36874000	19047000	19648000	22167000	17833000	14938000	1.07576	0.353407	-0.0983031	-0.0938445	AR1Y2_2385	AR1Y2_2385	AR1Y2_2385 Serine acetyltransferase (EC 2.3.1.30)
	-0.0987535	0.924916			9.26597	9.29099	9.31163	9.3505	9.45734	9.47129	9.43406	9.25142							1091	1	33	33	61	61.42	562	0	323.31	18142000000	625570000	73271000	105280000	107220000	73787000	94191000	70076000	69913000	31836000	0.924916	0.353257	-0.0987535	-0.0936668	AR1Y2_2102	AR1Y2_2102	AR1Y2_2102 Acetolactate synthase large subunit (EC 2.2.1.6)
	-0.0988669	3.37785			9.17834	9.15655	9.13335	9.12704	9.25137	9.26626	9.2284	9.24472							1496	1	37	37	78.5	50.669	447	0	187.59	12701000000	470410000	48148000	90766000	58989000	61109000	59186000	72957000	36539000	42717000	3.37785	0.351487	-0.0988669	-0.0974927	AR1Y2_2800	AR1Y2_2800	AR1Y2_2800 Transcription termination factor Rho
	-0.0995481	1.28448			7.9465	7.80831	7.96288	7.95835	8.05546	8.02833	7.96976	8.02069							58	1	6	6	24	32.368	283	0	31.579	681930000	45462000	10334000	2212300	6113900	3325300	11321000	4346200	4305300	3504100	1.28448	0.351549	-0.0995481	-0.0956132	AR1Y2_0088	AR1Y2_0088	AR1Y2_0088 rRNA small subunit methyltransferase I
[truncated: 582 more rows]

## Sheet: Fig. 3c
Figure 3c	Heatmap shown homologs of myo-inositol pathway gene candidates in genomes of Anaerostipes isolates
[truncated: 21 more rows]

[truncated: 22 more sheets: Fig. 4b-f, Fig. 4c, Fig. 4d, Fig. 4e, Fig. 4f, Fig. 5c, Fig. 5d, Fig. 6a, Fig 6b, Fig. 6c-d, Fig. 6e, Sup.fig.1, Sup.fig.2, Sup.fig.4, Sup.fig.6, Sup.fig.7, Sup.fig.8, Sup.fig.9, Sup.fig.11, Sup.fig.12 …]
